# Supplementary material for: SIRT7 deletion inhibits Glaesserella parasuis-mediated inflammatory responses in porcine alveolar macrophages
Source: Front Cell Infect Microbiol. 2025 Jun 25;15:1589199. doi: 10.3389/fcimb.2025.1589199 (PMC12238765; doi:10.3389/fcimb.2025.1589199)
Supplement: Supplementary file 1 [file DataSheet1.zip]

Archive with 4 entries (3 files):
- Supplementary Table/
- Supplementary Table/DEG_with infection-tab-s2.xlsx
- Supplementary Table/DEG_without infection-tab-s1.xlsx
- Supplementary Table/Overlapping_DEG.-tab-s3.xlsx
