# Supplementary material for: SIRT7 deletion inhibits Glaesserella parasuis-mediated inflammatory responses in porcine alveolar macrophages
Source: Front Cell Infect Microbiol. 2025 Jun 25;15:1589199. doi: 10.3389/fcimb.2025.1589199 (PMC12238765; doi:10.3389/fcimb.2025.1589199)
Supplement: Supplementary file 1 [file DataSheet1.zip › Supplementary Table/DEG_with infection-tab-s2.xlsx]

## Sheet: Up_with infection
Gene_id	WT_GPS_1	WT_GPS_2	WT_GPS_3	WT_GPS_mean	SIRT7_GPS_1	SIRT7_GPS_2	SIRT7_GPS_3	SIRT7_GPS_mean	log2FoldChange	pvalue	padj
ENSSSCG00000009958	0	0	0	0	5.91618	7.54073	7.29755	6.91815	5.16628	0.00112454	0.0059532
ENSSSCG00000006197	8.19729	1.11075	1.01083	3.43963	91.7007	114.054	107.639	104.464	4.90799	3.32261e-18	5.13575e-16
ENSSSCG00000004425	14.3453	13.329	12.13	13.2681	295.809	363.84	425.082	361.577	4.76927	1.61773e-49	1.65419e-46
ENSSSCG00000006452	0	1.11075	0	0.370251	14.7904	3.77037	9.12193	9.22758	4.61745	0.00224227	0.0102569
ENSSSCG00000056590	0	0	0	0	3.94412	4.71296	5.47316	4.71008	4.61196	0.0081866	0.0287439
ENSSSCG00000039203	5.1233	2.22151	2.02167	3.12216	54.2316	65.0388	108.551	75.9405	4.59898	1.14669e-13	9.5868e-12
ENSSSCG00000046640	3.07398	0	4.04334	2.37244	59.1618	65.0388	41.9609	55.3872	4.5107	4.29593e-11	2.3994e-09
ENSSSCG00000027609	3.07398	0	1.01083	1.36161	21.6926	14.1389	49.2584	28.3633	4.35555	5.2588e-06	7.51668e-05
ENSSSCG00000001551	1.02466	2.22151	0	1.08206	16.7625	25.45	20.9804	21.0643	4.32211	2.48642e-05	0.000272706
ENSSSCG00000037452	0	1.11075	0	0.370251	8.87426	7.54073	5.47316	7.29605	4.27912	0.00532653	0.0204345
ENSSSCG00000011121	0	1.11075	0	0.370251	4.93015	9.42592	7.29755	7.21787	4.26624	0.00569742	0.0214914
ENSSSCG00000024926	2.04932	0	0	0.683107	12.8184	14.1389	9.12193	12.0264	4.11239	0.00147323	0.00733796
ENSSSCG00000015959	3.07398	2.22151	0	1.76516	23.6647	16.9667	47.4341	29.3551	4.06941	2.99602e-06	4.73556e-05
ENSSSCG00000033844	10.2466	5.55377	7.07584	7.62541	107.477	106.513	136.829	116.94	3.93232	1.51862e-20	3.05864e-18
ENSSSCG00000006172	17.4192	5.55377	9.09751	10.6902	137.058	124.422	230.785	164.088	3.93088	5.45539e-21	1.16965e-18
ENSSSCG00000014985	14.3453	16.6613	5.05417	12.0202	167.625	118.767	255.414	180.602	3.91973	4.41023e-21	9.77087e-19
ENSSSCG00000015894	8.19729	5.55377	7.07584	6.9423	81.8404	75.4073	123.146	93.4646	3.74661	5.38168e-16	6.44493e-14
ENSSSCG00000035218	12.2959	17.7721	8.08668	12.7182	162.695	176.265	124.058	154.339	3.61158	8.68686e-23	2.2642e-20
ENSSSCG00000000916	0	2.22151	1.01083	1.07745	19.7206	8.48333	10.0341	12.746	3.59174	0.00156383	0.00769357
ENSSSCG00000000848	2.04932	1.11075	4.04334	2.40114	18.7346	26.3926	41.0487	28.7253	3.56532	3.5641e-06	5.48351e-05
ENSSSCG00000007451	1.02466	1.11075	1.01083	1.04875	14.7904	15.0815	7.29755	12.3898	3.5624	0.00144276	0.00720459
ENSSSCG00000016821	2.04932	3.33226	6.06501	3.81553	43.3853	56.5555	31.9268	43.9559	3.5196	1.40903e-08	4.5133e-07
ENSSSCG00000031898	5.1233	1.11075	0	2.07802	22.6787	23.5648	25.5414	23.9283	3.518	2.40319e-05	0.000265549
ENSSSCG00000012607	93.2441	97.7464	98.051	96.3472	988.987	1030.25	1187.68	1068.97	3.47215	5.74765e-78	1.91009e-74
ENSSSCG00000001795	2.04932	4.44302	2.02167	2.838	24.6507	24.5074	43.7853	30.9811	3.46638	1.50396e-06	2.66561e-05
ENSSSCG00000034870	5.1233	7.77528	9.09751	7.33203	84.7985	78.2351	75.7121	79.5819	3.44033	1.663e-14	1.6375e-12
ENSSSCG00000024344	2.04932	2.22151	0	1.42361	13.8044	15.0815	16.4195	15.1018	3.42788	0.000528032	0.0032104
ENSSSCG00000009322	0	1.11075	1.01083	0.707196	6.9022	4.71296	10.9463	7.52049	3.42601	0.0138534	0.0438563
ENSSSCG00000038929	261.289	306.568	292.131	286.663	2644.53	3214.24	3325.86	3061.54	3.41733	1.82803e-91	1.215e-87
ENSSSCG00000006051	369.903	557.599	421.518	449.673	4804.92	4353.83	4317.41	4492.05	3.32133	9.23846e-75	1.75438e-71
ENSSSCG00000011519	2.04932	1.11075	1.01083	1.3903	10.8463	13.1963	17.3317	13.7914	3.30767	0.000939286	0.0051298
ENSSSCG00000031620	1.02466	4.44302	1.01083	2.1595	45.3573	9.42592	5.47316	20.0855	3.23714	0.00118508	0.00620208
ENSSSCG00000021343	10.2466	3.33226	3.0325	5.53713	46.3434	38.6463	70.2389	51.7428	3.21778	1.48758e-08	4.72405e-07
ENSSSCG00000011212	8.19729	9.99679	3.0325	7.07553	59.1618	62.2111	73.8877	65.0868	3.2145	3.47527e-11	1.95749e-09
ENSSSCG00000027877	3.07398	1.11075	5.05417	3.07964	27.6088	15.0815	43.7853	28.8252	3.21016	1.62417e-05	0.000193807
ENSSSCG00000040648	17.4192	9.99679	11.1192	12.8451	145.932	99.9147	103.99	116.612	3.17718	9.67894e-17	1.27388e-14
ENSSSCG00000014987	4.09864	1.11075	1.01083	2.07341	14.7904	16.9667	24.6292	18.7954	3.17227	0.000222159	0.00159115
ENSSSCG00000016034	200.834	175.499	193.069	189.801	1776.82	1503.43	1837.16	1705.81	3.16719	7.82461e-76	1.73354e-72
ENSSSCG00000061745	1.02466	1.11075	3.0325	1.72264	16.7625	14.1389	15.5073	15.4696	3.15364	0.000596064	0.00355792
ENSSSCG00000004195	1014.41	1228.49	769.245	1004.05	7565.8	10106.5	9076.33	8916.2	3.15098	4.56167e-57	5.51257e-54
ENSSSCG00000055651	4.09864	2.22151	1.01083	2.44366	18.7346	15.0815	31.0146	21.6102	3.14635	9.88939e-05	0.000829398
ENSSSCG00000036418	7.17263	8.88603	7.07584	7.7115	61.1338	51.8425	84.834	65.9368	3.10081	5.41356e-11	2.93724e-09
ENSSSCG00000053891	11.2713	6.66452	5.05417	7.66332	67.05	59.3833	65.6779	64.0371	3.06102	5.8176e-11	3.14363e-09
ENSSSCG00000040208	34.8385	25.5473	42.4551	34.2803	263.27	255.442	342.073	286.928	3.06046	4.01979e-29	1.48431e-26
ENSSSCG00000032861	181.365	218.819	203.178	201.12	1728.51	1592.04	1704.89	1675.15	3.05895	1.82495e-77	4.85182e-74
ENSSSCG00000016830	24.5919	25.5473	16.1734	22.1042	166.639	135.733	241.731	181.368	3.04072	2.00276e-19	3.69759e-17
ENSSSCG00000012198	1.02466	4.44302	0	1.82256	14.7904	10.3685	18.2439	14.4676	3.02855	0.00190258	0.00899376
ENSSSCG00000016685	23.5672	27.7689	34.3684	28.5681	214.954	263.926	205.244	228.041	2.99558	1.51357e-26	5.15896e-24
ENSSSCG00000032956	3.07398	1.11075	0	1.39491	7.88823	16.9667	8.20974	11.0215	2.98164	0.00652317	0.0239088
ENSSSCG00000031724	2.04932	3.33226	7.07584	4.15248	28.5948	42.4166	20.9804	30.664	2.87683	1.51751e-05	0.000183384
ENSSSCG00000024428	2.04932	3.33226	2.02167	2.46775	14.7904	17.9092	20.0683	17.5893	2.84406	0.000444096	0.00280312
ENSSSCG00000011014	4.09864	4.44302	2.02167	3.52111	26.6228	21.6796	26.4536	24.9187	2.83125	3.77438e-05	0.000384012
ENSSSCG00000016255	1.02466	2.22151	3.0325	2.09289	17.7485	12.2537	14.5951	14.8658	2.8272	0.0013439	0.00681849
ENSSSCG00000038491	9.22195	5.55377	4.04334	6.27302	42.3993	39.5889	51.0828	44.357	2.82121	1.1096e-07	2.75699e-06
ENSSSCG00000006238	2.04932	1.11075	5.05417	2.73808	19.7206	15.0815	23.717	19.5064	2.8158	0.00036583	0.00239202
ENSSSCG00000006595	7.17263	8.88603	5.05417	7.03761	50.2875	49.9574	46.5219	48.9222	2.8045	1.67215e-08	5.23477e-07
ENSSSCG00000044762	47.1344	47.7624	52.5634	49.1534	333.278	338.39	351.194	340.954	2.79359	1.9038e-35	9.73352e-33
ENSSSCG00000022258	2.04932	3.33226	1.01083	2.13081	17.7485	15.0815	10.0341	14.288	2.7594	0.00208065	0.00964114
ENSSSCG00000001595	18.4439	22.2151	24.26	21.6397	172.555	135.733	125.883	144.724	2.74089	8.66092e-18	1.27922e-15
ENSSSCG00000008799	10.2466	16.6613	13.1409	13.3496	93.6728	66.924	105.814	88.8037	2.73925	5.35037e-12	3.574e-10
ENSSSCG00000021557	4.09864	5.55377	5.05417	4.9022	29.5809	44.3018	20.9804	31.621	2.69163	1.50533e-05	0.000182243
ENSSSCG00000005380	33.8138	16.6613	38.4117	29.6289	171.569	189.461	215.278	192.103	2.68919	2.05269e-18	3.28752e-16
ENSSSCG00000017008	15.3699	8.88603	6.06501	10.107	61.1338	70.6944	62.9413	64.9232	2.68236	1.63716e-09	6.63497e-08
ENSSSCG00000002267	6.14797	18.8828	8.08668	11.0392	77.8963	73.5222	57.4682	69.6289	2.67134	3.60871e-09	1.3551e-07
ENSSSCG00000005268	5.1233	3.33226	5.05417	4.50325	35.4971	17.9092	32.839	28.7484	2.66766	3.43029e-05	0.000354855
ENSSSCG00000024973	16.3946	16.6613	11.1192	14.725	80.8544	94.2592	103.078	92.7305	2.65913	8.16941e-13	6.17022e-11
ENSSSCG00000003314	3.07398	5.55377	6.06501	4.89759	32.539	19.7944	40.1365	30.8233	2.65651	2.25132e-05	0.000252121
ENSSSCG00000034767	102.466	133.29	96.0293	110.595	587.673	712.599	786.311	695.528	2.65541	3.08352e-36	1.78214e-33
ENSSSCG00000005250	2.04932	2.22151	3.0325	2.43444	17.7485	13.1963	14.5951	15.18	2.63654	0.00159858	0.0078355
ENSSSCG00000037416	15.3699	13.329	17.1842	15.2944	75.9242	104.628	104.902	95.1514	2.63499	9.99833e-13	7.46673e-11
ENSSSCG00000004012	85.0469	74.4205	57.6176	72.3617	415.118	481.664	443.326	446.703	2.62699	4.96585e-33	2.12939e-30
ENSSSCG00000004250	25.6165	18.8828	22.2384	22.2459	125.226	106.513	172.405	134.714	2.59624	9.95289e-15	1.03362e-12
ENSSSCG00000035993	2.04932	3.33226	1.01083	2.13081	11.8324	16.0241	10.0341	12.6302	2.58249	0.00486539	0.0190278
ENSSSCG00000024439	24.5919	18.8828	23.2492	22.2413	123.254	128.192	144.127	131.858	2.56488	2.25712e-16	2.86849e-14
ENSSSCG00000031503	8.19729	5.55377	7.07584	6.9423	37.4691	37.7037	47.4341	40.8689	2.5537	8.58346e-07	1.67057e-05
ENSSSCG00000034708	21.5179	18.8828	13.1409	17.8472	97.6169	101.8	109.463	102.96	2.53072	3.12145e-13	2.48464e-11
ENSSSCG00000022099	79.9236	102.189	85.9209	89.3446	503.861	509	521.775	511.545	2.51952	6.81695e-37	4.53089e-34
ENSSSCG00000014310	21.5179	33.3226	42.4551	32.4319	116.351	270.524	166.931	184.602	2.50909	3.28839e-12	2.2767e-10
ENSSSCG00000002669	11.2713	12.2183	11.1192	11.5362	62.1198	77.2925	51.995	63.8025	2.46843	6.23378e-09	2.2216e-07
ENSSSCG00000033457	19.4686	14.4398	7.07584	13.6614	74.9382	82.0055	68.4145	75.1194	2.46156	2.31774e-09	9.08839e-08
ENSSSCG00000035077	151.65	102.189	116.246	123.362	586.687	678.666	751.647	672.334	2.44499	3.47006e-31	1.3978e-28
ENSSSCG00000028536	55.3317	64.4237	52.5634	57.4396	278.06	296.916	359.404	311.46	2.44141	3.67879e-25	1.19274e-22
ENSSSCG00000036516	5.1233	9.99679	4.04334	6.38781	34.511	31.1055	37.3999	34.3388	2.44028	1.41599e-05	0.000173322
ENSSSCG00000021585	15.3699	9.99679	20.2167	15.1945	76.9103	88.6036	82.0974	82.5371	2.4338	1.74127e-10	8.63682e-09
ENSSSCG00000056862	6.14797	3.33226	0	3.16008	14.7904	20.737	15.5073	17.0116	2.43328	0.00327877	0.0138711
ENSSSCG00000004172	40.9864	32.2119	23.2492	32.1492	189.318	151.757	176.966	172.68	2.42586	1.28042e-16	1.66869e-14
ENSSSCG00000051265	20.4932	26.6581	30.325	25.8255	121.282	140.446	136.829	132.852	2.36335	1.19628e-14	1.20471e-12
ENSSSCG00000027667	39.9618	37.7656	34.3684	37.3653	183.401	176.265	212.541	190.736	2.35256	6.29736e-19	1.07322e-16
ENSSSCG00000017717	0	2.22151	8.08668	3.43606	26.6228	12.2537	13.6829	17.5198	2.33797	0.00687535	0.024971
ENSSSCG00000030217	4.09864	2.22151	1.01083	2.44366	13.8044	13.1963	10.0341	12.3449	2.33593	0.00883467	0.0304793
ENSSSCG00000023627	38.9371	36.6549	29.3142	34.9687	173.541	164.954	183.351	173.949	2.31598	1.52194e-17	2.17539e-15
ENSSSCG00000004658	6.14797	5.55377	3.0325	4.91141	31.5529	18.8518	22.8048	24.4032	2.31568	0.000346232	0.00229321
ENSSSCG00000025049	12.2959	6.66452	9.09751	9.35266	38.4551	38.6463	62.9413	46.6809	2.31531	2.74505e-06	4.43917e-05
ENSSSCG00000029458	26.6412	42.2087	28.3034	32.3844	169.597	160.241	147.775	159.204	2.30274	2.04695e-15	2.32565e-13
ENSSSCG00000005946	30.7398	39.9871	30.325	33.684	168.611	179.092	144.127	163.943	2.28627	5.32561e-16	6.43576e-14
ENSSSCG00000021902	224.401	219.929	190.037	211.456	866.72	908.658	1260.65	1012.01	2.25938	5.16615e-29	1.85604e-26
ENSSSCG00000026210	58.4057	84.4173	69.7476	70.8569	311.585	390.233	310.146	337.321	2.25365	5.76647e-22	1.3448e-19
ENSSSCG00000004484	1340.26	867.499	1329.25	1179	4731.95	5578.26	6248.53	5519.58	2.22668	8.48564e-29	2.96841e-26
ENSSSCG00000014232	676.276	478.735	540.797	565.269	2374.36	2457.34	3012.06	2614.59	2.20922	4.67133e-33	2.06987e-30
ENSSSCG00000002252	89.1455	62.2022	63.6826	71.6768	284.962	319.539	384.033	329.511	2.19983	6.13019e-20	1.19836e-17
ENSSSCG00000015662	19.4686	26.6581	7.07584	17.7342	86.7706	59.3833	93.9559	80.0366	2.18313	3.90551e-07	8.46916e-06
ENSSSCG00000015126	6.14797	3.33226	6.06501	5.18175	34.511	17.9092	18.2439	23.5547	2.17446	0.000942223	0.0051374
ENSSSCG00000034110	2.04932	3.33226	2.02167	2.46775	9.86029	11.3111	11.8585	11.01	2.1667	0.0156282	0.0483018
ENSSSCG00000017991	32.7891	26.6581	33.3575	30.9349	130.156	175.322	111.288	138.922	2.16437	3.66172e-12	2.49617e-10
ENSSSCG00000009662	7.17263	9.99679	6.06501	7.74481	36.4831	35.8185	31.0146	34.4387	2.15901	4.01383e-05	0.000401171
ENSSSCG00000053658	2007.31	1920.49	1820.51	1916.11	8212.64	7690.61	9755	8552.75	2.15824	1.03882e-44	9.8636e-42
ENSSSCG00000008841	3.07398	4.44302	6.06501	4.52734	19.7206	13.1963	27.3658	20.0942	2.14961	0.00206617	0.00958658
ENSSSCG00000025188	5.1233	2.22151	4.04334	3.79605	12.8184	16.9667	20.9804	16.9218	2.14917	0.00380727	0.0156124
ENSSSCG00000005751	1415.06	1352.9	1520.3	1429.42	6114.37	6643.39	6059.7	6272.48	2.13348	8.97708e-52	9.94436e-49
ENSSSCG00000011538	12.2959	13.329	17.1842	14.2697	49.3015	79.1777	58.3804	62.2865	2.12468	3.46805e-07	7.63259e-06
ENSSSCG00000032778	33.8138	26.6581	30.325	30.2656	119.31	132.905	136.829	129.681	2.09749	9.14753e-13	6.86995e-11
ENSSSCG00000010167	9.22195	0	6.06501	5.09565	18.7346	20.737	26.4536	21.9751	2.09181	0.00392369	0.0159951
ENSSSCG00000024635	13.3206	8.88603	15.1625	12.4564	54.2316	47.1296	58.3804	53.2472	2.08975	1.2928e-06	2.34131e-05
ENSSSCG00000014994	12.2959	4.44302	7.07584	7.93826	34.511	23.5648	43.7853	33.9537	2.08963	0.000195542	0.00144168
ENSSSCG00000003113	3.07398	4.44302	5.05417	4.19039	21.6926	19.7944	11.8585	17.7819	2.08383	0.00380292	0.0156122
ENSSSCG00000035825	26.6412	19.9936	29.3142	25.3163	97.6169	136.676	86.6584	106.984	2.07532	1.17167e-09	4.88245e-08
ENSSSCG00000008162	159.847	91.0818	121.3	124.076	492.029	464.698	612.082	522.936	2.07358	8.99152e-19	1.47561e-16
ENSSSCG00000004193	62.5043	76.642	69.7476	69.6313	253.41	227.165	397.716	292.763	2.07353	1.48586e-14	1.47399e-12
ENSSSCG00000012141	19.4686	14.4398	9.09751	14.3353	57.1897	49.9574	72.0633	59.7368	2.06091	1.35218e-06	2.43888e-05
ENSSSCG00000011322	11.2713	5.55377	1.01083	5.94529	16.7625	22.6222	34.6634	24.6827	2.0567	0.00312642	0.013346
ENSSSCG00000004789	15418.1	13473.4	16991.1	15294.2	58531.7	56900.5	71249.6	62227.3	2.02454	8.41668e-36	4.47532e-33
ENSSSCG00000036724	99.3921	114.408	86.9318	100.244	470.336	411.913	335.687	405.979	2.01911	1.22206e-19	2.32069e-17
ENSSSCG00000025500	6.14797	8.88603	2.02167	5.68522	18.7346	22.6222	26.4536	22.6035	2.00518	0.00217099	0.00998926
ENSSSCG00000006240	5.1233	1.11075	4.04334	3.4258	12.8184	14.1389	14.5951	13.8508	2.00174	0.012572	0.0405629
ENSSSCG00000014924	5116.13	4953.96	5081.47	5050.52	18668.5	18410.7	23446.1	20175.1	1.99807	9.52315e-39	6.6627e-36
ENSSSCG00000023437	535.898	527.608	426.572	496.693	1831.06	1651.42	2464.75	1982.41	1.99717	2.20654e-24	6.82129e-22
ENSSSCG00000014827	2.04932	6.66452	4.04334	4.2524	17.7485	23.5648	9.12193	16.8118	1.99246	0.00905112	0.0310735
ENSSSCG00000005494	1087.17	985.239	989.607	1020.67	3827.77	3924.01	4374.88	4042.22	1.98559	4.37692e-42	3.6364e-39
ENSSSCG00000009002	34.8385	44.4302	32.3467	37.2051	136.072	141.389	163.283	146.914	1.98535	1.92203e-12	1.37363e-10
ENSSSCG00000006764	14.3453	9.99679	11.1192	11.8204	29.5809	39.5889	71.1511	46.7736	1.98434	6.41182e-05	0.000582985
ENSSSCG00000000915	4.09864	13.329	21.2275	12.8851	51.2735	47.1296	52.9072	50.4368	1.96769	6.13711e-05	0.000563013
ENSSSCG00000015331	120.91	132.18	99.0618	117.384	439.769	384.577	540.931	455.092	1.95656	4.48855e-19	8.06301e-17
ENSSSCG00000020967	3.07398	3.33226	5.05417	3.82014	15.7765	12.2537	16.4195	14.8165	1.95182	0.00970374	0.0328809
ENSSSCG00000010461	365.804	343.223	237.546	315.524	1158.58	1143.36	1327.24	1209.73	1.93951	5.99612e-23	1.62666e-20
ENSSSCG00000011598	2.04932	4.44302	6.06501	4.18578	14.7904	15.0815	18.2439	16.0386	1.93846	0.00843922	0.0294057
ENSSSCG00000004022	2.04932	2.22151	8.08668	4.11917	17.7485	21.6796	8.20974	15.8793	1.93424	0.0159673	0.0490871
ENSSSCG00000011683	109.639	128.847	80.8668	106.451	384.551	392.118	432.38	403.016	1.9233	2.71782e-18	4.25034e-16
ENSSSCG00000017265	8.19729	6.66452	15.1625	10.0081	33.525	36.7611	43.7853	38.0238	1.91894	0.000134233	0.00106086
ENSSSCG00000000504	9.22195	11.1075	12.13	10.8198	41.4132	38.6463	41.9609	40.6735	1.91055	3.83398e-05	0.000388157
ENSSSCG00000021284	30.7398	37.7656	28.3034	32.2696	113.393	144.217	104.902	120.837	1.90774	4.95966e-10	2.25784e-08
ENSSSCG00000001906	354.533	350.998	360.868	355.466	1421.85	1332.82	1233.29	1329.32	1.9027	4.70213e-34	2.31502e-31
ENSSSCG00000061257	100.417	95.5249	91.986	95.9759	387.509	364.783	318.356	356.883	1.89438	5.76268e-20	1.14333e-17
ENSSSCG00000040910	38.9371	39.9871	43.4659	40.7967	158.751	129.135	164.195	150.694	1.88464	5.94818e-12	3.93379e-10
ENSSSCG00000032320	114.762	141.066	82.8884	112.905	413.146	345.931	488.024	415.7	1.88295	5.59834e-15	6.00151e-13
ENSSSCG00000023607	20.4932	35.5441	30.325	28.7875	107.477	129.135	80.273	105.628	1.87824	3.89853e-08	1.10497e-06
ENSSSCG00000038126	69.6769	81.085	57.6176	69.4599	246.507	300.687	217.102	254.765	1.87709	2.88076e-14	2.6593e-12
ENSSSCG00000000837	32.7891	42.2087	24.26	33.0859	121.282	109.341	130.444	120.355	1.86811	1.3229e-09	5.44439e-08
ENSSSCG00000005423	219.277	125.515	180.939	175.244	578.799	548.588	768.067	631.818	1.84874	3.6619e-15	3.95753e-13
ENSSSCG00000040728	13.3206	5.55377	5.05417	7.97618	33.525	24.5074	28.278	28.7701	1.84581	0.00126793	0.00652713
ENSSSCG00000003080	21.5179	31.1011	30.325	27.648	103.533	114.054	80.273	99.2866	1.84557	2.48971e-08	7.47082e-07
ENSSSCG00000024881	37.9125	38.8764	20.2167	32.3352	97.6169	101.8	144.127	114.514	1.82874	6.67347e-08	1.765e-06
ENSSSCG00000006506	61.4797	44.4302	61.6609	55.8569	168.611	188.518	238.082	198.404	1.82653	5.93346e-12	3.93379e-10
ENSSSCG00000022140	8.19729	1.11075	7.07584	5.46129	15.7765	16.9667	25.5414	19.4282	1.81786	0.00989345	0.0333537
ENSSSCG00000030655	151.65	192.16	169.82	171.21	580.771	524.081	697.828	600.893	1.8125	8.04877e-20	1.55061e-17
ENSSSCG00000036438	265.387	405.425	501.374	390.729	1418.9	1578.84	1038.99	1345.58	1.78388	1.22127e-13	1.01465e-11
ENSSSCG00000038535	186.488	161.059	183.972	177.173	601.478	573.096	647.657	607.41	1.77672	3.75723e-23	1.06266e-20
ENSSSCG00000035249	23.5672	15.5506	19.2059	19.4412	45.3573	82.0055	72.0633	66.4754	1.77186	9.2387e-06	0.000120166
ENSSSCG00000014316	1176.31	1463.97	946.141	1195.48	3940.17	4452.8	3805.67	4066.22	1.76645	1.77119e-21	3.99059e-19
ENSSSCG00000034321	176.242	112.186	109.17	132.533	415.118	425.109	509.916	450.048	1.76302	2.76726e-14	2.57239e-12
ENSSSCG00000029507	80.9482	76.642	55.5959	71.0621	207.066	258.27	253.59	239.642	1.7555	6.972e-13	5.29593e-11
ENSSSCG00000036201	21.5179	17.7721	13.1409	17.4769	39.4412	50.9	85.7462	58.6958	1.75062	6.85581e-05	0.000613699
ENSSSCG00000009245	24.5919	26.6581	20.2167	23.8222	95.6448	61.2685	82.0974	79.6702	1.74341	1.02205e-06	1.92711e-05
ENSSSCG00000026602	7.17263	4.44302	10.1083	7.24133	18.7346	29.2203	24.6292	24.1947	1.73317	0.00360795	0.014983
ENSSSCG00000020927	23.5672	22.2151	11.1192	18.9672	53.2456	63.1536	72.0633	62.8208	1.73242	1.60903e-05	0.000192519
ENSSSCG00000027157	306.374	273.246	244.622	274.747	932.784	703.173	1097.37	911.109	1.72967	6.01859e-17	8.08132e-15
ENSSSCG00000030260	2112.85	2337.03	1674.95	2041.61	6921.93	6531.22	6761.18	6738.11	1.72281	1.22934e-25	4.08539e-23
ENSSSCG00000015345	20.4932	12.2183	25.2709	19.3275	64.0919	61.2685	66.5901	63.9835	1.72026	8.77316e-06	0.000115353
ENSSSCG00000002011	30.7398	39.9871	16.1734	28.9668	67.05	101.8	115.849	94.8995	1.71864	5.50145e-06	7.79645e-05
ENSSSCG00000010948	66.603	74.4205	56.6067	65.8767	210.024	186.633	251.765	216.141	1.71639	4.53443e-12	3.07531e-10
ENSSSCG00000009827	43.0358	48.8732	27.2925	39.7338	141.988	143.274	104.902	130.055	1.71377	3.02306e-08	8.83198e-07
ENSSSCG00000012828	6.14797	6.66452	11.1192	7.97722	28.5948	18.8518	31.0146	26.1538	1.70911	0.0029076	0.012598
ENSSSCG00000012029	305.349	171.056	205.199	227.202	692.193	636.249	901.247	743.23	1.709	6.52211e-13	4.98267e-11
ENSSSCG00000017285	7.17263	5.55377	6.06501	6.2638	17.7485	27.3352	16.4195	20.5011	1.70854	0.00681763	0.0248089
ENSSSCG00000035941	42.0111	24.4366	29.3142	31.9206	79.8684	98.9721	134.092	104.311	1.7066	6.52895e-07	1.30707e-05
ENSSSCG00000013248	30.7398	23.3258	34.3684	29.478	91.7007	89.5462	106.727	95.9912	1.69993	1.0508e-07	2.62563e-06
ENSSSCG00000016111	136.28	145.509	124.333	135.374	407.23	455.272	455.185	439.229	1.69914	5.73726e-19	9.90459e-17
ENSSSCG00000024765	8.19729	15.5506	7.07584	10.2746	31.5529	39.5889	28.278	33.1399	1.69907	0.0010632	0.00568736
ENSSSCG00000026383	472.369	484.289	530.688	495.782	1537.22	1649.54	1636.48	1607.74	1.69714	2.47254e-29	9.39072e-27
ENSSSCG00000011522	13.3206	17.7721	22.2384	17.777	58.1757	46.187	68.4145	57.5924	1.69563	2.80116e-05	0.000300289
ENSSSCG00000005484	5.1233	3.33226	6.06501	4.84019	14.7904	15.0815	17.3317	15.7345	1.69461	0.0158766	0.0489443
ENSSSCG00000003228	24.5919	32.2119	27.2925	28.0321	88.7426	102.743	80.273	90.5861	1.69448	1.88751e-07	4.4566e-06
ENSSSCG00000035859	329.941	335.448	402.312	355.9	1056.04	1108.49	1290.75	1151.76	1.69404	1.98126e-22	4.78852e-20
ENSSSCG00000009053	6.14797	7.77528	3.0325	5.65192	10.8463	22.6222	20.9804	18.1497	1.69324	0.01432	0.0450744
ENSSSCG00000010593	8.19729	5.55377	7.07584	6.9423	25.6368	27.3352	14.5951	22.5223	1.69255	0.00566595	0.0214092
ENSSSCG00000008510	2004.24	1830.52	1810.4	1881.72	5442.88	5429.33	7369.61	6080.61	1.69218	3.65087e-23	1.05502e-20
ENSSSCG00000026454	210.055	189.939	146.571	182.188	557.107	487.32	711.511	585.312	1.68445	1.43386e-14	1.4331e-12
ENSSSCG00000009281	6.14797	13.329	15.1625	11.5465	39.4412	41.474	30.1024	37.0059	1.68124	0.000707326	0.00407034
ENSSSCG00000027434	15.3699	14.4398	18.195	16.0016	50.2875	62.2111	40.1365	50.8784	1.66625	6.92168e-05	0.000617931
ENSSSCG00000010169	58.4057	71.0883	58.6284	62.7074	163.681	200.772	228.048	197.5	1.65769	6.06903e-11	3.25305e-09
ENSSSCG00000007056	23.5672	11.1075	18.195	17.6233	45.3573	53.7277	67.5023	55.5291	1.65111	8.10875e-05	0.000704047
ENSSSCG00000031856	114.762	103.3	140.506	119.523	369.761	379.864	377.648	375.758	1.65086	5.84272e-16	6.93457e-14
ENSSSCG00000025463	240.795	253.252	180.939	224.996	560.065	586.292	968.749	705.035	1.64878	1.59208e-11	9.66373e-10
ENSSSCG00000003590	82.9975	79.9743	56.6067	73.1929	216.926	262.983	204.331	228.08	1.64118	3.88395e-11	2.17845e-09
ENSSSCG00000031262	3520.73	4258.63	2650.41	3476.59	9688.72	10987.8	11851.2	10842.6	1.64109	1.02181e-17	1.49263e-15
ENSSSCG00000004890	12.2959	15.5506	7.07584	11.6408	32.539	36.7611	38.3121	35.8707	1.63117	0.000817112	0.00459082
ENSSSCG00000013762	43.0358	78.8635	62.6717	61.5237	172.555	247.902	148.688	189.715	1.62715	5.21106e-08	1.42273e-06
ENSSSCG00000026583	14.3453	6.66452	3.0325	8.01409	17.7485	23.5648	32.839	24.7174	1.62572	0.0100685	0.033841
ENSSSCG00000037706	17.4192	23.3258	28.3034	23.0161	67.05	58.4407	84.834	70.1082	1.60724	1.42195e-05	0.000173892
ENSSSCG00000013401	529.75	486.51	412.421	476.227	1420.87	1431.8	1485.96	1446.21	1.60277	6.47277e-23	1.72085e-20
ENSSSCG00000033001	25.6165	33.3226	28.3034	29.0808	87.7566	92.374	83.0096	87.7134	1.59503	6.03049e-07	1.22014e-05
ENSSSCG00000010241	15.3699	2.22151	14.1517	10.581	19.7206	32.9907	43.7853	32.1655	1.59491	0.00798643	0.028205
ENSSSCG00000006988	100.417	172.167	96.0293	122.871	318.487	407.2	383.121	369.603	1.59205	2.8562e-10	1.36084e-08
ENSSSCG00000004369	101.441	108.854	97.0401	102.445	270.172	314.826	334.775	306.591	1.5827	6.76409e-14	5.95464e-12
ENSSSCG00000002385	38.9371	47.7624	41.4442	42.7146	124.24	134.791	124.058	127.696	1.58181	8.45755e-09	2.89014e-07
ENSSSCG00000004509	1574.9	1652.8	1894.3	1707.34	5220.04	4508.42	5585.36	5104.61	1.58	1.7025e-23	5.14349e-21
ENSSSCG00000021206	162.921	137.734	128.376	143.01	381.593	335.563	563.736	426.964	1.57828	5.03214e-11	2.75277e-09
ENSSSCG00000004390	88.1208	66.6452	47.5092	67.4251	193.262	152.7	257.239	201.067	1.57707	9.32975e-08	2.38043e-06
ENSSSCG00000009942	17.4192	15.5506	14.1517	15.7072	64.0919	30.1629	45.6097	46.6215	1.56827	0.000521975	0.00318577
ENSSSCG00000005216	89.1455	59.9807	63.6826	70.9363	220.871	203.6	206.156	210.209	1.56542	1.66887e-10	8.37144e-09
ENSSSCG00000009114	522.577	483.178	512.493	506.083	1448.48	1370.53	1671.14	1496.71	1.56424	1.13278e-22	2.89578e-20
ENSSSCG00000011521	113.737	94.4141	83.8993	97.3502	291.865	284.663	285.517	287.348	1.56141	4.39339e-13	3.39542e-11
ENSSSCG00000035355	96.3181	88.8603	92.9968	92.7251	268.2	223.394	329.302	273.632	1.56113	2.02988e-11	1.2046e-09
ENSSSCG00000022504	24.5919	29.9904	20.2167	24.933	70.0081	54.6703	94.8681	73.1822	1.55764	2.89248e-05	0.000307844
ENSSSCG00000024759	7.17263	11.1075	6.06501	8.11506	28.5948	24.5074	18.2439	23.782	1.5568	0.00731353	0.0262541
ENSSSCG00000016943	29.7152	9.99679	15.1625	18.2915	48.3154	43.3592	70.2389	53.9712	1.55637	0.000623009	0.00367679
ENSSSCG00000062186	199.809	169.945	164.766	178.173	474.28	454.329	634.887	521.165	1.54856	9.56641e-14	8.09976e-12
ENSSSCG00000024621	30.7398	7.77528	15.1625	17.8925	60.1478	39.5889	57.4682	52.4016	1.5433	0.00114237	0.00601885
ENSSSCG00000010554	2291.14	2202.63	2037.84	2177.2	5855.04	6051.44	7081.36	6329.28	1.53962	9.70485e-25	3.07159e-22
ENSSSCG00000015657	43.0358	66.6452	42.4551	50.712	147.904	140.446	152.336	146.896	1.53887	2.85187e-08	8.42442e-07
ENSSSCG00000024791	12.2959	25.5473	14.1517	17.3317	43.3853	55.6129	51.0828	50.027	1.53771	0.000318299	0.00214562
ENSSSCG00000015175	463.147	549.823	328.521	447.164	1319.31	1218.77	1337.28	1291.78	1.53133	2.51034e-14	2.36667e-12
ENSSSCG00000004192	7486.17	6252.43	5704.14	6480.92	17295.9	19707.7	18925.3	18643	1.52436	4.62813e-22	1.0986e-19
ENSSSCG00000022031	7.17263	13.329	11.1192	10.5403	28.5948	28.2778	33.7512	30.2079	1.52408	0.00286519	0.0124467
ENSSSCG00000053348	16.3946	16.6613	8.08668	13.7142	31.5529	29.2203	56.556	39.1098	1.51776	0.0023167	0.0105191
ENSSSCG00000040166	238.746	199.936	228.449	222.377	613.31	544.818	750.735	636.288	1.51621	7.83511e-15	8.26604e-13
ENSSSCG00000022280	61.4797	76.642	68.7368	68.9528	211.01	215.854	163.283	196.715	1.51325	9.93189e-10	4.27264e-08
ENSSSCG00000026592	9.22195	6.66452	9.09751	8.32799	14.7904	23.5648	32.839	23.7314	1.5099	0.0105573	0.035252
ENSSSCG00000016027	1771.64	1010.79	1145.28	1309.23	3131.63	3241.57	4808.17	3727.12	1.50923	1.79647e-10	8.84463e-09
ENSSSCG00000033175	20.4932	22.2151	28.3034	23.6706	81.8404	54.6703	65.6779	67.3962	1.50726	4.0981e-05	0.000408145
ENSSSCG00000004366	68.6523	47.7624	53.5742	56.663	171.569	150.815	161.458	161.281	1.50696	6.45886e-09	2.27646e-07
ENSSSCG00000010188	359.656	353.22	280.001	330.959	943.63	839.849	1034.43	939.302	1.50547	8.37665e-17	1.11351e-14
ENSSSCG00000039214	7.17263	13.329	15.1625	11.8881	25.6368	47.1296	28.278	33.6814	1.50407	0.00368383	0.0152126
ENSSSCG00000036155	54.307	24.4366	40.4334	39.7257	101.561	86.7184	150.512	112.93	1.504	1.91035e-05	0.000219864
ENSSSCG00000012911	12.2959	21.1043	11.1192	14.8398	41.4132	48.0722	35.5755	41.687	1.4972	0.000946444	0.00515829
ENSSSCG00000011514	64.5536	31.1011	56.6067	50.7538	123.254	121.594	185.175	143.341	1.49459	3.29333e-06	5.12625e-05
ENSSSCG00000022045	15.3699	22.2151	10.1083	15.8978	61.1338	36.7611	35.5755	44.4901	1.48949	0.00136191	0.00689147
ENSSSCG00000040288	450.851	494.286	516.537	487.224	1469.18	1371.47	1263.39	1368.01	1.48933	4.65283e-21	1.01393e-18
ENSSSCG00000016119	77.8742	36.6549	49.5309	54.6867	130.156	124.422	206.156	153.578	1.48767	5.92655e-06	8.31908e-05
ENSSSCG00000011286	140.379	153.284	177.907	157.19	490.057	447.731	382.209	439.999	1.48425	1.88588e-13	1.5286e-11
ENSSSCG00000017260	177.266	197.714	199.134	191.372	566.967	554.244	480.726	533.979	1.48039	4.90493e-16	6.03715e-14
ENSSSCG00000002333	39.9618	37.7656	35.3792	37.7022	93.6728	108.398	113.112	105.061	1.4793	4.57749e-07	9.62794e-06
ENSSSCG00000039224	121.935	136.623	94.0076	117.522	298.767	381.75	296.463	325.66	1.47217	9.32286e-11	4.84097e-09
ENSSSCG00000014832	11.2713	12.2183	18.195	13.8949	44.3713	40.5314	31.0146	38.6391	1.47147	0.00140249	0.00705116
ENSSSCG00000015955	1267.51	878.606	959.282	1035.13	2583.4	2555.37	3457.21	2865.33	1.46875	7.36177e-14	6.39608e-12
ENSSSCG00000032795	379.125	348.777	375.02	367.64	933.77	828.538	1285.28	1015.86	1.46633	2.07778e-13	1.67394e-11
ENSSSCG00000031831	717.263	685.335	617.62	673.406	1735.41	1885.18	1953.92	1858.17	1.46452	8.39029e-22	1.92297e-19
ENSSSCG00000010703	2372.09	2643.59	2172.28	2395.99	6956.44	7022.31	5825.27	6601.34	1.46223	9.52868e-21	1.94869e-18
ENSSSCG00000010165	9.22195	8.88603	9.09751	9.0685	29.5809	23.5648	21.8926	25.0128	1.46207	0.00719197	0.0259086
ENSSSCG00000006635	11.2713	16.6613	18.195	15.3759	36.4831	52.7851	37.3999	42.2227	1.45843	0.00104417	0.00560812
ENSSSCG00000015582	237.721	154.395	207.221	199.779	506.819	528.794	607.521	547.711	1.45374	2.44337e-12	1.70946e-10
ENSSSCG00000004663	23.5672	24.4366	16.1734	21.3924	40.4272	59.3833	74.7999	58.2034	1.44839	0.00034669	0.00229469
ENSSSCG00000008930	119.885	66.6452	69.7476	85.4261	194.248	169.667	334.775	232.896	1.44637	5.05065e-06	7.27392e-05
ENSSSCG00000021646	50.2084	37.7656	44.4767	44.1502	114.379	95.2018	150.512	120.031	1.44176	1.85289e-06	3.18634e-05
ENSSSCG00000016824	956.009	845.284	1130.11	977.135	2467.05	2603.44	2876.15	2648.88	1.43847	6.18359e-18	9.34073e-16
ENSSSCG00000031904	184.439	119.961	139.495	147.965	376.663	341.218	484.375	400.752	1.43653	6.07311e-10	2.70905e-08
ENSSSCG00000005506	183.414	167.724	175.885	175.674	478.224	391.176	556.438	475.279	1.43572	1.36736e-12	1.00422e-10
ENSSSCG00000010746	9.22195	11.1075	9.09751	9.809	22.6787	27.3352	29.1902	26.4013	1.43201	0.0066311	0.0242362
ENSSSCG00000004918	13.3206	24.4366	24.26	20.6724	48.3154	56.5555	62.0292	55.6334	1.43139	0.000311483	0.00210591
ENSSSCG00000014672	8.19729	18.8828	9.09751	12.0592	31.5529	40.5314	24.6292	32.2379	1.42729	0.00611801	0.0227043
ENSSSCG00000033816	15.3699	7.77528	12.13	11.7584	27.6088	27.3352	40.1365	31.6935	1.4263	0.00484299	0.0189626
ENSSSCG00000032949	147.551	172.167	133.43	151.049	338.208	373.266	502.619	404.698	1.42347	1.84659e-10	9.05781e-09
ENSSSCG00000004241	555.366	413.201	504.406	490.991	1143.79	1000.09	1784.25	1309.38	1.41492	7.34143e-10	3.25299e-08
ENSSSCG00000028331	26.6412	16.6613	15.1625	19.4883	43.3853	57.4981	54.7316	51.8717	1.41149	0.000532801	0.00323108
ENSSSCG00000014988	759.274	562.042	506.428	609.248	1334.1	1267.79	2250.38	1617.42	1.40865	6.32112e-09	2.2467e-07
ENSSSCG00000021359	740.83	875.274	689.389	768.498	2095.31	1839.94	2175.58	2036.94	1.40672	1.28561e-17	1.85757e-15
ENSSSCG00000000531	20.4932	11.1075	13.1409	14.9139	34.511	36.7611	47.4341	39.5687	1.40511	0.00206391	0.00957947
ENSSSCG00000004795	23.5672	24.4366	12.13	20.0446	47.3294	49.0148	62.0292	52.7911	1.40214	0.000639459	0.0037529
ENSSSCG00000032176	519.503	363.217	411.41	431.376	1050.12	974.64	1390.18	1138.31	1.39956	8.12044e-12	5.16502e-10
ENSSSCG00000010468	14.3453	9.99679	10.1083	11.4835	34.511	24.5074	31.9268	30.3151	1.39818	0.00525008	0.0202229
ENSSSCG00000016857	109.639	97.7464	116.246	107.877	274.116	270.524	308.321	284.32	1.39721	2.37866e-11	1.39293e-09
ENSSSCG00000057314	8.19729	7.77528	10.1083	8.69364	19.7206	20.737	28.278	22.9119	1.39721	0.0135217	0.0429838
ENSSSCG00000009250	17.4192	29.9904	18.195	21.8682	51.2735	57.4981	62.9413	57.2377	1.39486	0.000321543	0.002162
ENSSSCG00000026886	78.8989	79.9743	85.9209	81.598	217.912	165.896	258.151	213.986	1.39092	2.51489e-08	7.52937e-07
ENSSSCG00000011239	48.1591	41.0979	31.3359	40.1976	110.435	92.374	113.112	105.307	1.39024	4.18755e-06	6.24749e-05
ENSSSCG00000000943	12.2959	13.329	20.2167	15.2806	34.511	27.3352	58.3804	40.0755	1.39013	0.00391602	0.0159876
ENSSSCG00000012604	864.814	836.398	602.457	767.89	1872.47	1604.29	2557.79	2011.52	1.38959	9.3662e-11	4.84455e-09
ENSSSCG00000013263	321.744	321.008	349.749	330.833	882.496	956.731	741.613	860.28	1.37835	3.19201e-15	3.53595e-13
ENSSSCG00000016900	20.4932	14.4398	16.1734	17.0355	41.4132	37.7037	53.8194	44.3121	1.3778	0.00118245	0.00619321
ENSSSCG00000039658	445.727	558.709	500.363	501.6	1151.68	1286.64	1469.54	1302.62	1.37738	2.46391e-15	2.75233e-13
ENSSSCG00000028905	374.001	243.255	315.38	310.879	673.458	757.844	990.642	807.315	1.37621	2.78444e-10	1.33623e-08
ENSSSCG00000011775	78.8989	44.4302	53.5742	58.9678	130.156	112.168	217.102	153.142	1.37578	2.67471e-05	0.000288595
ENSSSCG00000006861	158.822	146.62	72.7801	126.074	332.292	231.878	415.96	326.71	1.37503	4.81242e-06	6.99142e-05
ENSSSCG00000035511	296.127	312.122	329.532	312.594	844.041	915.257	670.462	809.92	1.37326	7.93543e-14	6.84972e-12
ENSSSCG00000016581	2629.28	2394.79	2036.83	2353.63	5641.07	5243.64	7371.44	6085.38	1.37052	4.22153e-14	3.76623e-12
ENSSSCG00000000040	9.22195	5.55377	12.13	8.96858	20.7066	22.6222	26.4536	23.2608	1.36856	0.0159623	0.0490832
ENSSSCG00000022689	625.043	626.465	621.663	624.391	1553	1853.14	1430.32	1612.15	1.36845	5.74122e-17	7.86784e-15
ENSSSCG00000035025	73.7756	74.4205	56.6067	68.2676	180.443	164.011	183.351	175.935	1.36726	2.41045e-08	7.29888e-07
ENSSSCG00000011355	20.4932	9.99679	5.05417	11.8481	24.6507	40.5314	26.4536	30.5453	1.36581	0.0151676	0.0471854
ENSSSCG00000000528	409.864	514.279	480.146	468.097	1177.32	1093.41	1345.49	1205.4	1.3651	2.22009e-15	2.50099e-13
ENSSSCG00000034197	1847.46	1661.69	1580.95	1696.7	3899.75	4258.63	4927.67	4362.01	1.3623	6.49457e-18	9.70027e-16
ENSSSCG00000010543	133.206	101.079	146.571	126.952	302.711	274.294	400.453	325.819	1.35846	9.24971e-09	3.11282e-07
ENSSSCG00000011972	137.305	46.6517	69.7476	84.5679	194.248	182.863	273.658	216.923	1.35701	6.47191e-05	0.000587243
ENSSSCG00000001798	256.165	302.125	299.207	285.832	711.913	674.896	808.203	731.671	1.35647	1.1036e-14	1.12847e-12
ENSSSCG00000012633	426.259	419.865	351.77	399.298	879.538	981.238	1205.01	1021.93	1.35627	2.52378e-13	2.021e-11
ENSSSCG00000029347	61.4797	34.4334	42.4551	46.1227	101.561	119.709	132.268	117.846	1.35115	8.96395e-06	0.000117397
ENSSSCG00000036169	70.7016	57.7592	67.7259	65.3956	133.114	140.446	225.312	166.291	1.34629	2.53329e-06	4.13697e-05
ENSSSCG00000013551	2986.89	3304.49	2398.71	2896.7	6892.34	7461.56	7686.14	7346.68	1.34282	3.08649e-16	3.87063e-14
ENSSSCG00000037582	37.9125	43.3194	32.3467	37.8595	72.9662	75.4073	138.653	95.6756	1.34085	0.000139521	0.00109355
ENSSSCG00000016535	4209.31	2019.35	3100.23	3109.63	6670.49	6682.03	10229.3	7860.62	1.33782	1.28006e-07	3.11075e-06
ENSSSCG00000035673	257.19	265.47	232.492	251.717	580.771	475.066	851.989	635.942	1.33766	6.05697e-09	2.16439e-07
ENSSSCG00000005981	1613.84	1515.07	1436.4	1521.77	3427.44	4019.21	4081.15	3842.6	1.33639	5.5025e-19	9.6243e-17
ENSSSCG00000009192	497.985	378.767	535.742	470.832	1045.19	1115.09	1406.6	1188.96	1.33591	9.27969e-12	5.81863e-10
ENSSSCG00000012134	98.3674	52.2054	65.7043	72.0924	183.401	129.135	233.522	182.019	1.33447	1.39815e-05	0.000171612
ENSSSCG00000036446	9.22195	15.5506	19.2059	14.6595	29.5809	55.6129	25.5414	36.9117	1.33231	0.00848308	0.0295198
ENSSSCG00000005288	141.403	131.069	152.636	141.703	341.166	372.324	356.668	356.719	1.33115	4.98732e-12	3.34831e-10
ENSSSCG00000014156	903.751	565.374	523.612	664.246	1345.93	1279.1	2382.65	1669.23	1.32937	6.32946e-07	1.27096e-05
ENSSSCG00000026499	16.3946	7.77528	9.09751	11.0891	20.7066	30.1629	32.839	27.9028	1.32872	0.0130888	0.0417942
ENSSSCG00000032197	7.17263	7.77528	15.1625	10.0368	27.6088	26.3926	21.8926	25.298	1.32791	0.0158739	0.0489443
ENSSSCG00000029281	85.0469	91.0818	108.159	94.7627	235.661	216.796	259.975	237.477	1.32492	3.35283e-09	1.28072e-07
ENSSSCG00000034763	205.957	193.271	223.394	207.541	510.763	491.09	557.35	519.735	1.32386	1.40616e-13	1.15409e-11
ENSSSCG00000003582	938.589	1403.99	929.968	1090.85	2713.55	2939	2514.92	2722.49	1.31989	8.07162e-12	5.16502e-10
ENSSSCG00000031337	265.387	193.271	228.449	229.036	528.512	529.737	656.779	571.676	1.31893	2.80462e-11	1.61393e-09
ENSSSCG00000015770	78.8989	62.2022	63.6826	68.2612	177.485	153.642	179.702	170.277	1.31778	9.12778e-08	2.33787e-06
ENSSSCG00000004237	720.337	603.139	689.389	670.955	1454.39	1307.37	2251.29	1671.02	1.31639	1.10026e-09	4.62846e-08
ENSSSCG00000030460	21.5179	34.4334	18.195	24.7154	50.2875	60.3259	72.0633	60.8922	1.30796	0.00070353	0.00405025
ENSSSCG00000005969	570.736	417.644	399.28	462.553	1025.47	894.52	1513.33	1144.44	1.30694	1.24272e-08	4.03901e-07
ENSSSCG00000006163	98.3674	106.632	73.7909	92.9303	231.717	205.485	249.029	228.744	1.30148	3.04014e-08	8.86242e-07
ENSSSCG00000003839	1088.19	1406.21	1113.94	1202.78	2966.96	2774.05	3135.21	2958.74	1.29894	1.55587e-15	1.79845e-13
ENSSSCG00000003743	909.899	594.253	644.913	716.355	1595.4	1299.83	2391.77	1762.33	1.29863	7.5615e-08	1.96703e-06
ENSSSCG00000028976	164.97	179.942	145.56	163.491	402.3	350.644	451.536	401.493	1.29729	1.13865e-10	5.77715e-09
ENSSSCG00000035189	29.7152	26.6581	28.3034	28.2255	67.05	72.5796	68.4145	69.348	1.29608	0.000104738	0.000869633
ENSSSCG00000036340	59.4303	48.8732	50.5417	52.9484	119.31	116.881	152.336	129.509	1.29019	2.53102e-06	4.13697e-05
ENSSSCG00000015815	137.305	129.958	150.614	139.292	361.873	342.161	318.356	340.796	1.28974	4.65968e-11	2.57017e-09
ENSSSCG00000003777	28.6905	16.6613	17.1842	20.8453	50.2875	42.4166	60.2048	50.9696	1.288	0.00158499	0.00778039
ENSSSCG00000027852	12.2959	9.99679	28.3034	16.8654	25.6368	45.2444	52.9072	41.2628	1.28636	0.0106249	0.0354154
ENSSSCG00000022592	234.647	224.372	168.809	209.276	485.126	517.483	527.248	509.952	1.28578	3.31452e-11	1.87582e-09
ENSSSCG00000002916	129.107	184.385	142.528	152.007	357.929	434.535	315.619	369.361	1.28237	8.71065e-09	2.9614e-07
ENSSSCG00000037508	3180.55	3929.85	3027.45	3379.28	8548.87	8777.41	7223.66	8183.32	1.27606	1.16748e-14	1.18468e-12
ENSSSCG00000001715	99.3921	82.1958	92.9968	91.5282	201.15	182.863	280.043	221.352	1.27372	3.28472e-07	7.27731e-06
ENSSSCG00000005186	35.8631	27.7689	29.3142	30.9821	60.1478	65.0388	98.5169	74.5678	1.26735	0.000333788	0.00222186
ENSSSCG00000039695	15.3699	18.8828	20.2167	18.1565	35.4971	44.3018	51.0828	43.6272	1.26643	0.00245933	0.0110222
ENSSSCG00000013397	103.491	85.5281	89.9643	92.9944	211.01	225.279	233.522	223.27	1.26298	9.72259e-09	3.2473e-07
ENSSSCG00000011928	193.661	237.701	202.167	211.176	471.322	547.646	499.882	506.283	1.26259	8.62832e-12	5.46173e-10
ENSSSCG00000031733	107.589	55.5377	151.625	104.917	213.968	243.189	299.199	252.119	1.26225	4.49673e-05	0.000439846
ENSSSCG00000038646	1875.13	911.929	1419.21	1402.09	3143.46	3110.55	3832.12	3362.05	1.26152	6.01386e-08	1.62155e-06
ENSSSCG00000013864	63.529	73.3098	58.6284	65.1557	179.457	177.207	111.288	155.984	1.25997	7.16998e-06	9.79612e-05
ENSSSCG00000035038	545.12	567.595	620.652	577.789	1276.91	1426.14	1442.18	1381.74	1.25785	5.08262e-16	6.19847e-14
ENSSSCG00000031866	2660.02	2849.08	2959.72	2822.94	6056.19	6750.84	7411.57	6739.54	1.25548	2.54504e-17	3.59907e-15
ENSSSCG00000008311	66.603	48.8732	64.6934	60.0565	142.974	156.47	130.444	143.296	1.25195	1.82671e-06	3.1454e-05
ENSSSCG00000006729	63.529	69.9775	83.8993	72.4686	187.346	157.413	173.317	172.692	1.2518	3.26408e-07	7.24365e-06
ENSSSCG00000011516	90.1702	82.1958	81.8776	84.7479	176.499	190.404	237.17	201.358	1.24895	1.38046e-07	3.33644e-06
ENSSSCG00000012130	45.0851	28.8796	23.2492	32.4046	71.9801	60.3259	98.5169	76.941	1.24763	0.000689741	0.00398814
ENSSSCG00000016420	263.338	139.955	207.221	203.505	518.651	470.353	460.658	483.221	1.24591	7.53612e-08	1.96427e-06
ENSSSCG00000017298	54.307	71.0883	60.6501	62.0151	141.002	123.48	176.053	146.845	1.24587	3.81676e-06	5.77861e-05
ENSSSCG00000031261	22.5425	14.4398	25.2709	20.7511	57.1897	38.6463	51.995	49.277	1.24235	0.00240178	0.0108226
ENSSSCG00000020885	570.736	549.823	546.862	555.807	1196.05	1147.13	1595.43	1312.87	1.24021	4.92488e-12	3.32317e-10
ENSSSCG00000004464	140.379	81.085	86.9318	102.798	205.094	225.279	298.287	242.887	1.23968	4.29834e-06	6.39841e-05
ENSSSCG00000013408	352.483	385.432	234.514	324.143	743.466	828.538	720.633	764.212	1.23825	2.9113e-09	1.125e-07
ENSSSCG00000017274	40.9864	37.7656	33.3575	37.3699	78.8823	82.9481	102.166	87.9987	1.23685	6.68199e-05	0.000602194
ENSSSCG00000012759	19.4686	33.3226	17.1842	23.3251	67.05	45.2444	51.995	54.7631	1.23671	0.00218284	0.0100368
ENSSSCG00000011495	109.639	75.5313	72.7801	85.9834	186.36	188.518	232.609	202.496	1.23529	9.66043e-07	1.84241e-05
ENSSSCG00000038724	14.3453	13.329	24.26	17.3114	33.525	39.5889	49.2584	40.7908	1.23353	0.00561499	0.0212554
ENSSSCG00000053239	18.4439	22.2151	16.1734	18.9441	41.4132	49.0148	42.8731	44.4337	1.23323	0.00242387	0.0109
ENSSSCG00000035539	63.529	33.3226	29.3142	42.0553	91.7007	86.7184	117.673	98.6974	1.22965	0.000391835	0.00252602
ENSSSCG00000022288	141.403	112.186	100.073	117.887	264.256	190.404	373.087	275.915	1.2271	7.63017e-06	0.000102974
ENSSSCG00000031616	51.233	56.6485	59.6392	55.8402	133.114	131.963	126.795	130.624	1.22594	2.13465e-06	3.60099e-05
ENSSSCG00000005222	454.949	417.644	394.226	422.273	941.658	861.529	1158.49	987.224	1.22536	7.87468e-12	5.11053e-10
ENSSSCG00000062552	36.8878	43.3194	27.2925	35.8332	87.7566	94.2592	68.4145	83.4768	1.2227	0.000204972	0.00149626
ENSSSCG00000016958	101.441	94.4141	82.8884	92.9147	204.108	210.198	233.522	215.943	1.21738	4.95333e-08	1.36607e-06
ENSSSCG00000009945	52.2577	65.5345	54.5851	57.4591	139.03	127.25	133.18	133.153	1.21428	3.01766e-06	4.76411e-05
ENSSSCG00000006725	258.215	322.119	341.662	307.332	693.179	685.264	759.857	712.767	1.2139	1.43147e-11	8.72868e-10
ENSSSCG00000035537	129.107	123.294	131.409	127.936	261.298	287.49	341.16	296.65	1.21349	7.09231e-09	2.47444e-07
ENSSSCG00000022611	27.6658	11.1075	23.2492	20.6742	43.3853	43.3592	57.4682	48.0709	1.21178	0.00469845	0.0185111
ENSSSCG00000000839	93.2441	57.7592	74.8018	75.2684	160.723	135.733	226.224	174.227	1.20948	2.38174e-05	0.000263837
ENSSSCG00000038772	58.4057	56.6485	69.7476	61.6006	129.17	116.881	180.614	142.222	1.20683	1.57103e-05	0.000188524
ENSSSCG00000011704	181.365	162.17	146.571	163.369	335.25	354.414	440.589	376.751	1.20599	5.21194e-09	1.89814e-07
ENSSSCG00000029331	12579.8	12128.3	12942.7	12550.3	27314	29029.9	30420.7	28921.6	1.20442	1.99444e-19	3.69759e-17
ENSSSCG00000034259	1527.77	1808.31	2215.75	1850.61	4127.52	4505.59	4149.57	4260.89	1.2031	2.94328e-12	2.04843e-10
ENSSSCG00000012202	509.256	509.836	334.586	451.226	918.979	999.147	1194.06	1037.4	1.20169	5.9744e-09	2.14642e-07
ENSSSCG00000032687	36.8878	32.2119	25.2709	31.4568	63.1059	61.2685	92.1315	72.1686	1.19991	0.000641325	0.00375556
ENSSSCG00000006737	204.932	248.809	206.21	219.984	450.615	526.909	536.37	504.631	1.19908	1.5812e-10	7.96172e-09
ENSSSCG00000006911	64.5536	53.3162	70.7584	62.8761	147.904	150.815	135.005	144.575	1.19883	2.62988e-06	4.27894e-05
ENSSSCG00000034706	241.82	221.04	184.983	215.948	471.322	365.726	649.482	495.51	1.19873	4.28769e-07	9.13402e-06
ENSSSCG00000025053	251.042	167.724	201.156	206.641	445.685	434.535	541.843	474.021	1.19696	1.29091e-08	4.18538e-07
ENSSSCG00000008119	39.9618	38.8764	55.5959	44.8114	116.351	111.226	81.1852	102.921	1.19659	0.000101869	0.000849527
ENSSSCG00000016521	16.3946	13.329	17.1842	15.6359	33.525	34.8759	39.2243	35.8751	1.1961	0.00684163	0.0248826
ENSSSCG00000031794	93.2441	91.0818	91.986	92.104	203.122	229.992	198.858	210.658	1.19343	6.26452e-08	1.67554e-06
ENSSSCG00000004507	95.2935	69.9775	99.0618	88.1109	204.108	202.657	197.946	201.57	1.19138	3.61648e-07	7.92104e-06
ENSSSCG00000032181	28.6905	23.3258	24.26	25.4255	44.3713	58.4407	71.1511	57.9877	1.19001	0.0014948	0.00742542
ENSSSCG00000020906	1100.49	582.035	771.267	817.929	1790.63	1470.44	2331.57	1864.21	1.18825	9.1783e-07	1.76566e-05
ENSSSCG00000004570	5645.88	4786.24	5358.43	5263.52	11239.7	10415.6	14254.8	11970.1	1.18531	1.82871e-12	1.32114e-10
ENSSSCG00000004154	1446.82	1549.5	1497.05	1497.79	3107.96	3367.88	3735.43	3403.76	1.18442	8.61948e-16	1.01397e-13
ENSSSCG00000004452	659.882	769.753	824.841	751.492	1629.91	1523.23	1954.83	1702.66	1.18006	7.23556e-12	4.7615e-10
ENSSSCG00000016851	259.239	261.027	266.86	262.376	506.819	565.555	709.687	594.02	1.17923	7.0641e-10	3.14057e-08
ENSSSCG00000010292	901.702	948.584	816.754	889.013	1612.16	1702.32	2722.9	2012.46	1.17894	3.18036e-08	9.23069e-07
ENSSSCG00000028671	63.529	66.6452	63.6826	64.6189	143.96	168.724	125.883	146.189	1.17794	4.41754e-06	6.53924e-05
ENSSSCG00000016174	72832.9	76493.2	75790.4	75038.8	148785	168846	191555	169729	1.17752	3.27277e-15	3.56598e-13
ENSSSCG00000039568	13.3206	16.6613	18.195	16.059	35.4971	42.4166	31.0146	36.3094	1.17683	0.0081714	0.0287133
ENSSSCG00000047800	62.5043	68.8668	73.7909	68.3873	122.268	143.274	197.946	154.496	1.17681	1.75869e-05	0.000205613
ENSSSCG00000014838	30.7398	29.9904	37.4009	32.7104	60.1478	63.1536	98.5169	73.9394	1.17673	0.000807293	0.00455029
ENSSSCG00000034639	18.4439	17.7721	16.1734	17.4631	37.4691	43.3592	37.3999	39.4094	1.17477	0.00527355	0.0202839
ENSSSCG00000004113	291.004	142.177	163.755	198.978	407.23	388.348	551.877	449.152	1.17384	1.44795e-05	0.00017626
ENSSSCG00000010831	55.3317	68.8668	61.6609	61.9531	123.254	131.02	164.195	139.49	1.17303	9.59433e-06	0.000124426
ENSSSCG00000033608	8219.83	9028.21	7618.66	8288.9	17835.3	20378.8	17795.1	18669.7	1.17148	1.31362e-15	1.53175e-13
ENSSSCG00000057606	878.134	657.566	682.313	739.338	1563.84	1434.62	1991.32	1663.26	1.1696	9.44634e-10	4.07695e-08
ENSSSCG00000037803	839.197	697.554	841.014	792.588	1667.38	1678.76	1974.9	1773.68	1.16184	1.14344e-12	8.49144e-11
ENSSSCG00000008753	274.609	248.809	252.709	258.709	546.26	496.746	689.618	577.541	1.15867	1.86789e-09	7.50145e-08
ENSSSCG00000007155	115.787	83.3066	112.203	103.765	202.136	212.083	279.131	231.117	1.15409	1.9677e-06	3.36637e-05
ENSSSCG00000037065	205.957	209.933	229.459	215.116	451.601	452.444	530.897	478.314	1.15284	2.73471e-10	1.31712e-08
ENSSSCG00000005601	15091.2	18105.3	11549.8	14915.4	31912.8	26899.7	40656.5	33156.3	1.15251	2.61183e-08	7.76712e-07
ENSSSCG00000006052	1106.63	866.388	894.589	955.87	1974.03	1609.95	2776.72	2120.23	1.14931	7.6846e-08	1.99514e-06
ENSSSCG00000001068	16.3946	11.1075	14.1517	13.8846	29.5809	29.2203	33.7512	30.8508	1.1491	0.015031	0.0468372
ENSSSCG00000015273	1421.2	1205.17	1558.71	1395.03	2835.82	2998.38	3447.18	3093.79	1.14891	3.47054e-12	2.39036e-10
ENSSSCG00000036172	31.7645	12.2183	16.1734	20.052	51.2735	39.5889	42.8731	44.5785	1.14736	0.01002	0.0337033
ENSSSCG00000011570	302.275	294.35	335.597	310.741	664.584	663.585	736.14	688.103	1.14663	8.12074e-12	5.16502e-10
ENSSSCG00000015537	462.122	249.92	312.348	341.463	675.43	573.096	1017.1	755.207	1.14474	1.39519e-05	0.000171408
ENSSSCG00000003805	50.2084	49.9839	34.3684	44.8536	87.7566	89.5462	119.497	98.9334	1.14398	0.000207106	0.00150852
ENSSSCG00000005131	37.9125	49.9839	37.4009	41.7658	87.7566	73.5222	114.936	92.0717	1.1438	0.000338941	0.00225165
ENSSSCG00000000660	78.8989	61.0915	64.6934	68.2279	141.988	144.217	166.019	150.741	1.14293	5.77292e-06	8.13779e-05
ENSSSCG00000025787	88.1208	84.4173	85.9209	86.153	201.15	197.944	171.492	190.196	1.14187	5.11817e-07	1.06673e-05
ENSSSCG00000003451	4233.9	4204.2	4557.85	4331.99	9267.69	10060.3	9328.09	9552.02	1.14075	3.71277e-17	5.14103e-15
ENSSSCG00000009166	1056.43	973.021	873.361	967.602	1909.94	1837.11	2646.27	2131.11	1.13926	1.05993e-09	4.51593e-08
ENSSSCG00000002330	474.418	303.236	315.38	364.345	706.983	696.575	1004.33	802.628	1.13921	6.32827e-07	1.27096e-05
ENSSSCG00000004617	76.8496	19.9936	33.3575	43.4002	79.8684	89.5462	117.673	95.6958	1.13774	0.00594666	0.0222235
ENSSSCG00000010219	138.329	78.8635	132.419	116.537	215.94	250.729	302.848	256.506	1.13632	1.15426e-05	0.000145713
ENSSSCG00000027063	477.492	322.119	366.933	388.848	811.502	749.36	1003.41	854.758	1.13589	2.46096e-08	7.40125e-07
ENSSSCG00000016233	1176.31	1074.1	1267.59	1172.67	2363.51	2608.15	2755.74	2575.8	1.13509	9.13163e-14	7.81164e-12
ENSSSCG00000001963	1983.74	2350.36	1629.47	1987.85	3967.78	4223.75	4858.34	4349.96	1.13002	2.11892e-10	1.03175e-08
ENSSSCG00000008970	32.7891	21.1043	23.2492	25.7142	54.2316	49.0148	65.6779	56.3081	1.12913	0.00257792	0.0114666
ENSSSCG00000008529	389.371	376.546	265.85	343.922	687.262	627.766	934.086	749.705	1.1249	2.90974e-07	6.55579e-06
ENSSSCG00000014913	2763.51	1996.03	2295.61	2351.71	4658	4389.65	6316.03	5121.23	1.12272	5.9016e-09	2.12602e-07
ENSSSCG00000013316	180.34	195.493	178.918	184.917	388.496	382.692	434.204	401.797	1.12032	1.31364e-09	5.43993e-08
ENSSSCG00000027378	825.877	876.385	966.358	889.54	1905.01	1966.25	1928.38	1933.21	1.11979	2.98116e-14	2.71428e-12
ENSSSCG00000008340	302.275	275.467	299.207	292.316	592.604	585.349	727.018	634.99	1.1191	3.69286e-10	1.71641e-08
ENSSSCG00000021843	26.6412	18.8828	29.3142	24.9461	41.4132	56.5555	64.7657	54.2448	1.11847	0.0038316	0.0156722
ENSSSCG00000001975	14.3453	21.1043	27.2925	20.914	44.3713	42.4166	49.2584	45.3488	1.11635	0.00650853	0.023867
ENSSSCG00000033669	86.0715	85.5281	63.6826	78.4274	157.765	146.102	205.244	169.703	1.1154	1.74315e-05	0.000204335
ENSSSCG00000037144	215.179	196.603	185.994	199.259	408.216	409.085	477.077	431.459	1.11483	2.35107e-09	9.192e-08
ENSSSCG00000011535	959.083	899.711	805.635	888.143	1818.24	1729.66	2219.37	1922.42	1.11421	2.80097e-11	1.61393e-09
ENSSSCG00000016230	558.44	489.843	517.547	521.943	1100.41	965.214	1322.68	1129.43	1.11355	3.26813e-10	1.5351e-08
ENSSSCG00000026618	402.692	268.802	433.648	368.381	761.215	690.92	935.911	796.015	1.11077	3.01753e-07	6.75286e-06
ENSSSCG00000014242	48.1591	37.7656	49.5309	45.1519	99.5889	82.0055	111.288	97.6273	1.11051	0.000201842	0.00147747
ENSSSCG00000005498	113.737	85.5281	116.246	105.17	253.41	175.322	252.678	227.136	1.10906	7.33863e-06	9.99513e-05
ENSSSCG00000000475	384.248	149.952	204.189	246.129	459.49	493.918	639.448	530.952	1.10838	0.000156185	0.00119802
ENSSSCG00000029860	175.217	173.278	177.907	175.467	331.306	372.324	430.555	378.062	1.10777	1.48904e-08	4.72405e-07
ENSSSCG00000005382	354.533	149.952	202.167	235.55	459.49	412.855	651.306	507.884	1.1077	0.000136839	0.00107443
ENSSSCG00000006308	1039.01	1127.42	796.538	987.653	2000.65	1979.44	2399.07	2126.39	1.10669	9.37311e-10	4.05853e-08
ENSSSCG00000060053	146.527	137.734	147.582	143.947	315.529	276.179	337.512	309.74	1.10519	3.24418e-08	9.3954e-07
ENSSSCG00000007032	2984.84	3415.57	2499.79	2966.73	5711.08	6754.61	6674.52	6380.07	1.10484	4.45638e-11	2.47861e-09
ENSSSCG00000036436	97.3428	92.1926	87.9426	92.4927	215.94	203.6	176.966	198.835	1.10371	1.04589e-06	1.96094e-05
ENSSSCG00000022073	214.154	88.8603	172.853	158.622	286.934	309.17	425.994	340.7	1.10138	0.000159936	0.00122045
ENSSSCG00000010437	30.7398	22.2151	16.1734	23.0428	45.3573	49.9574	52.9072	49.4073	1.10116	0.00550292	0.0209402
ENSSSCG00000014933	369.903	263.249	326.5	319.884	602.464	563.67	890.301	685.478	1.09922	9.43698e-07	1.80497e-05
ENSSSCG00000008631	27.6658	33.3226	18.195	26.3945	48.3154	65.9814	54.7316	56.3428	1.09869	0.00389612	0.0159113
ENSSSCG00000017799	1227.54	711.993	714.66	884.732	1617.09	1547.74	2514.01	1892.94	1.09724	1.25305e-05	0.000155935
ENSSSCG00000024088	333.015	352.109	327.51	337.545	659.654	744.647	760.769	721.69	1.09678	3.31616e-11	1.87582e-09
ENSSSCG00000033830	176.242	224.372	194.08	198.231	403.286	488.263	379.472	423.674	1.09665	4.30975e-08	1.20864e-06
ENSSSCG00000006940	2478.65	2328.14	2180.37	2329.06	4724.07	5571.66	4638.5	4978.08	1.09586	3.5759e-13	2.82943e-11
ENSSSCG00000011010	29.7152	27.7689	20.2167	25.9002	39.4412	35.8185	90.3072	55.1889	1.09464	0.0138085	0.0437663
ENSSSCG00000011825	900.677	395.428	521.591	605.899	1084.63	1105.66	1692.12	1294.14	1.09456	7.85231e-05	0.000687098
ENSSSCG00000028662	32.7891	15.5506	12.13	20.1566	36.4831	48.0722	44.6975	43.0842	1.09455	0.0163045	0.0499162
ENSSSCG00000025698	11645.3	14583.1	10330.7	12186.4	22660.9	29351.4	26050.4	26020.9	1.09444	7.91756e-10	3.45076e-08
ENSSSCG00000011689	1075.89	477.624	685.346	746.288	1367.62	1399.75	2012.3	1593.22	1.09385	3.61616e-05	0.000370336
ENSSSCG00000031173	96.3181	101.079	81.8776	93.0915	207.066	220.566	167.844	198.492	1.093	3.54694e-06	5.46343e-05
ENSSSCG00000009831	30.7398	17.7721	20.2167	22.9095	52.2595	47.1296	47.4341	48.9411	1.0918	0.00553623	0.0210206
ENSSSCG00000013849	6506.6	7747.51	6450.14	6901.41	13959.2	13788.2	16330.1	14692.5	1.09017	1.50891e-12	1.10208e-10
ENSSSCG00000063479	2007.31	2334.81	1736.61	2026.24	4147.24	3492.3	5294.37	4311.3	1.08948	1.77041e-08	5.52442e-07
ENSSSCG00000021414	29.7152	26.6581	44.4767	33.6167	63.1059	65.9814	85.7462	71.6112	1.08869	0.0017874	0.00854981
ENSSSCG00000008284	54.307	63.313	55.5959	57.7386	136.072	126.307	105.814	122.731	1.08842	5.02174e-05	0.000479691
ENSSSCG00000039290	1540.07	1378.45	1565.78	1494.76	2974.85	2876.79	3674.32	3175.32	1.08692	1.6339e-11	9.8278e-10
ENSSSCG00000015322	137.305	158.838	120.289	138.811	277.074	275.237	331.126	294.479	1.08681	3.08556e-07	6.8935e-06
ENSSSCG00000029815	103.491	69.9775	107.148	93.5389	170.583	202.657	223.487	198.909	1.08655	1.47011e-05	0.000178631
ENSSSCG00000017272	165.995	95.5249	131.409	130.976	270.172	263.926	301.024	278.374	1.08591	4.71309e-06	6.89231e-05
ENSSSCG00000001931	65.5783	89.9711	51.5526	69.034	125.226	167.781	145.039	146.015	1.08447	0.000113507	0.000930817
ENSSSCG00000024618	252.067	159.949	199.134	203.717	395.398	410.027	488.936	431.454	1.0817	5.98264e-07	1.2123e-05
ENSSSCG00000021292	211.08	178.831	166.788	185.566	396.384	267.696	513.565	392.548	1.08109	1.61086e-05	0.000192565
ENSSSCG00000015818	235.672	157.727	184.983	192.794	396.384	340.276	486.199	407.619	1.07942	1.54076e-06	2.70917e-05
ENSSSCG00000008208	131.157	72.199	83.8993	95.7516	199.178	155.528	252.678	202.461	1.07907	0.000164844	0.00124859
ENSSSCG00000034581	154.724	86.6388	88.9535	110.105	191.29	222.452	283.692	232.478	1.07761	0.000102524	0.000853916
ENSSSCG00000006267	352.483	243.255	280.001	291.913	572.883	477.894	796.345	615.707	1.07638	3.35599e-06	5.18735e-05
ENSSSCG00000005608	425.234	426.53	419.496	423.753	950.532	922.797	803.642	892.324	1.07421	2.71191e-11	1.57421e-09
ENSSSCG00000015670	103.491	138.844	76.8234	106.386	211.996	191.346	266.36	223.234	1.07218	4.84959e-05	0.00046816
ENSSSCG00000010928	1073.84	997.457	979.499	1016.93	2013.47	2039.77	2358.02	2137.09	1.07147	1.272e-12	9.39374e-11
ENSSSCG00000010026	367.853	452.077	381.085	400.338	833.195	956.731	728.843	839.589	1.06895	4.26266e-09	1.57399e-07
ENSSSCG00000000849	2513.49	1569.5	2209.68	2097.56	3667.04	3742.09	5754.12	4387.75	1.06468	2.225e-06	3.73918e-05
ENSSSCG00000010313	1785.98	1738.33	2341.09	1955.14	3802.13	3940.98	4523.57	4088.89	1.06434	5.96006e-10	2.66758e-08
ENSSSCG00000027459	228.499	214.376	209.243	217.373	403.286	344.046	614.818	454.05	1.06307	6.64029e-06	9.17561e-05
ENSSSCG00000038469	171.118	97.7464	116.246	128.37	255.382	204.542	344.809	268.244	1.06234	0.00010349	0.000860344
ENSSSCG00000029219	22.5425	27.7689	27.2925	25.868	54.2316	60.3259	47.4341	53.9972	1.06225	0.00367813	0.0151937
ENSSSCG00000016653	204.932	197.714	181.95	194.866	361.873	363.84	494.409	406.707	1.06214	2.40248e-07	5.50624e-06
ENSSSCG00000000808	2276.8	1095.2	1336.32	1569.44	3030.07	2529.92	4269.07	3276.35	1.06173	5.86129e-05	0.000541071
ENSSSCG00000033120	366.829	299.904	380.074	348.935	682.332	706.001	797.257	728.53	1.06142	2.13777e-09	8.51929e-08
ENSSSCG00000005037	1192.71	630.908	682.313	835.309	1416.92	1473.27	2339.78	1743.32	1.06135	5.32876e-05	0.000500956
ENSSSCG00000005970	573.81	565.374	474.081	537.755	1137.88	997.262	1226.9	1120.68	1.05965	4.28967e-10	1.97995e-08
ENSSSCG00000006878	282.806	273.246	278.99	278.347	551.19	449.616	737.965	579.59	1.05834	6.31348e-07	1.27096e-05
ENSSSCG00000010314	610.698	443.191	545.851	533.247	956.448	820.055	1553.47	1109.99	1.05755	1.14856e-05	0.000145131
ENSSSCG00000004156	333.015	357.663	282.023	324.233	576.827	568.383	876.618	673.943	1.05638	1.13139e-06	2.08594e-05
ENSSSCG00000028517	247.968	191.05	174.874	204.631	409.202	309.17	556.438	424.937	1.05433	2.07553e-05	0.000236013
ENSSSCG00000012001	829.975	516.501	721.736	689.404	1250.29	1279.1	1766.01	1431.8	1.05408	1.02019e-06	1.92632e-05
ENSSSCG00000003584	20.4932	36.6549	29.3142	28.8208	60.1478	65.0388	53.8194	59.6687	1.05317	0.00381754	0.0156407
ENSSSCG00000013335	286.905	143.287	204.189	211.46	425.965	369.496	517.214	437.558	1.04797	3.80487e-05	0.000386093
ENSSSCG00000013410	226.45	247.698	228.449	234.199	495.973	441.133	514.477	483.861	1.04735	4.08124e-09	1.51542e-07
ENSSSCG00000011101	3247.15	2102.66	2678.71	2676.17	4886.76	4809.1	6865.17	5520.34	1.04451	4.01283e-07	8.67358e-06
ENSSSCG00000002425	199.809	187.717	262.817	216.781	441.741	407.2	492.584	447.175	1.04371	2.64728e-07	6.01543e-06
ENSSSCG00000040252	52.2577	32.2119	51.5526	45.3407	87.7566	71.637	121.322	93.5718	1.04283	0.00172697	0.00833574
ENSSSCG00000014119	189.562	204.379	196.102	196.681	392.44	358.185	464.306	404.977	1.04255	6.62979e-08	1.76259e-06
ENSSSCG00000011499	28.6905	11.1075	28.3034	22.7005	49.3015	40.5314	51.0828	46.9719	1.04234	0.0151362	0.0470991
ENSSSCG00000027381	1127.13	1188.51	1097.77	1137.8	2230.4	2203.78	2594.28	2342.82	1.04218	3.62732e-12	2.48546e-10
ENSSSCG00000003722	340.187	329.894	341.662	337.248	673.458	607.972	801.818	694.416	1.04206	4.88147e-09	1.79252e-07
ENSSSCG00000008785	371.952	272.135	272.925	305.671	574.855	541.048	771.716	629.206	1.04144	1.01239e-06	1.91704e-05
ENSSSCG00000005229	2040.1	2024.9	1410.11	1825.04	3601.96	3448.94	4190.62	3747.17	1.03804	1.94455e-08	6.05362e-07
ENSSSCG00000010448	55.3317	56.6485	47.5092	53.1631	87.7566	87.661	151.424	108.947	1.03731	0.00102367	0.00551589
ENSSSCG00000013294	44.0604	63.313	43.4659	50.2798	99.5889	102.743	105.814	102.715	1.03428	0.000347281	0.00229672
ENSSSCG00000017963	19.4686	21.1043	23.2492	21.274	47.3294	42.4166	41.0487	43.5982	1.03421	0.00881017	0.0304033
ENSSSCG00000033074	33.8138	23.3258	43.4659	33.5352	79.8684	59.3833	67.5023	68.918	1.03419	0.0033523	0.0141265
ENSSSCG00000012007	251.042	121.072	148.593	173.569	318.487	263.926	483.463	355.292	1.03282	0.000493785	0.00304872
ENSSSCG00000022447	7515.89	7448.72	6663.42	7209.34	12911.1	15888.3	15425.2	14741.5	1.03198	7.56445e-12	4.95341e-10
ENSSSCG00000007067	1912.02	1793.87	1895.32	1867.07	3545.76	3588.45	4316.5	3816.9	1.03163	8.04374e-12	5.16502e-10
ENSSSCG00000008368	471.344	465.406	411.41	449.387	778.963	750.303	1225.99	918.418	1.03159	1.71938e-06	2.98378e-05
ENSSSCG00000004332	42.0111	22.2151	37.4009	33.8757	62.1198	58.4407	87.5706	69.377	1.03102	0.00453888	0.0180483
ENSSSCG00000025194	55.3317	42.2087	33.3575	43.6326	90.7147	75.4073	101.253	89.1252	1.03078	0.00115852	0.00609185
ENSSSCG00000022128	223.376	246.587	207.221	225.728	403.286	430.764	548.228	460.76	1.0305	2.28414e-07	5.28053e-06
ENSSSCG00000008444	61.4797	65.5345	62.6717	63.2286	144.946	100.857	141.39	129.065	1.02969	0.000146597	0.00113827
ENSSSCG00000023269	234.647	168.835	188.015	197.166	342.152	391.176	474.341	402.556	1.02941	1.71523e-06	2.98047e-05
ENSSSCG00000004698	21.5179	26.6581	23.2492	23.8084	48.3154	40.5314	56.556	48.4676	1.02789	0.00752089	0.0268895
ENSSSCG00000015814	76.8496	65.5345	76.8234	73.0692	151.848	140.446	155.073	149.123	1.02786	2.37053e-05	0.000262815
ENSSSCG00000023294	114.762	99.9679	106.138	106.956	199.178	218.681	236.258	218.039	1.02735	2.298e-06	3.83278e-05
ENSSSCG00000005095	813.581	883.05	658.053	784.895	1598.35	1482.7	1712.19	1597.75	1.02588	1.53786e-09	6.27077e-08
ENSSSCG00000004291	266.412	242.144	238.557	249.038	477.238	507.114	536.37	506.907	1.02541	4.14976e-09	1.53657e-07
ENSSSCG00000029544	205.957	194.382	187.004	195.781	371.733	386.463	436.941	398.379	1.0252	3.39052e-08	9.79786e-07
ENSSSCG00000014020	4205.21	3378.91	3524.78	3702.97	7005.74	6154.18	9434.82	7531.58	1.02426	7.03323e-08	1.85134e-06
ENSSSCG00000027865	264.363	189.939	168.809	207.704	403.286	367.611	494.409	421.769	1.02187	5.82196e-06	8.18955e-05
ENSSSCG00000005338	56.3563	46.6517	52.5634	51.8571	99.5889	86.7184	129.531	105.28	1.02117	0.000495249	0.00305633
ENSSSCG00000012581	214.154	288.796	217.329	240.093	463.434	368.553	626.677	486.221	1.01921	1.43313e-05	0.000174777
ENSSSCG00000032398	35.8631	37.7656	32.3467	35.3252	66.064	66.924	81.1852	71.3911	1.01695	0.00164476	0.00800873
ENSSSCG00000010180	77.8742	72.199	57.6176	69.2303	134.1	112.168	173.317	139.862	1.01584	0.000242858	0.00170901
ENSSSCG00000004561	219.277	74.4205	105.127	132.942	246.507	250.729	309.234	268.823	1.01446	0.00180808	0.00862478
ENSSSCG00000029578	119.885	105.522	118.268	114.558	233.689	191.346	269.097	231.377	1.01368	8.25941e-06	0.000110123
ENSSSCG00000016568	74.8002	63.313	75.8126	71.3086	127.198	146.102	158.722	144.007	1.01323	5.60953e-05	0.000522479
ENSSSCG00000014401	164.97	122.183	129.387	138.847	253.41	241.303	345.721	280.145	1.01242	1.53072e-05	0.000184477
ENSSSCG00000012160	23.5672	26.6581	29.3142	26.5132	47.3294	53.7277	59.2926	53.4499	1.01218	0.00541098	0.0206658
ENSSSCG00000029094	141.403	105.522	128.376	125.1	251.437	208.313	296.463	252.071	1.00975	1.32301e-05	0.000163445
ENSSSCG00000008374	316.62	291.018	272.925	293.521	532.456	498.631	740.701	590.596	1.00906	8.13937e-07	1.58879e-05
ENSSSCG00000010148	51.233	27.7689	38.4117	39.1379	74.9382	65.9814	95.7803	78.9	1.00887	0.00313724	0.0133836
ENSSSCG00000006386	3133.41	2772.44	2296.62	2734.16	4888.73	4723.33	6879.76	5497.27	1.00768	2.21641e-07	5.17799e-06
ENSSSCG00000002836	147.551	105.522	146.571	133.215	245.521	253.557	304.673	267.917	1.00665	7.4631e-06	0.000101128
ENSSSCG00000011298	2756.34	3256.73	3400.45	3137.84	5768.27	6495.4	6647.15	6303.61	1.00645	5.15868e-11	2.81043e-09
ENSSSCG00000060530	70.7016	76.642	76.8234	74.7224	135.086	170.609	144.127	149.941	1.00527	4.56045e-05	0.000445096
ENSSSCG00000009817	31.7645	29.9904	22.2384	27.9977	33.525	66.924	67.5023	55.9838	1.00283	0.0124968	0.0403496
ENSSSCG00000055670	271.535	219.929	232.492	241.319	447.657	409.085	592.926	483.223	1.00165	1.46465e-06	2.60986e-05
ENSSSCG00000022112	529.75	385.432	486.211	467.131	779.949	878.496	1147.54	935.328	1.00137	9.1177e-07	1.75909e-05
ENSSSCG00000012591	48.1591	43.3194	45.4876	45.6553	72.9662	96.1444	104.902	91.3376	1.00097	0.000888839	0.00490874
ENSSSCG00000012399	37.9125	33.3226	50.5417	40.5923	78.8823	86.7184	78.4486	81.3498	1.00012	0.00141782	0.00710406

## Sheet: Down_with infection
Gene_id	WT_GPS_1	WT_GPS_2	WT_GPS_3	WT_GPS_mean	SIRT7_GPS_1	SIRT7_GPS_2	SIRT7_GPS_3	SIRT7_GPS_mean	log2FoldChange	pvalue	padj
ENSSSCG00000014058	2220.44	2683.58	2222.83	2375.62	1254.23	1269.67	1038.99	1187.63	-1.00022	1.11773e-09	4.68705e-08
ENSSSCG00000001696	1492.93	1882.73	2417.92	1931.19	954.476	1181.07	759.857	965.134	-1.00082	5.06931e-06	7.285e-05
ENSSSCG00000033310	98025.2	117687	121477	112396	54895.2	66875	46711.6	56160.6	-1.00096	1.2954e-08	4.18972e-07
ENSSSCG00000042767	682.424	966.356	1011.85	886.875	465.406	537.277	325.653	442.779	-1.00236	9.74297e-06	0.000125986
ENSSSCG00000012934	707.016	971.91	1432.35	1037.09	539.358	636.249	377.648	517.752	-1.0025	0.000127773	0.00101645
ENSSSCG00000013778	961.132	1354.01	1936.76	1417.3	705.997	831.366	584.716	707.36	-1.00278	3.70007e-05	0.000377765
ENSSSCG00000024912	2413.08	2672.47	3095.18	2726.91	1439.6	1516.63	1126.56	1360.93	-1.00282	1.37925e-08	4.43933e-07
ENSSSCG00000040207	839.197	930.812	1154.37	974.794	527.526	558.014	373.999	486.513	-1.00306	1.12392e-06	2.07792e-05
ENSSSCG00000021472	3963.39	5502.68	6728.12	5398.06	2896.95	3079.45	2102.61	2693	-1.00328	3.93065e-06	5.91944e-05
ENSSSCG00000023973	1644.58	2131.54	2407.81	2061.31	1095.48	1157.5	830.096	1027.69	-1.00429	3.617e-07	7.92104e-06
ENSSSCG00000048201	136.28	216.597	282.023	211.633	112.407	129.135	74.7999	105.447	-1.00593	0.000861423	0.00478516
ENSSSCG00000021624	3155.96	4056.47	4967.24	4059.89	2059.82	2333.86	1671.14	2021.6	-1.006	5.89184e-07	1.19939e-05
ENSSSCG00000010997	56.3563	73.3098	80.8668	70.1776	24.6507	50.9	29.1902	34.9136	-1.00608	0.00624853	0.0231176
ENSSSCG00000017227	728.534	918.594	1069.46	905.53	482.168	504.287	365.79	450.748	-1.00677	7.99303e-07	1.56713e-05
ENSSSCG00000003161	244.894	289.907	366.933	300.578	158.751	174.379	115.849	149.66	-1.00701	2.71577e-05	0.000292078
ENSSSCG00000059584	2354.67	3171.2	3942.26	3156.04	1659.49	1736.25	1315.38	1570.37	-1.0071	1.15501e-06	2.11481e-05
ENSSSCG00000036988	433.432	547.602	890.545	623.86	321.446	389.29	220.751	310.496	-1.00717	0.000280468	0.00192575
ENSSSCG00000016215	707.016	819.737	802.603	776.452	427.937	382.692	348.458	386.362	-1.00725	3.75952e-09	1.4038e-07
ENSSSCG00000012066	186.488	222.151	163.755	190.798	96.6309	79.1777	108.551	94.7865	-1.00788	3.40554e-05	0.000352568
ENSSSCG00000015039	107.589	88.8603	109.17	101.873	46.3434	49.0148	56.556	50.638	-1.00842	0.000344704	0.00228536
ENSSSCG00000046295	705.991	887.493	1057.33	883.606	477.238	500.516	338.424	438.726	-1.01047	2.47502e-06	4.05677e-05
ENSSSCG00000011611	1136.35	1496.19	1598.13	1410.22	744.452	809.686	544.58	699.573	-1.01155	6.7352e-07	1.34229e-05
ENSSSCG00000001245	230.549	322.119	327.51	293.393	149.876	173.437	113.112	145.475	-1.01241	2.36437e-05	0.000262394
ENSSSCG00000002712	1561.58	2109.32	2742.39	2137.77	1082.66	1237.62	857.462	1059.25	-1.01318	4.97657e-06	7.18279e-05
ENSSSCG00000033983	757.224	826.401	1010.83	864.82	472.308	475.066	337.512	428.295	-1.01433	3.89388e-07	8.45775e-06
ENSSSCG00000031513	666.03	854.17	1299.93	940.044	480.196	551.416	363.965	465.193	-1.01523	4.85991e-05	0.000468816
ENSSSCG00000003612	4850.74	6730.06	6245.95	5942.25	3248.97	3264.2	2304.2	2939.12	-1.01566	1.3964e-07	3.36274e-06
ENSSSCG00000033169	34381.5	42246.4	63405.6	46677.8	22377.9	28127.9	18752	23085.9	-1.01573	1.01736e-05	0.000130514
ENSSSCG00000021067	550.243	901.932	996.683	816.286	410.188	492.975	307.409	403.524	-1.01655	3.93988e-05	0.000395864
ENSSSCG00000028571	586.106	623.133	848.09	685.776	321.446	441.133	254.502	339.027	-1.01673	1.44512e-05	0.000176077
ENSSSCG00000042572	880.184	1169.62	1073.51	1041.1	580.771	572.153	390.419	514.448	-1.01726	5.7329e-07	1.17423e-05
ENSSSCG00000009489	74.8002	62.2022	55.5959	64.1995	24.6507	28.2778	41.9609	31.6298	-1.01835	0.00435271	0.0174306
ENSSSCG00000023880	2058.54	2182.63	2704.99	2315.39	1241.41	1253.65	932.262	1142.44	-1.01936	2.90311e-08	8.55677e-07
ENSSSCG00000022757	2149.74	2614.72	2834.38	2532.94	1313.39	1429.91	1002.5	1248.6	-1.02062	4.45176e-08	1.24322e-06
ENSSSCG00000010610	81.9729	129.958	124.333	112.088	52.2595	61.2685	51.995	55.1743	-1.0216	0.000491119	0.0030379
ENSSSCG00000060071	614.797	853.059	1008.81	825.556	432.867	477.894	309.234	406.665	-1.02184	8.57243e-06	0.000113161
ENSSSCG00000062561	9662.55	14126.6	15936.8	13242	6551.18	7933.79	5078.18	6521.05	-1.02195	2.90835e-06	4.65231e-05
ENSSSCG00000040666	1846.44	2563.62	3187.16	2532.41	1257.19	1527.94	955.979	1247.04	-1.02209	7.77253e-06	0.000104575
ENSSSCG00000029070	687.547	939.698	1081.59	902.946	444.699	558.957	329.302	444.319	-1.02325	1.1036e-05	0.000139983
ENSSSCG00000059314	369.903	439.859	405.345	405.035	214.954	201.715	180.614	199.094	-1.02481	5.16756e-08	1.41634e-06
ENSSSCG00000007351	621.969	657.566	476.103	585.213	292.851	284.663	284.604	287.373	-1.02567	5.29484e-08	1.4423e-06
ENSSSCG00000023178	187.513	245.477	217.329	216.773	110.435	110.283	98.5169	106.412	-1.02625	4.29128e-06	6.39506e-05
ENSSSCG00000008039	268.461	389.875	424.551	360.962	197.206	192.289	142.302	177.266	-1.0265	1.35741e-05	0.000167052
ENSSSCG00000040575	499.01	774.196	814.733	695.979	311.585	457.157	255.414	341.385	-1.02765	4.60778e-05	0.000448399
ENSSSCG00000062738	1154.79	1579.49	2085.35	1606.55	828.265	922.797	612.994	788.019	-1.02784	9.35909e-06	0.000121613
ENSSSCG00000000683	482.615	617.579	676.248	592.148	333.278	306.342	231.697	290.439	-1.02832	9.80739e-07	1.86509e-05
ENSSSCG00000031698	3174.4	4104.24	5430.2	4236.28	2241.24	2401.72	1588.13	2077.03	-1.02836	3.79444e-06	5.76452e-05
ENSSSCG00000025955	860.715	1067.43	1367.66	1098.6	546.26	613.627	455.185	538.357	-1.02927	7.57633e-07	1.49425e-05
ENSSSCG00000003229	2301.39	3045.69	4368.83	3238.63	1684.14	1870.1	1205.01	1586.42	-1.02972	1.68283e-05	0.00019902
ENSSSCG00000004674	371.952	498.729	549.894	473.525	235.661	270.524	189.736	231.974	-1.02977	2.68224e-06	4.35881e-05
ENSSSCG00000013436	1985.79	2690.25	2918.28	2531.44	1290.71	1423.31	1004.33	1239.45	-1.03034	2.09814e-07	4.92767e-06
ENSSSCG00000002005	261.289	332.115	520.58	371.328	191.29	213.026	141.39	181.902	-1.03034	0.000141054	0.00110102
ENSSSCG00000007776	1251.11	1916.05	2678.71	1948.62	905.175	1204.63	751.647	953.818	-1.03075	6.90637e-05	0.000616979
ENSSSCG00000025571	3490	4885.1	5172.44	4515.84	2358.58	2539.34	1731.34	2209.76	-1.03116	3.99673e-07	8.65286e-06
ENSSSCG00000023924	273.584	114.408	148.593	178.862	88.7426	69.7518	103.99	87.4948	-1.03226	0.00149598	0.00742849
ENSSSCG00000011893	2512.47	2646.93	2827.3	2662.23	1352.83	1421.43	1130.21	1301.49	-1.03261	4.57588e-11	2.53446e-09
ENSSSCG00000023078	365.804	412.09	535.742	437.879	230.731	237.533	174.229	214.164	-1.03265	2.46791e-06	4.05011e-05
ENSSSCG00000001011	1853.61	2213.73	1950.91	2006.09	971.239	1126.4	842.867	980.168	-1.03326	1.13391e-09	4.73997e-08
ENSSSCG00000038717	310.472	392.096	366.933	356.5	200.164	170.609	151.424	174.066	-1.03481	4.74901e-07	9.95719e-06
ENSSSCG00000003634	750.052	1084.1	1158.42	997.521	504.847	554.244	399.541	486.211	-1.0369	9.20922e-07	1.76905e-05
ENSSSCG00000038041	103.491	71.0883	76.8234	83.8008	35.4971	36.7611	50.1706	40.8096	-1.03718	0.00130132	0.00665835
ENSSSCG00000002258	33.8138	39.9871	46.4984	40.0998	17.7485	22.6222	18.2439	19.5382	-1.03722	0.0123838	0.0400237
ENSSSCG00000011356	8366.36	11758.4	13797.9	11307.6	6052.25	6145.7	4322.88	5506.94	-1.03799	9.48499e-07	1.81155e-05
ENSSSCG00000002646	984.699	1355.12	2016.62	1452.14	725.717	855.873	539.106	706.899	-1.03881	4.58849e-05	0.000447176
ENSSSCG00000049263	147.551	157.727	138.484	147.921	73.9522	76.3499	65.6779	71.9934	-1.03892	1.92824e-05	0.000221157
ENSSSCG00000036852	590.205	786.414	927.946	768.188	389.482	410.97	321.092	373.848	-1.03927	5.93269e-07	1.20586e-05
ENSSSCG00000005979	7610.16	8315.11	6554.25	7493.17	3340.67	3519.64	4070.21	3643.5	-1.04016	8.39048e-11	4.37484e-09
ENSSSCG00000010475	238.746	253.252	232.492	241.497	107.477	131.02	113.112	117.203	-1.04238	7.15317e-07	1.41499e-05
ENSSSCG00000027710	102.466	114.408	79.8559	98.9099	48.3154	49.9574	45.6097	47.9608	-1.04316	0.000350493	0.00231336
ENSSSCG00000032083	5616.17	8353.98	8367.69	7445.95	3871.15	4055.97	2908.98	3612.04	-1.04366	2.22332e-07	5.18502e-06
ENSSSCG00000013028	1577.98	2071.56	2580.66	2076.73	1012.65	1242.34	766.243	1007.08	-1.04426	3.31576e-06	5.1473e-05
ENSSSCG00000027030	130.132	156.616	158.701	148.483	74.9382	74.4647	66.5901	71.9977	-1.04456	2.24564e-05	0.000251697
ENSSSCG00000022187	621.969	904.154	1141.23	889.118	515.693	467.526	310.146	431.122	-1.04473	2.9569e-05	0.000312941
ENSSSCG00000005662	674.227	748.648	829.895	750.923	419.062	378.922	292.814	363.599	-1.04697	5.02935e-08	1.38417e-06
ENSSSCG00000056276	62.5043	113.297	110.181	95.3274	48.3154	49.0148	41.0487	46.1263	-1.04701	0.00125248	0.00646574
ENSSSCG00000003973	2325.98	2353.69	2390.62	2356.76	1282.82	1133.94	1005.24	1140.67	-1.04715	1.2868e-11	7.91919e-10
ENSSSCG00000030827	846.37	715.326	762.169	774.622	387.509	402.487	332.951	374.316	-1.04972	9.36204e-10	4.05853e-08
ENSSSCG00000017470	350.434	399.871	460.941	403.749	200.164	231.878	153.249	195.097	-1.04991	1.39248e-06	2.498e-05
ENSSSCG00000024144	1361.77	1851.63	2526.08	1913.16	945.602	1143.36	683.233	924.066	-1.05004	1.70553e-05	0.000201167
ENSSSCG00000007472	2739.94	3433.34	4562.91	3578.73	1884.3	1989.81	1309.91	1728.01	-1.05045	1.99957e-06	3.41649e-05
ENSSSCG00000037270	33.8138	49.9839	74.8018	52.8665	23.6647	29.2203	23.717	25.534	-1.05064	0.0101022	0.0339357
ENSSSCG00000034014	2007.31	2556.96	3076.98	2547.08	1324.24	1411.06	953.242	1229.51	-1.0509	4.4361e-07	9.38997e-06
ENSSSCG00000026752	554.342	695.332	897.621	715.765	366.803	394.946	274.57	345.44	-1.05151	2.50114e-06	4.09454e-05
ENSSSCG00000000743	7198.24	8816.06	8171.59	8061.96	4145.27	4171.91	3349.57	3888.92	-1.05178	5.86885e-11	3.15848e-09
ENSSSCG00000032996	3741.04	4137.56	4514.39	4130.99	2165.32	2153.82	1658.37	1992.5	-1.05202	3.43549e-10	1.60803e-08
ENSSSCG00000037835	199.809	258.806	200.145	219.587	114.379	107.455	95.7803	105.872	-1.05218	3.81458e-06	5.77861e-05
ENSSSCG00000003152	2012.43	2684.69	2894.02	2530.38	1322.27	1380.9	956.891	1220.02	-1.05257	1.45852e-07	3.49336e-06
ENSSSCG00000006329	107.589	166.613	139.495	137.899	75.9242	68.8092	54.7316	66.4884	-1.05268	0.000152104	0.00117145
ENSSSCG00000017032	2727.65	3222.3	2505.86	2818.6	1385.37	1375.24	1315.38	1358.67	-1.05269	1.77496e-11	1.06282e-09
ENSSSCG00000006842	443.678	493.175	471.049	469.301	226.787	267.696	184.263	226.249	-1.05286	1.03117e-07	2.59119e-06
ENSSSCG00000054149	878.134	1336.24	1665.86	1293.41	607.394	774.81	488.024	623.409	-1.05303	1.67604e-05	0.000198393
ENSSSCG00000026812	5021.86	7016.63	7465.01	6501.17	3318.97	3589.39	2488.46	3132.28	-1.05352	1.50579e-07	3.58784e-06
ENSSSCG00000037319	32.7891	48.8732	48.5201	43.3941	26.6228	18.8518	17.3317	20.9354	-1.05355	0.0112829	0.0370788
ENSSSCG00000022655	661.931	850.838	1029.03	847.266	447.657	446.788	330.214	408.22	-1.05387	6.78944e-07	1.35108e-05
ENSSSCG00000035532	5700.19	8046.3	10787.6	8178.04	4164	4479.2	3168.96	3937.39	-1.05455	3.59593e-06	5.52609e-05
ENSSSCG00000012132	230.549	368.77	412.421	337.247	161.709	188.518	136.829	162.352	-1.05481	2.764e-05	0.000296544
ENSSSCG00000031860	974.453	1305.14	1713.36	1330.98	674.444	744.647	502.619	640.57	-1.05529	3.90922e-06	5.89844e-05
ENSSSCG00000003262	707.016	708.661	909.751	775.143	385.537	426.994	305.585	372.705	-1.05697	7.34876e-08	1.92677e-06
ENSSSCG00000040510	78.8989	68.8668	63.6826	70.4827	43.3853	30.1629	28.278	33.9421	-1.057	0.00170528	0.0082519
ENSSSCG00000026587	441.629	562.042	699.498	567.723	321.446	322.366	175.141	272.984	-1.05711	4.17401e-05	0.000414687
ENSSSCG00000033780	734.682	871.942	1019.93	875.519	431.881	491.09	339.336	420.769	-1.05743	1.53317e-07	3.64587e-06
ENSSSCG00000059376	1453.99	1993.8	2631.2	2026.33	924.895	1242.34	743.438	970.223	-1.06257	1.03694e-05	0.000132795
ENSSSCG00000029756	144.477	113.297	189.026	148.933	56.2037	79.1777	78.4486	71.2767	-1.06325	0.000176375	0.00132013
ENSSSCG00000040401	569.711	891.936	915.816	792.488	358.915	457.157	321.092	379.055	-1.06392	2.31589e-06	3.85295e-05
ENSSSCG00000030017	668.079	824.18	908.74	800.333	418.076	413.798	315.619	382.498	-1.06555	4.66154e-08	1.29636e-06
ENSSSCG00000049430	351.459	478.735	510.472	446.888	236.647	226.222	177.878	213.582	-1.06562	7.81278e-07	1.5386e-05
ENSSSCG00000040426	393.47	486.51	602.457	494.146	259.326	281.835	166.931	236.031	-1.06669	1.01816e-05	0.000130514
ENSSSCG00000025791	123.984	163.281	179.929	155.731	82.8265	78.2351	62.0292	74.3636	-1.06748	4.86946e-05	0.000469085
ENSSSCG00000006811	329.941	324.34	341.662	331.981	155.793	176.265	143.214	158.424	-1.06768	3.59724e-08	1.03502e-06
ENSSSCG00000002000	1922.26	2535.85	2576.62	2344.91	1263.1	1154.67	936.823	1118.2	-1.06849	6.90123e-09	2.41416e-07
ENSSSCG00000006477	174.192	269.913	271.915	238.673	134.1	128.192	78.4486	113.58	-1.07227	8.82104e-05	0.000756385
ENSSSCG00000035999	95.2935	128.847	159.712	127.951	73.9522	50.9	57.4682	60.7734	-1.07557	0.00026927	0.0018604
ENSSSCG00000059404	946.787	1035.22	1379.79	1120.6	494.001	661.699	438.765	531.488	-1.07635	4.24776e-07	9.09026e-06
ENSSSCG00000021573	3694.93	3835.43	4428.47	3986.28	1795.56	1991.7	1874.56	1887.27	-1.07875	4.02477e-13	3.12873e-11
ENSSSCG00000002963	7729.02	11237.5	12782	10582.8	5161.86	5883.66	3976.25	5007.26	-1.07965	4.2723e-07	9.11584e-06
ENSSSCG00000011970	772.594	1062.99	648.956	828.181	443.713	362.898	368.526	391.712	-1.07993	3.73096e-07	8.13043e-06
ENSSSCG00000017549	8625.6	10986.5	12184.6	10598.9	5314.7	5772.43	3942.5	5009.88	-1.0811	2.38655e-08	7.24303e-07
ENSSSCG00000062981	865.838	1096.31	1311.05	1091.07	542.316	574.038	429.643	515.333	-1.08243	8.37125e-08	2.16076e-06
ENSSSCG00000013029	1803.4	2724.68	3163.91	2564	1261.13	1442.17	928.613	1210.64	-1.08271	2.39476e-06	3.9594e-05
ENSSSCG00000030182	163.946	166.613	197.113	175.891	97.6169	89.5462	62.0292	83.0641	-1.08455	2.12054e-05	0.000239493
ENSSSCG00000034040	1134.3	1503.96	1947.88	1528.71	705.997	870.012	585.628	720.546	-1.08529	1.25158e-06	2.27301e-05
ENSSSCG00000000116	2178.43	2569.17	3013.3	2586.97	1305.5	1367.7	984.257	1219.15	-1.08554	9.52848e-09	3.19048e-07
ENSSSCG00000003024	54.307	72.199	92.9968	73.1676	40.4272	32.0481	31.0146	34.4966	-1.08674	0.00167067	0.00811407
ENSSSCG00000001341	1612.82	2253.72	2135.89	2000.81	927.853	1128.28	768.067	941.401	-1.08771	3.86259e-08	1.09713e-06
ENSSSCG00000058339	2054.45	2319.25	2325.93	2233.21	1166.47	1112.26	872.057	1050.26	-1.08856	9.48753e-11	4.88829e-09
ENSSSCG00000037606	3396.75	4841.78	5609.12	4615.88	2297.45	2489.38	1715.84	2167.56	-1.09059	3.17752e-07	7.08705e-06
ENSSSCG00000016182	84.0222	98.8571	83.8993	88.9262	43.3853	51.8425	30.1024	41.7767	-1.09059	0.00055479	0.00334308
ENSSSCG00000017971	555.366	830.844	981.52	789.244	332.292	480.722	298.287	370.434	-1.09128	9.47285e-06	0.000122971
ENSSSCG00000028924	1022.61	1192.95	1249.39	1154.98	586.687	560.842	478.902	542.144	-1.09139	1.13539e-10	5.77715e-09
ENSSSCG00000037723	131.157	176.61	153.647	153.804	79.8684	82.9481	53.8194	72.212	-1.09147	4.98079e-05	0.000477359
ENSSSCG00000038745	1548.26	2099.33	1974.16	1873.92	876.58	1012.34	747.999	878.974	-1.09216	3.59543e-09	1.35394e-07
ENSSSCG00000000965	862.764	1302.91	1651.7	1272.46	674.444	665.47	450.624	596.846	-1.09245	7.8502e-06	0.000105407
ENSSSCG00000006466	2085.18	2446.99	2335.03	2289.07	1193.1	1178.24	849.252	1073.53	-1.09256	1.05449e-09	4.50719e-08
ENSSSCG00000036015	450.851	583.146	774.299	602.765	305.669	298.802	243.556	282.675	-1.09296	1.14109e-06	2.098e-05
ENSSSCG00000032073	383.223	529.83	743.974	552.342	271.158	322.366	182.439	258.654	-1.09506	4.80983e-05	0.000466013
ENSSSCG00000035995	2345.45	3516.65	3974.6	3278.9	1621.03	1810.72	1159.4	1530.38	-1.09939	1.13343e-06	2.08681e-05
ENSSSCG00000013491	312.522	325.451	332.565	323.512	169.597	154.585	128.619	150.934	-1.10093	4.13895e-08	1.16319e-06
ENSSSCG00000035374	657.832	964.135	1312.06	978.01	485.126	561.785	321.092	456.001	-1.10112	2.96947e-05	0.000313229
ENSSSCG00000017140	1034.91	1260.71	1521.31	1272.31	578.799	691.862	507.18	592.614	-1.10243	2.42826e-08	7.3361e-07
ENSSSCG00000014289	3382.41	4747.36	4665	4264.92	2257.02	2198.12	1503.29	1986.15	-1.10262	6.67232e-08	1.765e-06
ENSSSCG00000013494	275.634	331.005	412.421	339.686	166.639	191.346	116.761	158.249	-1.10289	6.32776e-06	8.84488e-05
ENSSSCG00000054796	97.3428	105.522	73.7909	92.2185	47.3294	32.0481	49.2584	42.8787	-1.10359	0.000482134	0.00299486
ENSSSCG00000013723	814.605	1016.34	1142.24	991.063	484.14	522.196	376.736	461.024	-1.10442	2.30541e-08	7.04501e-07
ENSSSCG00000025525	1306.44	1483.97	2127.81	1639.41	799.67	879.438	608.433	762.514	-1.10459	4.18416e-07	9e-06
ENSSSCG00000038916	619.92	809.74	825.852	751.837	403.286	354.414	290.99	349.563	-1.1053	2.35949e-08	7.17727e-07
ENSSSCG00000025986	44.0604	63.313	63.6826	57.0187	22.6787	32.9907	23.717	26.4621	-1.1063	0.00306758	0.0131328
ENSSSCG00000037241	42.0111	71.0883	35.3792	49.4929	17.7485	18.8518	31.9268	22.8424	-1.10918	0.0107343	0.0356638
ENSSSCG00000038726	242.845	379.878	286.066	302.93	160.723	154.585	105.814	140.374	-1.10989	7.96122e-06	0.000106575
ENSSSCG00000026612	2358.77	2994.59	3428.75	2927.37	1497.78	1525.11	1043.55	1355.48	-1.11094	4.06799e-08	1.14567e-06
ENSSSCG00000036178	2710.23	3673.26	4991.5	3791.66	1837.96	2074.64	1351.87	1754.82	-1.11159	1.74415e-06	3.01888e-05
ENSSSCG00000062187	128.083	129.958	158.701	138.914	54.2316	80.1203	58.3804	64.2441	-1.11257	3.81384e-05	0.000386708
ENSSSCG00000013776	3736.94	4677.39	4078.72	4164.35	2138.7	2020.92	1614.58	1924.73	-1.11349	6.20312e-11	3.29832e-09
ENSSSCG00000014803	34.8385	48.8732	49.5309	44.4142	21.6926	20.737	19.1561	20.5286	-1.11349	0.00562293	0.0212708
ENSSSCG00000024061	127.058	195.493	252.709	191.753	95.6448	99.9147	70.2389	88.5995	-1.11484	0.000121581	0.000980264
ENSSSCG00000038364	1334.11	1761.66	2450.26	1848.68	845.027	1063.24	651.306	853.192	-1.11569	3.67013e-06	5.61416e-05
ENSSSCG00000031918	4947.06	6817.81	8798.3	6854.39	3317	3689.3	2481.17	3162.49	-1.11601	5.77614e-07	1.17945e-05
ENSSSCG00000039861	714.189	998.568	1114.95	942.569	486.112	477.894	340.248	434.752	-1.11674	2.91869e-07	6.56482e-06
ENSSSCG00000013378	64.5536	88.8603	72.7801	75.398	34.511	41.474	28.278	34.7544	-1.11682	0.000747788	0.0042791
ENSSSCG00000023074	43.0358	58.87	76.8234	59.5764	28.5948	30.1629	23.717	27.4916	-1.11714	0.00285828	0.0124248
ENSSSCG00000028210	1463.22	2058.23	2802.03	2107.83	997.862	1142.42	771.716	970.666	-1.11884	2.22091e-06	3.73704e-05
ENSSSCG00000012950	167.02	155.506	222.384	181.636	83.8125	97.0869	70.2389	83.7128	-1.11903	1.21028e-05	0.000151633
ENSSSCG00000015579	735.707	827.512	595.382	719.533	244.535	312.94	435.116	330.864	-1.11977	1.22267e-06	2.22948e-05
ENSSSCG00000057536	1562.61	1994.91	2942.54	2166.69	1005.75	1235.74	748.911	996.799	-1.12026	5.10001e-06	7.31049e-05
ENSSSCG00000028202	1450.92	1678.35	1911.49	1680.25	865.734	787.064	662.252	771.683	-1.12288	2.72339e-10	1.31644e-08
ENSSSCG00000038530	137.305	136.623	213.286	162.404	71.9801	96.1444	55.6438	74.5894	-1.12407	0.000131711	0.00104216
ENSSSCG00000010732	608.649	595.364	736.898	646.97	334.264	312.94	243.556	296.92	-1.12451	6.41849e-09	2.26917e-07
ENSSSCG00000014878	116.811	131.069	133.43	127.104	52.2595	61.2685	61.117	58.215	-1.12544	1.46918e-05	0.000178631
ENSSSCG00000003341	479.541	653.123	703.541	612.069	280.032	359.127	202.507	280.556	-1.12568	2.25708e-06	3.76926e-05
ENSSSCG00000003201	209.031	224.372	302.24	245.214	125.226	117.824	93.9559	112.335	-1.12774	2.43842e-06	4.01597e-05
ENSSSCG00000005704	850.469	815.294	903.686	856.483	430.895	410.97	332.951	391.605	-1.12965	6.16139e-11	3.28929e-09
ENSSSCG00000013105	289.979	298.793	343.684	310.819	170.583	130.078	125.883	142.181	-1.12977	1.16315e-07	2.86328e-06
ENSSSCG00000017194	33.8138	56.6485	71.7693	54.0772	33.525	16.9667	23.717	24.7362	-1.13075	0.00764737	0.0271889
ENSSSCG00000012774	1425.3	1818.3	2577.63	1940.41	864.748	1140.54	653.131	886.138	-1.1309	4.52251e-06	6.67975e-05
ENSSSCG00000008429	1864.88	2217.07	2103.55	2061.83	802.628	919.027	1098.28	939.979	-1.13289	4.82773e-11	2.65186e-09
ENSSSCG00000017690	321.744	434.305	617.62	457.889	237.633	228.107	160.546	208.762	-1.13395	1.17908e-05	0.000148283
ENSSSCG00000031615	537.947	483.178	457.908	493.011	214.954	243.189	215.278	224.474	-1.13506	2.99794e-10	1.41821e-08
ENSSSCG00000038459	627.092	747.538	847.079	740.57	341.166	397.774	272.746	337.229	-1.13523	2.0157e-08	6.23167e-07
ENSSSCG00000001990	1116.88	1308.47	1516.25	1313.87	688.248	641.905	464.306	598.153	-1.13563	1.24074e-08	4.03901e-07
ENSSSCG00000030510	5463.49	6204.67	6579.52	6082.56	2964.99	3018.18	2297.82	2760.33	-1.13991	7.88129e-12	5.11053e-10
ENSSSCG00000017379	471.344	536.494	685.346	564.395	253.41	281.835	232.609	255.951	-1.1412	1.57437e-08	4.94753e-07
ENSSSCG00000005661	69.6769	72.199	101.083	80.9865	42.3993	42.4166	25.5414	36.7858	-1.14182	0.000824306	0.00462342
ENSSSCG00000031280	573.81	728.655	984.553	762.339	341.166	484.492	210.717	345.458	-1.14228	4.86976e-05	0.000469085
ENSSSCG00000031800	563.563	682.003	693.433	646.333	329.334	317.653	230.785	292.591	-1.14396	9.12613e-09	3.07903e-07
ENSSSCG00000051852	2939.75	4084.24	4798.43	3940.81	1944.45	2005.84	1398.39	1782.89	-1.14436	7.30896e-08	1.92012e-06
ENSSSCG00000023177	901.702	1127.42	1219.07	1082.73	563.023	513.713	392.243	489.659	-1.14522	5.99504e-09	2.14803e-07
ENSSSCG00000000401	123.984	116.629	98.051	112.888	70.9941	34.8759	47.4341	51.1014	-1.14553	0.00025899	0.00180061
ENSSSCG00000002412	175.217	147.73	145.56	156.169	70.9941	58.4407	82.0974	70.5107	-1.14681	6.44072e-06	8.97447e-05
ENSSSCG00000014598	121.935	188.828	160.723	157.162	63.1059	81.0629	68.4145	70.8611	-1.14765	1.73113e-05	0.000203465
ENSSSCG00000007423	2709.2	3511.09	3814.89	3345.06	1633.85	1616.54	1278.9	1509.76	-1.1478	3.67853e-10	1.71574e-08
ENSSSCG00000053447	27.6658	38.8764	40.4334	35.6585	13.8044	17.9092	16.4195	16.0444	-1.1503	0.00999817	0.0336385
ENSSSCG00000017338	753.126	1024.12	1105.85	961.031	460.476	473.181	364.877	432.845	-1.15096	8.8757e-09	3.00981e-07
ENSSSCG00000003377	1200.9	1582.82	1571.85	1451.86	755.298	684.322	521.775	653.798	-1.15124	3.45278e-09	1.30763e-07
ENSSSCG00000009739	877.11	1226.27	1379.79	1161.06	634.017	541.048	393.155	522.74	-1.15166	3.24499e-07	7.2254e-06
ENSSSCG00000036534	87.0962	84.4173	74.8018	82.1051	36.4831	40.5314	33.7512	36.9219	-1.15302	0.000174821	0.00131071
ENSSSCG00000028755	1417.11	1581.71	2142.97	1713.93	828.265	899.233	580.155	769.217	-1.15613	9.23784e-08	2.36151e-06
ENSSSCG00000034863	50.2084	57.7592	48.5201	52.1626	28.5948	17.9092	23.717	23.407	-1.15671	0.00233917	0.0105944
ENSSSCG00000029256	1996.04	2973.49	2918.28	2629.27	1332.13	1275.33	925.876	1177.78	-1.1587	2.23683e-08	6.85119e-07
ENSSSCG00000003343	1652.78	1859.4	2296.62	1936.27	979.127	976.525	644.921	866.858	-1.1597	2.01581e-08	6.23167e-07
ENSSSCG00000033920	941.663	1212.94	1548.6	1234.4	559.079	635.307	463.394	552.593	-1.15973	5.2123e-08	1.42273e-06
ENSSSCG00000006538	1066.67	1626.14	1808.38	1500.4	737.55	755.959	519.038	670.849	-1.16146	2.8711e-07	6.49074e-06
ENSSSCG00000006954	11867.6	15018.5	19670.8	15519	7172.38	8244.85	5384.68	6933.97	-1.1623	7.45399e-08	1.94668e-06
ENSSSCG00000026600	29.7152	26.6581	41.4442	32.6058	19.7206	14.1389	10.0341	14.6312	-1.16236	0.0161366	0.0495391
ENSSSCG00000063387	323.793	414.311	292.131	343.412	134.1	182.863	142.302	153.088	-1.16451	2.11677e-07	4.95392e-06
ENSSSCG00000021145	6434.87	8261.79	10229.6	8308.77	3896.79	4259.57	2932.7	3696.35	-1.16858	1.4652e-08	4.67071e-07
ENSSSCG00000014447	29.7152	23.3258	38.4117	30.4842	14.7904	12.2537	13.6829	13.5757	-1.17022	0.0151877	0.0472256
ENSSSCG00000017527	972.403	920.815	969.39	954.203	426.951	461.87	380.385	423.068	-1.1737	3.76239e-13	2.95938e-11
ENSSSCG00000010104	85.0469	145.509	220.362	150.306	75.9242	81.0629	42.8731	66.6201	-1.17548	0.00103133	0.00555039
ENSSSCG00000003342	2656.95	2903.51	4005.94	3188.8	1491.86	1564.7	1173.99	1410.19	-1.17728	2.62601e-09	1.02069e-07
ENSSSCG00000003134	1614.87	1920.49	2573.59	2036.31	1006.74	936.936	756.208	899.96	-1.17827	7.97926e-09	2.74078e-07
ENSSSCG00000005314	337.113	380.989	318.413	345.505	161.709	161.183	135.005	152.632	-1.17877	3.17236e-09	1.21528e-07
ENSSSCG00000022543	76.8496	34.4334	42.4551	51.246	15.7765	29.2203	22.8048	22.6005	-1.18107	0.00723538	0.0260227
ENSSSCG00000023423	669.104	750.87	971.412	797.128	377.649	418.511	257.239	351.133	-1.18335	1.33643e-07	3.24182e-06
ENSSSCG00000015125	1448.87	1578.38	1661.81	1563.02	705.011	729.566	628.501	687.693	-1.18465	2.0003e-14	1.94088e-12
ENSSSCG00000002962	156.773	173.278	211.264	180.438	74.9382	98.9721	63.8535	79.2546	-1.1877	4.97099e-06	7.18254e-05
ENSSSCG00000007723	1054.38	1214.05	1375.75	1214.73	586.687	567.44	446.063	533.397	-1.18772	8.39227e-11	4.37484e-09
ENSSSCG00000000248	305.349	442.08	408.377	385.269	182.415	199.829	124.971	169.072	-1.18862	5.49711e-07	1.13467e-05
ENSSSCG00000030668	951.91	1245.16	1567.8	1254.96	549.218	639.077	459.746	549.347	-1.19203	2.60728e-08	7.76712e-07
ENSSSCG00000015246	6900.07	7947.45	7081.91	7309.81	3445.19	3380.13	2759.39	3194.9	-1.1941	1.82462e-14	1.78343e-12
ENSSSCG00000055869	1419.16	1726.11	2050.98	1732.08	793.754	861.529	611.17	755.484	-1.19724	1.26446e-09	5.25263e-08
ENSSSCG00000015742	308.423	379.878	345.705	344.669	184.387	154.585	112.2	150.391	-1.19759	1.50607e-07	3.58784e-06
ENSSSCG00000003709	1253.16	1238.49	1240.29	1243.98	456.532	541.99	627.589	542.037	-1.19803	2.17991e-12	1.54136e-10
ENSSSCG00000034186	98.3674	86.6388	106.138	97.048	44.3713	44.3018	38.3121	42.3284	-1.19886	3.7757e-05	0.000384012
ENSSSCG00000021597	3625.25	3654.38	4875.26	4051.63	1639.77	2419.63	1233.29	1764.23	-1.19954	3.00743e-07	6.74162e-06
ENSSSCG00000039922	2597.52	3378.91	5133.02	3703.15	1642.72	1901.21	1291.67	1611.87	-1.20011	5.88096e-07	1.19901e-05
ENSSSCG00000003015	1200.9	1772.76	1926.65	1633.44	724.731	815.342	590.189	710.088	-1.20192	1.19937e-08	3.92895e-07
ENSSSCG00000038404	2195.85	2822.43	2281.45	2433.24	1006.74	1227.25	938.647	1057.55	-1.20206	9.16796e-12	5.77581e-10
ENSSSCG00000013468	1870.01	2533.63	2582.68	2328.77	1140.84	1063.24	830.096	1011.39	-1.20338	3.02404e-10	1.42548e-08
ENSSSCG00000023976	31.7645	29.9904	36.39	32.715	12.8184	17.9092	11.8585	14.1954	-1.20563	0.00941858	0.0320864
ENSSSCG00000028237	50.2084	49.9839	53.5742	51.2555	13.8044	18.8518	33.7512	22.1358	-1.2064	0.00370918	0.0152982
ENSSSCG00000038777	601.476	725.322	1163.47	830.09	378.635	426.051	272.746	359.144	-1.20918	2.44106e-06	4.01597e-05
ENSSSCG00000001672	47.1344	67.756	100.073	71.6543	35.4971	29.2203	28.278	30.9985	-1.21087	0.00119035	0.00621836
ENSSSCG00000014029	74.8002	94.4141	97.0401	88.7515	47.3294	37.7037	30.1024	38.3785	-1.21178	0.000135238	0.00106563
ENSSSCG00000013637	612.747	756.424	882.459	750.543	330.32	375.152	265.448	323.64	-1.21389	3.81351e-09	1.41997e-07
ENSSSCG00000011557	130.132	177.721	111.192	139.681	70.9941	62.2111	47.4341	60.2131	-1.21415	2.82744e-05	0.000302374
ENSSSCG00000006955	1350.5	1992.69	2580.66	1974.62	891.37	998.205	662.252	850.609	-1.21515	3.48435e-07	7.65577e-06
ENSSSCG00000056302	1231.64	1556.17	2167.23	1651.68	755.298	823.825	554.614	711.246	-1.21575	1.11321e-07	2.7608e-06
ENSSSCG00000005678	1211.15	1595.04	2193.51	1666.57	735.578	845.505	571.033	717.372	-1.21627	1.3904e-07	3.35437e-06
ENSSSCG00000000709	345.311	409.868	384.117	379.765	157.765	199.829	132.268	163.287	-1.2178	1.23074e-08	4.0197e-07
ENSSSCG00000001987	269.486	303.236	258.774	277.165	115.365	133.848	107.639	118.951	-1.22005	6.47334e-09	2.27646e-07
ENSSSCG00000039681	703.942	987.46	1368.67	1020.02	442.727	548.588	322.004	437.773	-1.22062	2.05342e-06	3.48328e-05
ENSSSCG00000000764	263.338	325.451	414.442	334.41	151.848	167.781	110.375	143.335	-1.22314	5.49617e-07	1.13467e-05
ENSSSCG00000007200	258.215	271.024	305.272	278.17	130.156	127.25	100.341	119.249	-1.2232	1.15752e-08	3.80866e-07
ENSSSCG00000013425	73.7756	111.075	85.9209	90.2573	46.3434	39.5889	30.1024	38.6782	-1.22328	0.000158338	0.00121174
ENSSSCG00000012280	404.741	523.165	623.685	517.197	223.829	261.098	179.702	221.543	-1.22354	4.71943e-08	1.30971e-06
ENSSSCG00000008326	34.8385	34.4334	40.4334	36.5684	17.7485	20.737	8.20974	15.5651	-1.23651	0.00856831	0.0297618
ENSSSCG00000015734	1401.74	1840.52	2160.15	1800.8	792.767	919.027	578.331	763.375	-1.23835	1.19999e-08	3.92895e-07
ENSSSCG00000010007	834.074	1117.42	1263.54	1071.68	478.224	513.713	369.438	453.792	-1.24002	2.1599e-09	8.54511e-08
ENSSSCG00000033148	3463.35	4811.79	7174.9	5150.02	2212.65	2667.53	1658.37	2179.52	-1.24063	8.57646e-07	1.67057e-05
ENSSSCG00000039635	818.704	1235.16	1241.3	1098.39	478.224	525.966	387.682	463.958	-1.2434	3.11939e-09	1.19844e-07
ENSSSCG00000027361	315.596	390.985	402.312	369.631	173.541	170.609	123.146	155.765	-1.24755	9.05446e-09	3.06262e-07
ENSSSCG00000024245	306.374	445.412	539.786	430.524	205.094	190.404	147.775	181.091	-1.25008	2.73231e-07	6.1875e-06
ENSSSCG00000007982	501.059	607.582	867.296	658.646	282.99	333.677	213.453	276.707	-1.25166	2.42843e-07	5.54959e-06
ENSSSCG00000026748	1887.43	2044.9	2289.54	2073.95	968.281	892.634	747.086	869.334	-1.25468	7.10597e-14	6.21445e-12
ENSSSCG00000012327	2337.25	3556.63	4834.82	3576.24	1614.13	1687.24	1184.03	1495.13	-1.25826	2.42974e-07	5.54959e-06
ENSSSCG00000033926	1500.1	1920.49	2394.67	1938.42	879.538	903.003	648.57	810.37	-1.25844	1.91654e-09	7.67366e-08
ENSSSCG00000027677	289.979	329.894	385.128	335	145.932	167.781	105.814	139.843	-1.26128	5.08832e-08	1.3975e-06
ENSSSCG00000026962	613.772	694.221	911.773	739.922	350.04	329.907	246.292	308.747	-1.26167	3.74728e-09	1.40317e-07
ENSSSCG00000007436	33.8138	27.7689	31.3359	30.9728	10.8463	16.0241	11.8585	12.9096	-1.26264	0.00824873	0.0288934
ENSSSCG00000033518	1281.85	1575.05	1713.36	1523.42	629.087	717.312	556.438	634.279	-1.26422	2.12879e-12	1.51326e-10
ENSSSCG00000038398	36.8878	45.5409	27.2925	36.5737	16.7625	16.0241	12.7707	15.1858	-1.26744	0.00537681	0.020568
ENSSSCG00000005986	360.681	442.08	461.951	421.571	178.471	184.748	161.458	174.893	-1.26949	8.02936e-11	4.21874e-09
ENSSSCG00000003832	7701.35	8734.97	6970.72	7802.35	3275.59	3407.47	3017.54	3233.53	-1.27078	5.80843e-17	7.87872e-15
ENSSSCG00000031757	782.841	1017.45	1320.15	1040.15	456.532	503.344	325.653	428.51	-1.27975	2.96365e-08	8.68106e-07
ENSSSCG00000010131	822.803	1080.76	1140.22	1014.6	441.741	486.377	325.653	417.924	-1.27987	5.77076e-10	2.60036e-08
ENSSSCG00000008615	34.8385	33.3226	26.2817	31.4809	15.7765	9.42592	13.6829	12.9618	-1.28096	0.00788842	0.0279331
ENSSSCG00000012960	131.157	181.053	253.72	188.643	88.7426	86.7184	57.4682	77.6431	-1.28238	1.62617e-05	0.000193872
ENSSSCG00000038348	5054.65	6339.07	6617.93	6003.89	2704.68	2873.96	1822.56	2467.07	-1.28317	1.41478e-10	7.15084e-09
ENSSSCG00000007371	692.671	750.87	861.231	768.257	319.473	316.711	308.321	314.835	-1.28719	4.1688e-14	3.74431e-12
ENSSSCG00000017938	32.7891	34.4334	39.4226	35.5484	16.7625	17.9092	9.12193	14.5979	-1.28786	0.00552446	0.0209879
ENSSSCG00000038440	514.38	595.364	693.433	601.059	257.354	266.753	212.541	245.549	-1.29201	3.18725e-11	1.82621e-09
ENSSSCG00000036883	17691.8	20492.3	16687.9	18290.7	8316.17	7897.03	6152.74	7455.32	-1.29478	2.12868e-14	2.03572e-12
ENSSSCG00000005663	33.8138	28.8796	35.3792	32.6909	14.7904	16.0241	9.12193	13.3121	-1.30015	0.00626965	0.0231764
ENSSSCG00000017624	1589.25	2014.91	2383.55	1995.9	841.083	926.568	662.252	809.968	-1.30127	7.14634e-11	3.7697e-09
ENSSSCG00000010772	44.0604	83.3066	53.5742	60.3137	24.6507	31.1055	17.3317	24.3626	-1.3067	0.00119229	0.00621836
ENSSSCG00000017934	310.472	400.982	473.071	394.842	172.555	190.404	114.936	159.298	-1.3104	9.07617e-08	2.32914e-06
ENSSSCG00000013513	219.277	387.653	342.673	316.535	112.407	167.781	101.253	127.147	-1.31541	1.38938e-06	2.49581e-05
ENSSSCG00000001040	20.4932	36.6549	25.2709	27.473	7.88823	15.0815	10.0341	11.0013	-1.31569	0.0138284	0.0437983
ENSSSCG00000021906	232.598	244.366	324.478	267.147	102.547	123.48	95.7803	107.269	-1.31706	1.50645e-08	4.76792e-07
ENSSSCG00000002980	29.7152	45.5409	31.3359	35.5307	9.86029	17.9092	14.5951	14.1215	-1.32607	0.00501876	0.0194843
ENSSSCG00000031221	52.2577	64.4237	42.4551	53.0455	18.7346	24.5074	20.0683	21.1034	-1.32716	0.000658954	0.0038414
ENSSSCG00000000371	668.079	908.597	709.606	762.094	340.18	316.711	253.59	303.494	-1.32846	2.05874e-11	1.2163e-09
ENSSSCG00000035020	363.755	412.09	381.085	385.643	164.667	164.954	129.531	153.051	-1.33381	1.6173e-11	9.77218e-10
ENSSSCG00000031274	86.0715	77.7528	72.7801	78.8681	37.4691	24.5074	31.9268	31.3011	-1.33464	4.82776e-05	0.000466772
ENSSSCG00000030388	5653.05	8022.98	9218.81	7631.61	2928.51	3700.62	2439.21	3022.78	-1.33613	4.63986e-10	2.12682e-08
ENSSSCG00000017417	73.7756	93.3033	112.203	93.0939	37.4691	39.5889	32.839	36.6323	-1.34648	1.92454e-05	0.000220931
ENSSSCG00000032364	1599.5	2103.77	2594.81	2099.36	917.007	919.97	632.15	823.042	-1.35114	5.13249e-10	2.32854e-08
ENSSSCG00000024823	704.967	889.714	1000.73	865.136	345.11	394.946	277.307	339.121	-1.35141	3.28409e-11	1.87362e-09
ENSSSCG00000017448	35.8631	22.2151	39.4226	32.5003	18.7346	13.1963	6.38535	12.7721	-1.3561	0.00965593	0.0327439
ENSSSCG00000040186	418.062	566.485	844.047	609.531	209.038	312.94	189.736	237.238	-1.36157	5.56362e-07	1.14308e-05
ENSSSCG00000037016	4937.84	5829.24	6659.38	5808.82	2400	2544.06	1836.25	2260.1	-1.36194	9.16735e-14	7.81164e-12
ENSSSCG00000014034	260.264	333.226	307.294	300.261	134.1	124.422	92.1315	116.885	-1.36206	1.79215e-09	7.24105e-08
ENSSSCG00000022246	361.705	415.422	491.266	422.798	189.318	187.576	116.761	164.551	-1.36263	6.35392e-09	2.25234e-07
ENSSSCG00000033337	4749.3	5854.78	6384.43	5662.84	2215.61	2494.1	1890.98	2200.23	-1.36391	8.22052e-15	8.60436e-13
ENSSSCG00000017544	2576	3412.24	4500.24	3496.16	1498.76	1554.33	1018.92	1357.34	-1.36512	2.21528e-09	8.71233e-08
ENSSSCG00000013307	77.8742	97.7464	82.8884	86.1697	29.5809	36.7611	33.7512	33.3644	-1.36685	1.30103e-05	0.00016103
ENSSSCG00000008187	343.261	332.115	327.51	334.296	123.254	141.389	124.058	129.567	-1.36734	2.21914e-12	1.56079e-10
ENSSSCG00000011619	342.237	442.08	541.807	442.041	210.024	167.781	135.917	171.241	-1.36931	8.57803e-09	2.92379e-07
ENSSSCG00000015839	168.044	147.73	157.69	157.822	70.0081	50.9	62.0292	60.9791	-1.37321	6.03835e-08	1.62486e-06
ENSSSCG00000053832	134387	146086	227940	169471	60873.5	80839.5	54433.3	65382.1	-1.37407	7.81965e-10	3.4193e-08
ENSSSCG00000005291	240.795	217.708	252.709	237.071	79.8684	93.3166	100.341	91.1754	-1.37794	4.71401e-10	2.15338e-08
ENSSSCG00000035344	2931.55	3462.22	4865.15	3752.97	1504.68	1719.29	1106.49	1443.49	-1.3786	5.74481e-10	2.59748e-08
ENSSSCG00000035629	30.7398	45.5409	22.2384	32.8397	11.8324	10.3685	15.5073	12.5694	-1.38025	0.00596427	0.0222697
ENSSSCG00000004548	147.551	149.952	167.799	155.101	80.8544	52.7851	44.6975	59.4457	-1.38685	7.91665e-07	1.55675e-05
ENSSSCG00000032833	744.928	969.688	1266.58	993.731	437.797	424.166	278.219	380.061	-1.38715	5.06491e-09	1.85476e-07
ENSSSCG00000036033	76.8496	53.3162	62.6717	64.2792	24.6507	21.6796	27.3658	24.5654	-1.38839	0.000114412	0.000935351
ENSSSCG00000034859	203.908	283.242	486.211	324.454	122.268	158.355	90.3072	123.643	-1.39263	8.65417e-06	0.000114127
ENSSSCG00000003567	194.686	243.255	232.492	223.478	91.7007	79.1777	83.9218	84.9334	-1.39581	7.43132e-10	3.27101e-08
ENSSSCG00000013043	252.067	289.907	387.15	309.708	125.226	134.791	92.1315	117.383	-1.40088	1.0529e-08	3.49906e-07
ENSSSCG00000032188	2869.05	3872.09	5085.51	3942.22	1609.2	1783.38	1079.12	1490.57	-1.40325	2.81283e-09	1.09012e-07
ENSSSCG00000000024	651.684	803.075	843.036	765.932	313.557	308.228	244.468	288.751	-1.40784	1.12663e-13	9.47863e-12
ENSSSCG00000036341	29.7152	48.8732	71.7693	50.1192	13.8044	26.3926	16.4195	18.8722	-1.40852	0.00213628	0.00986369
ENSSSCG00000027827	3944.94	5383.83	5285.65	4871.47	1973.04	2028.46	1503.29	1834.93	-1.40869	4.12489e-14	3.73008e-12
ENSSSCG00000006688	62.5043	55.5377	70.7584	62.9335	26.6228	24.5074	20.0683	23.7328	-1.40999	8.52028e-05	0.000735933
ENSSSCG00000006338	116.811	85.5281	96.0293	99.4562	41.4132	29.2203	41.0487	37.2274	-1.41887	4.83335e-06	7.01416e-05
ENSSSCG00000032113	79.9236	93.3033	70.7584	81.3284	35.4971	33.9333	21.8926	30.441	-1.41931	2.61502e-05	0.000283304
ENSSSCG00000042891	139.354	187.717	135.452	154.174	65.0779	52.7851	54.7316	57.5316	-1.42184	1.04368e-07	2.61273e-06
ENSSSCG00000054936	37.9125	49.9839	49.5309	45.8091	16.7625	21.6796	12.7707	17.0709	-1.42483	0.000723576	0.00415486
ENSSSCG00000015082	126.033	165.502	166.788	152.774	58.1757	58.4407	53.8194	56.8119	-1.42714	4.05198e-08	1.14359e-06
ENSSSCG00000011680	363.755	184.385	223.394	257.178	77.8963	76.3499	132.268	95.5048	-1.42836	3.10205e-06	4.87419e-05
ENSSSCG00000010512	35.8631	35.5441	46.4984	39.3019	9.86029	21.6796	11.8585	14.4661	-1.44135	0.00203579	0.00946548
ENSSSCG00000054190	58.4057	58.87	39.4226	52.2327	17.7485	18.8518	20.9804	19.1936	-1.44181	0.000285185	0.00195108
ENSSSCG00000025993	685.498	765.31	734.877	728.562	226.787	287.49	280.956	265.078	-1.45789	1.70494e-16	2.20037e-14
ENSSSCG00000007703	53.2824	75.5313	103.105	77.3063	28.5948	31.1055	24.6292	28.1099	-1.46073	5.95382e-05	0.000548983
ENSSSCG00000003482	15.3699	24.4366	20.2167	20.0077	6.9022	7.54073	7.29755	7.24683	-1.46261	0.0151952	0.0472381
ENSSSCG00000003949	1870.01	2415.89	2441.17	2242.35	910.105	889.807	639.448	813.12	-1.46369	2.47106e-14	2.34627e-12
ENSSSCG00000010568	4797.46	6387.95	7207.25	6130.89	2437.46	2481.84	1732.26	2217.19	-1.46744	3.92225e-13	3.06697e-11
ENSSSCG00000026568	538.972	680.892	952.206	724.023	295.809	309.17	179.702	261.56	-1.4696	1.08219e-08	3.57848e-07
ENSSSCG00000033444	1413.01	1939.38	2293.58	1881.99	705.011	828.538	502.619	678.723	-1.47155	9.96335e-11	5.10948e-09
ENSSSCG00000033171	277.683	380.989	458.919	372.53	151.848	153.642	93.0437	132.845	-1.48874	1.04767e-08	3.49039e-07
ENSSSCG00000038600	38.9371	69.9775	56.6067	55.1738	11.8324	31.1055	15.5073	19.4817	-1.4987	0.000807193	0.00455029
ENSSSCG00000003212	84.0222	102.189	120.289	102.167	46.3434	35.8185	26.4536	36.2052	-1.50008	3.4939e-06	5.38798e-05
ENSSSCG00000024071	46.1097	46.6517	50.5417	47.7677	20.7066	13.1963	16.4195	16.7741	-1.5123	0.000218623	0.0015726
ENSSSCG00000040847	251.042	208.822	237.546	232.47	75.9242	55.6129	112.2	81.2457	-1.51554	2.21393e-08	6.79671e-07
ENSSSCG00000033539	105.54	113.297	130.398	116.412	44.3713	40.5314	36.4877	40.4635	-1.52617	7.9378e-08	2.05286e-06
ENSSSCG00000016059	59.4303	59.9807	73.7909	64.4007	19.7206	21.6796	25.5414	22.3139	-1.52796	2.27891e-05	0.000254567
ENSSSCG00000021997	577.909	767.531	769.245	704.895	239.605	292.203	200.683	244.164	-1.5297	1.62199e-13	1.32277e-11
ENSSSCG00000015901	37.9125	25.5473	37.4009	33.6202	8.87426	14.1389	11.8585	11.6239	-1.53213	0.0017109	0.00827317
ENSSSCG00000062214	12491.6	16440.3	18230.4	15720.8	5500.07	6246.56	4549.11	5431.91	-1.53316	4.57632e-16	5.68533e-14
ENSSSCG00000009239	70.7016	95.5249	75.8126	80.6797	31.5529	24.5074	27.3658	27.8087	-1.53644	4.13514e-06	6.17623e-05
ENSSSCG00000057849	2393.61	3533.31	4352.65	3426.52	1238.45	1363.93	940.471	1180.95	-1.53689	1.17381e-11	7.32557e-10
ENSSSCG00000008314	77.8742	106.632	83.8993	89.4686	23.6647	32.9907	35.5755	30.7437	-1.5371	2.88503e-06	4.62057e-05
ENSSSCG00000017994	24.5919	45.5409	29.3142	33.149	10.8463	15.0815	8.20974	11.3792	-1.54087	0.00258971	0.0115083
ENSSSCG00000030209	44.0604	41.0979	47.5092	44.2225	11.8324	21.6796	11.8585	15.1235	-1.5481	0.000420064	0.00268586
ENSSSCG00000017990	46.1097	56.6485	102.094	68.2842	24.6507	22.6222	22.8048	23.3593	-1.54951	0.000113904	0.000933497
ENSSSCG00000003847	24.5919	27.7689	37.4009	29.9205	12.8184	9.42592	8.20974	10.1513	-1.5641	0.00244344	0.0109695
ENSSSCG00000005312	31.7645	18.8828	24.26	24.9691	1.97206	13.1963	10.0341	8.40082	-1.56621	0.0125782	0.0405731
ENSSSCG00000006472	2943.85	3141.21	3277.13	3120.73	1075.76	1225.37	823.711	1041.61	-1.58322	6.57653e-19	1.1066e-16
ENSSSCG00000011246	34.8385	41.0979	46.4984	40.8116	10.8463	18.8518	10.9463	13.5482	-1.59047	0.000487272	0.00302043
ENSSSCG00000024569	159.847	172.167	171.842	167.952	64.0919	53.7277	47.4341	55.0846	-1.61012	1.71715e-10	8.54907e-09
ENSSSCG00000020838	139.354	138.844	140.506	139.568	55.2176	48.0722	33.7512	45.6803	-1.61422	7.27256e-09	2.51756e-07
ENSSSCG00000037527	86.0715	71.0883	81.8776	79.6791	27.6088	27.3352	22.8048	25.9163	-1.62253	1.00657e-06	1.91148e-05
ENSSSCG00000014066	21.5179	26.6581	22.2384	23.4714	9.86029	7.54073	5.47316	7.62473	-1.62572	0.00467436	0.0184435
ENSSSCG00000028995	119.885	144.398	139.495	134.593	38.4551	56.5555	35.5755	43.5287	-1.62828	1.67365e-08	5.23477e-07
ENSSSCG00000007995	816.655	1136.3	1644.63	1199.19	409.202	447.731	303.76	386.898	-1.63237	6.89314e-11	3.65062e-09
ENSSSCG00000033787	59.4303	75.5313	95.0185	76.66	26.6228	34.8759	12.7707	24.7565	-1.63373	4.20748e-05	0.000417077
ENSSSCG00000006289	32.7891	23.3258	14.1517	23.4222	5.91618	6.59814	10.0341	7.51615	-1.63529	0.00707318	0.0255291
ENSSSCG00000034313	26.6412	24.4366	43.4659	31.5146	12.8184	12.2537	5.47316	10.1817	-1.63714	0.00238801	0.0107818
ENSSSCG00000021576	70.7016	63.313	47.5092	60.5079	23.6647	20.737	13.6829	19.3615	-1.64697	2.96391e-05	0.000312941
ENSSSCG00000018091	12591	14067.7	37680.9	21446.5	5407.38	6245.61	8418.63	6690.54	-1.68055	0.00375862	0.0154781
ENSSSCG00000016892	70.7016	79.9743	47.5092	66.0617	19.7206	21.6796	20.0683	20.4895	-1.68694	8.86537e-06	0.000116335
ENSSSCG00000040411	235.672	234.369	285.055	251.699	69.022	77.2925	87.5706	77.9617	-1.69001	1.40648e-13	1.15409e-11
ENSSSCG00000055105	45.0851	55.5377	61.6609	54.0946	20.7066	13.1963	15.5073	16.4701	-1.71833	2.33352e-05	0.00025936
ENSSSCG00000014039	167.02	263.249	224.405	218.225	53.2456	83.8907	61.117	66.0844	-1.7219	2.83878e-10	1.35741e-08
ENSSSCG00000026339	22.5425	41.0979	33.3575	32.3327	7.88823	13.1963	8.20974	9.76475	-1.72459	0.000994837	0.00538891
ENSSSCG00000017885	36.8878	28.8796	25.2709	30.3461	10.8463	8.48333	8.20974	9.1798	-1.72769	0.000867824	0.00480666
ENSSSCG00000017676	650.66	763.088	922.892	778.88	206.08	263.926	233.522	234.509	-1.7315	2.48805e-18	3.93733e-16
ENSSSCG00000014904	106.565	94.4141	107.148	102.709	24.6507	29.2203	38.3121	30.7277	-1.73842	2.58034e-08	7.70796e-07
ENSSSCG00000003374	86.0715	104.411	115.235	101.906	26.6228	40.5314	23.717	30.2904	-1.75055	9.83823e-08	2.49104e-06
ENSSSCG00000034191	42.0111	21.1043	32.3467	31.8207	10.8463	8.48333	9.12193	9.48386	-1.75066	0.000868864	0.00481042
ENSSSCG00000036157	129.107	136.623	129.387	131.706	33.525	42.4166	41.0487	38.9968	-1.75413	1.96089e-10	9.58312e-09
ENSSSCG00000014800	116.811	151.063	158.701	142.192	35.4971	48.0722	41.9609	41.8434	-1.76335	4.45677e-10	2.04996e-08
ENSSSCG00000017700	19.4686	18.8828	13.1409	17.1641	3.94412	8.48333	2.73658	5.05467	-1.76366	0.0122754	0.0397798
ENSSSCG00000010639	32.7891	32.2119	34.3684	33.1231	5.91618	12.2537	10.9463	9.7054	-1.76657	0.000475375	0.00296118
ENSSSCG00000012642	21.5179	13.329	13.1409	15.9959	1.97206	6.59814	5.47316	4.68112	-1.76711	0.0152779	0.0474397
ENSSSCG00000003278	23.5672	46.6517	20.2167	30.1452	7.88823	10.3685	8.20974	8.82216	-1.7679	0.00161453	0.00790787
ENSSSCG00000011895	16.3946	19.9936	15.1625	17.1836	3.94412	6.59814	4.56097	5.03441	-1.76796	0.00895589	0.0308262
ENSSSCG00000037179	26.6412	11.1075	20.2167	19.3218	6.9022	4.71296	5.47316	5.69611	-1.76798	0.00788629	0.027933
ENSSSCG00000033783	51.233	23.3258	38.4117	37.6569	9.86029	15.0815	8.20974	11.0505	-1.77209	0.000529971	0.00321832
ENSSSCG00000040513	29.7152	33.3226	30.325	31.1209	5.91618	7.54073	13.6829	9.0466	-1.77501	0.000790112	0.00447722
ENSSSCG00000039316	35.8631	71.0883	61.6609	56.2041	13.8044	16.9667	18.2439	16.3383	-1.77876	2.89898e-05	0.000308289
ENSSSCG00000059608	39.9618	73.3098	30.325	47.8655	12.8184	13.1963	15.5073	13.8407	-1.78509	0.000163179	0.00123934
ENSSSCG00000033260	79.9236	123.294	114.224	105.814	28.5948	41.474	21.8926	30.6538	-1.78757	1.64472e-07	3.90415e-06
ENSSSCG00000008001	78.8989	127.737	120.289	108.975	25.6368	36.7611	31.0146	31.1375	-1.80509	3.6185e-08	1.03889e-06
ENSSSCG00000021173	233.623	265.47	298.196	265.763	70.0081	89.5462	67.5023	75.6855	-1.81216	7.54974e-15	8.0287e-13
ENSSSCG00000003069	145.502	212.154	164.766	174.141	50.2875	53.7277	43.7853	49.2668	-1.8211	1.37799e-11	8.44131e-10
ENSSSCG00000022380	545.12	806.407	780.364	710.63	209.038	228.107	166.019	201.055	-1.82177	3.1177e-17	4.36248e-15
ENSSSCG00000034754	148.576	187.717	146.571	160.955	48.3154	38.6463	49.2584	45.4067	-1.82467	1.19427e-11	7.41843e-10
ENSSSCG00000010337	97.3428	99.9679	100.073	99.1278	22.6787	41.474	19.1561	27.7696	-1.83604	1.13481e-07	2.80913e-06
ENSSSCG00000003073	30.7398	49.9839	53.5742	44.766	17.7485	16.0241	3.64877	12.4738	-1.84993	0.000430812	0.00273614
ENSSSCG00000029239	247.968	308.79	358.846	305.201	84.7985	100.857	66.5901	84.082	-1.86077	2.91511e-14	2.67245e-12
ENSSSCG00000008963	3670.34	3405.57	3108.32	3394.74	951.518	881.323	962.364	931.735	-1.86529	2.09519e-36	1.26597e-33
ENSSSCG00000000692	40.9864	54.427	53.5742	49.6625	13.8044	17.9092	9.12193	13.6119	-1.86905	1.87647e-05	0.000216904
ENSSSCG00000042026	37.9125	34.4334	20.2167	30.8542	3.94412	7.54073	13.6829	8.38925	-1.86911	0.0011925	0.00621836
ENSSSCG00000015019	30.7398	39.9871	44.4767	38.4012	10.8463	15.0815	5.47316	10.467	-1.8787	0.000190203	0.00140977
ENSSSCG00000000297	228.499	278.799	243.611	250.303	73.9522	68.8092	59.2926	67.3513	-1.89462	2.26579e-16	2.86849e-14
ENSSSCG00000015864	12.2959	21.1043	30.325	21.2418	5.91618	4.71296	6.38535	5.6715	-1.90522	0.00357128	0.0148585
ENSSSCG00000000298	315.596	352.109	457.908	375.204	103.533	124.422	72.0633	100.006	-1.90884	2.53321e-14	2.37141e-12
ENSSSCG00000024336	105.54	141.066	119.278	121.961	37.4691	27.3352	31.9268	32.2437	-1.91978	1.70532e-10	8.52213e-09
ENSSSCG00000002277	38.9371	26.6581	28.3034	31.2995	12.8184	5.65555	6.38535	8.28643	-1.92525	0.000437653	0.00277034
ENSSSCG00000009616	12.2959	16.6613	25.2709	18.076	4.93015	5.65555	3.64877	4.74482	-1.93297	0.00536602	0.0205504
ENSSSCG00000016218	39.9618	57.7592	59.6392	52.4534	9.86029	17.9092	12.7707	13.5134	-1.95392	7.17041e-06	9.79612e-05
ENSSSCG00000011793	80.9482	123.294	64.6934	89.6451	19.7206	23.5648	25.5414	22.9423	-1.9621	9.55064e-08	2.42747e-06
ENSSSCG00000018092	2387.46	1832.74	7535.77	3918.66	798.684	993.492	1223.25	1005.14	-1.96296	0.00240269	0.0108231
ENSSSCG00000006582	40.9864	37.7656	61.6609	46.8043	13.8044	13.1963	9.12193	12.0409	-1.96354	1.75215e-05	0.00020503
ENSSSCG00000003951	116.811	123.294	143.539	127.881	37.4691	31.1055	29.1902	32.5883	-1.97472	1.24549e-11	7.70058e-10
ENSSSCG00000039053	4924.52	4253.08	5370.56	4849.39	1242.4	1309.26	1142.98	1231.55	-1.97746	1.1201e-36	7.09026e-34
ENSSSCG00000000519	919.121	1045.22	593.36	852.567	213.968	223.394	206.156	214.506	-1.99047	4.70794e-19	8.34436e-17
ENSSSCG00000032242	2351.6	2612.49	3727.96	2897.35	739.522	817.227	623.94	726.896	-1.99509	1.47735e-22	3.68091e-20
ENSSSCG00000035105	13.3206	7.77528	24.26	15.1186	2.95809	2.82778	5.47316	3.75301	-2.00913	0.0113658	0.0372867
ENSSSCG00000004702	19.4686	12.2183	10.1083	13.9317	1.97206	4.71296	3.64877	3.4446	-2.01158	0.011356	0.0372636
ENSSSCG00000001989	257.19	372.103	339.64	322.978	68.036	110.283	58.3804	78.8999	-2.03318	5.93791e-14	5.26218e-12
ENSSSCG00000007236	15.3699	12.2183	15.1625	14.2502	3.94412	3.77037	2.73658	3.48369	-2.03693	0.00772324	0.0274239
ENSSSCG00000020941	16.3946	25.5473	28.3034	23.4151	2.95809	7.54073	6.38535	5.62806	-2.05038	0.00121209	0.00629386
ENSSSCG00000058422	327.891	519.833	727.801	525.175	128.184	154.585	97.6047	126.791	-2.05092	4.85274e-13	3.72876e-11
ENSSSCG00000015654	120.91	191.05	94.0076	135.322	19.7206	32.0481	45.6097	32.4595	-2.05404	2.152e-08	6.62188e-07
ENSSSCG00000035121	206.982	273.246	222.384	234.204	36.4831	81.0629	51.0828	56.2096	-2.05675	1.68645e-12	1.22502e-10
ENSSSCG00000032056	21.5179	8.88603	13.1409	14.5149	5.91618	1.88518	2.73658	3.51265	-2.05847	0.0108751	0.0360148
ENSSSCG00000021515	31.7645	42.2087	32.3467	35.44	6.9022	7.54073	10.9463	8.46309	-2.06029	5.32519e-05	0.000500956
ENSSSCG00000016328	17.4192	15.5506	34.3684	22.4461	3.94412	8.48333	3.64877	5.35874	-2.06894	0.00208083	0.00964114
ENSSSCG00000028051	15.3699	13.329	11.1192	13.2727	3.94412	2.82778	2.73658	3.16949	-2.06979	0.00939978	0.0320388
ENSSSCG00000001867	12.2959	18.8828	17.1842	16.121	6.9022	3.77037	0.912193	3.86159	-2.07422	0.00761102	0.0271024
ENSSSCG00000023018	559.465	680.892	780.364	673.574	132.128	202.657	141.39	158.725	-2.08502	5.9468e-21	1.25052e-18
ENSSSCG00000000749	70.7016	74.4205	79.8559	74.9927	20.7066	14.1389	16.4195	17.0883	-2.13633	5.39535e-09	1.95423e-07
ENSSSCG00000035068	60.455	88.8603	69.7476	73.021	14.7904	18.8518	15.5073	16.3832	-2.15398	1.45743e-08	4.65712e-07
ENSSSCG00000017880	63.529	134.401	170.831	122.92	30.5669	32.0481	20.0683	27.5611	-2.15879	2.73312e-08	8.10969e-07
ENSSSCG00000037154	94.2688	137.734	126.354	119.452	28.5948	31.1055	20.0683	26.5895	-2.1689	2.12296e-11	1.2487e-09
ENSSSCG00000017879	276.658	269.913	354.803	300.458	76.9103	70.6944	49.2584	65.621	-2.19762	7.35568e-19	1.22224e-16
ENSSSCG00000005177	23.5672	21.1043	16.1734	20.2816	2.95809	5.65555	4.56097	4.39154	-2.20273	0.00106965	0.00571497
ENSSSCG00000032601	25.6165	18.8828	8.08668	17.5287	4.93015	1.88518	4.56097	3.7921	-2.20907	0.00422317	0.0170169
ENSSSCG00000060860	31.7645	56.6485	26.2817	38.2315	7.88823	9.42592	7.29755	8.2039	-2.21722	3.19833e-05	0.000334422
ENSSSCG00000013473	5.1233	18.8828	20.2167	14.7409	2.95809	3.77037	2.73658	3.15501	-2.22289	0.00801624	0.0282652
ENSSSCG00000009558	11.2713	18.8828	23.2492	17.8011	4.93015	2.82778	3.64877	3.80223	-2.23063	0.00229696	0.0104567
ENSSSCG00000033657	9.22195	17.7721	13.1409	13.3783	2.95809	2.82778	2.73658	2.84081	-2.2335	0.00674994	0.0245827
ENSSSCG00000037535	24.5919	27.7689	28.3034	26.888	4.93015	5.65555	6.38535	5.65702	-2.24606	0.000120575	0.000974943
ENSSSCG00000060957	16.3946	24.4366	14.1517	18.3276	1.97206	5.65555	3.64877	3.75879	-2.27767	0.00182849	0.00870561
ENSSSCG00000022446	13.3206	15.5506	17.1842	15.3518	3.94412	1.88518	3.64877	3.15936	-2.28236	0.00316789	0.0134841
ENSSSCG00000039166	11.2713	9.99679	15.1625	12.1435	0	2.82778	4.56097	2.46291	-2.28587	0.0131274	0.0418874
ENSSSCG00000011260	9.22195	13.329	10.1083	10.8864	1.97206	1.88518	2.73658	2.19794	-2.30281	0.0114433	0.0375038
ENSSSCG00000040140	37.9125	36.6549	38.4117	37.6597	10.8463	7.54073	4.56097	7.64934	-2.3078	8.3062e-06	0.000110525
ENSSSCG00000006820	1115.86	1550.61	1371.7	1346.06	294.823	292.203	219.839	268.955	-2.32373	2.01822e-32	8.38381e-30
ENSSSCG00000002718	49.1837	57.7592	54.5851	53.8427	11.8324	9.42592	10.9463	10.7349	-2.3269	6.77182e-08	1.78607e-06
ENSSSCG00000003908	337.113	392.096	344.695	357.968	65.0779	91.4314	57.4682	71.3258	-2.32733	2.36819e-23	6.99562e-21
ENSSSCG00000009589	70.7016	88.8603	59.6392	73.0671	17.7485	11.3111	14.5951	14.5516	-2.32868	3.38189e-09	1.28812e-07
ENSSSCG00000005452	38.9371	53.3162	52.5634	48.2722	13.8044	10.3685	4.56097	9.57796	-2.34129	1.50964e-06	2.67213e-05
ENSSSCG00000015907	265.387	215.486	190.037	223.637	28.5948	34.8759	65.6779	43.0496	-2.37276	2.02572e-14	1.9513e-12
ENSSSCG00000052810	14.3453	18.8828	21.2275	18.1519	2.95809	5.65555	1.82439	3.47934	-2.38544	0.00130563	0.00667413
ENSSSCG00000025838	1514.45	2042.68	1963.04	1840.06	353.984	359.127	271.834	328.315	-2.48697	3.21355e-39	2.3732e-36
ENSSSCG00000001988	54.307	49.9839	50.5417	51.6109	10.8463	12.2537	4.56097	9.22033	-2.49105	1.16048e-07	2.86202e-06
ENSSSCG00000059997	271.535	287.685	252.709	270.643	49.3015	59.3833	34.6634	47.7827	-2.50337	4.65142e-23	1.28815e-20
ENSSSCG00000003599	23.5672	24.4366	16.1734	21.3924	1.97206	4.71296	4.56097	3.74866	-2.50362	0.000319093	0.00214802
ENSSSCG00000003950	42.0111	56.6485	67.7259	55.4618	8.87426	12.2537	8.20974	9.77923	-2.50407	3.7568e-08	1.07359e-06
ENSSSCG00000000932	4853.82	5191.66	4862.11	4969.2	916.021	781.409	886.652	861.361	-2.52836	1.21974e-67	1.80156e-64
ENSSSCG00000036248	48.1591	49.9839	55.5959	51.2463	8.87426	14.1389	3.64877	8.8873	-2.53244	2.46072e-07	5.6107e-06
ENSSSCG00000036549	44.0604	33.3226	37.4009	38.2613	7.88823	2.82778	9.12193	6.61265	-2.53249	3.31905e-06	5.1473e-05
ENSSSCG00000002135	4395.8	6399.05	4349.62	5048.16	873.622	904.888	786.311	854.94	-2.56184	3.1277e-42	2.77177e-39
ENSSSCG00000003423	195.71	254.363	295.164	248.412	43.3853	43.3592	38.3121	41.6855	-2.57597	1.49529e-22	3.68091e-20
ENSSSCG00000009667	9.22195	14.4398	11.1192	11.5936	4.93015	0	0.912193	1.94745	-2.59406	0.0101869	0.0341611
ENSSSCG00000001993	98.3674	147.73	160.723	135.607	12.8184	34.8759	18.2439	21.9794	-2.62264	1.89526e-12	1.36182e-10
ENSSSCG00000037422	13.3206	8.88603	9.09751	10.4347	1.97206	1.88518	0.912193	1.58981	-2.72287	0.00659822	0.0241293
ENSSSCG00000005352	62.5043	79.9743	54.5851	65.6879	9.86029	10.3685	9.12193	9.78358	-2.74623	1.78478e-10	8.81972e-09
ENSSSCG00000058308	192.636	246.587	170.831	203.352	38.4551	22.6222	28.278	29.7851	-2.77331	6.0207e-21	1.25052e-18
ENSSSCG00000012376	101.441	107.743	86.9318	98.7055	12.8184	12.2537	17.3317	14.1346	-2.80016	1.05097e-14	1.08299e-12
ENSSSCG00000034695	305.349	328.783	354.803	329.645	47.3294	52.7851	40.1365	46.7504	-2.81899	7.79342e-34	3.57234e-31
ENSSSCG00000003225	62.5043	71.0883	65.7043	66.4323	9.86029	8.48333	9.12193	9.15518	-2.85973	1.88308e-11	1.1225e-09
ENSSSCG00000014256	27.6658	16.6613	25.2709	23.1993	5.91618	2.82778	0.912193	3.21871	-2.86859	9.57432e-05	0.000806536
ENSSSCG00000011862	368.878	432.083	496.32	432.427	48.3154	56.5555	68.4145	57.7618	-2.90204	8.36862e-36	4.47532e-33
ENSSSCG00000039186	479.541	549.823	564.046	531.137	62.1198	88.6036	55.6438	68.7891	-2.94905	2.95452e-39	2.31026e-36
ENSSSCG00000017307	40.9864	57.7592	65.7043	54.8166	4.93015	8.48333	7.29755	6.90367	-2.98491	1.38507e-09	5.68262e-08
ENSSSCG00000014851	19.4686	24.4366	24.26	22.7217	3.94412	0.942592	3.64877	2.84516	-2.99943	4.438e-05	0.000435062
ENSSSCG00000039010	97.3428	132.18	129.387	119.636	13.8044	14.1389	15.5073	14.4835	-3.04446	3.51619e-18	5.3725e-16
ENSSSCG00000024588	22.5425	41.0979	41.4442	35.0282	2.95809	5.65555	3.64877	4.08747	-3.0957	6.54124e-07	1.30756e-05
ENSSSCG00000017445	29.7152	27.7689	39.4226	32.3022	1.97206	5.65555	3.64877	3.75879	-3.0984	1.06391e-06	1.98632e-05
ENSSSCG00000031074	117.836	109.965	139.495	122.432	13.8044	16.0241	11.8585	13.8957	-3.14126	2.29196e-19	4.17357e-17
ENSSSCG00000015363	29.7152	33.3226	22.2384	28.4254	1.97206	1.88518	5.47316	3.11013	-3.17811	4.08664e-06	6.11754e-05
ENSSSCG00000006525	1626.14	1733.89	1624.41	1661.48	150.862	219.624	156.897	175.795	-3.24017	2.72763e-67	3.62584e-64
ENSSSCG00000001572	65.5783	115.518	122.311	101.136	10.8463	10.3685	9.12193	10.1123	-3.32334	1.80474e-15	2.06814e-13
ENSSSCG00000004760	14.3453	6.66452	17.1842	12.7313	0.986029	1.88518	0.912193	1.26114	-3.33923	0.00132803	0.0067664
ENSSSCG00000001422	16.3946	15.5506	17.1842	16.3764	0	2.82778	1.82439	1.55072	-3.38458	0.000254603	0.00177598
ENSSSCG00000035053	9.22195	6.66452	17.1842	11.0236	0.986029	1.88518	0	0.957071	-3.54057	0.00259646	0.011528
ENSSSCG00000015084	11.2713	17.7721	15.1625	14.7353	0.986029	0.942592	1.82439	1.251	-3.54812	0.000345781	0.00229136
ENSSSCG00000023467	929.367	1066.32	860.22	951.971	87.7566	82.0055	62.0292	77.2637	-3.62489	2.63444e-70	4.37746e-67
ENSSSCG00000015049	6.14797	14.4398	4.04334	8.21037	0.986029	0	0.912193	0.632741	-3.69549	0.00834161	0.0291172
ENSSSCG00000003608	6.14797	21.1043	22.2384	16.4969	0.986029	1.88518	0.912193	1.26114	-3.70781	0.000267478	0.00184994
ENSSSCG00000031244	13.3206	5.55377	6.06501	8.31312	0.986029	0.942592	0	0.642874	-3.71487	0.00707205	0.0255291
ENSSSCG00000001419	15.3699	19.9936	27.2925	20.8853	1.97206	1.88518	0.912193	1.58981	-3.7249	2.0846e-05	0.000236438
ENSSSCG00000024697	157.798	222.151	236.535	205.495	11.8324	19.7944	14.5951	15.4073	-3.73481	2.16113e-29	8.4494e-27
ENSSSCG00000037697	16.3946	18.8828	17.1842	17.4872	0	2.82778	0.912193	1.24666	-3.79707	9.70635e-05	0.000815076
ENSSSCG00000035124	43.0358	62.2022	40.4334	48.5571	0.986029	6.59814	2.73658	3.44025	-3.80914	7.45919e-10	3.27244e-08
ENSSSCG00000006233	6.14797	4.44302	6.06501	5.552	0.986029	0	0	0.328676	-4.03488	0.013024	0.0416372
ENSSSCG00000002265	20.4932	6.66452	19.2059	15.4545	0	1.88518	0.912193	0.932459	-4.03915	0.00030072	0.00204789
ENSSSCG00000002623	91.1948	323.229	177.907	197.444	12.8184	5.65555	16.4195	11.6311	-4.0824	1.10145e-18	1.78557e-16
ENSSSCG00000015903	12.2959	15.5506	7.07584	11.6408	0	0.942592	0.912193	0.618262	-4.2094	0.00116668	0.00612507
ENSSSCG00000052947	12.2959	166.613	13.1409	64.0166	0.986029	0.942592	8.20974	3.37945	-4.23684	0.00479685	0.0188485
ENSSSCG00000027941	43.0358	37.7656	33.3575	38.053	2.95809	1.88518	0.912193	1.91849	-4.32571	5.6252e-09	2.03195e-07
ENSSSCG00000029080	10.2466	5.55377	7.07584	7.62541	0.986029	0	0	0.328676	-4.49293	0.00337309	0.0141894
ENSSSCG00000004703	196.735	209.933	189.026	198.565	10.8463	11.3111	3.64877	8.60207	-4.53918	7.40207e-34	3.51413e-31
ENSSSCG00000007216	12.2959	5.55377	6.06501	7.97157	0	0.942592	0	0.314197	-4.55694	0.00292506	0.0126654
ENSSSCG00000032474	13.3206	8.88603	2.02167	8.0761	0.986029	0	0	0.328676	-4.57261	0.00371715	0.0153263
ENSSSCG00000059691	4.09864	3.33226	5.05417	4.16169	0	0	0	0	-4.58079	0.0115255	0.0377081
ENSSSCG00000002279	690.621	864.167	912.784	822.524	40.4272	27.3352	30.1024	32.6216	-4.65946	6.69019e-84	2.96442e-80
ENSSSCG00000001726	78.8989	82.1958	61.6609	74.2519	0.986029	4.71296	2.73658	2.81186	-4.71132	3.2506e-15	3.56598e-13
ENSSSCG00000024062	1008.27	1224.05	1247.37	1159.9	41.4132	48.0722	33.7512	41.0789	-4.8209	4.04499e-107	5.377e-103
ENSSSCG00000014422	12.2959	5.55377	12.13	9.99324	0	0	0.912193	0.304064	-4.88442	0.000912848	0.00501912
ENSSSCG00000002838	29.7152	28.8796	39.4226	32.6724	0.986029	0	0	0.328676	-6.59123	2.69887e-07	6.1222e-06
