# Supplementary material for: SIRT7 deletion inhibits Glaesserella parasuis-mediated inflammatory responses in porcine alveolar macrophages
Source: Front Cell Infect Microbiol. 2025 Jun 25;15:1589199. doi: 10.3389/fcimb.2025.1589199 (PMC12238765; doi:10.3389/fcimb.2025.1589199)
Supplement: Supplementary file 1 [file DataSheet1.zip › Supplementary Table/DEG_without infection-tab-s1.xlsx]

## Sheet: Up_without infection
Gene_id	WT_WT_1	WT_WT_2	WT_WT_3	WT_CON_mean	SIRT7_CON_1	SIRT7_CON_2	SIRT7_CON_3	SIRT7_CON_mean	log2FoldChange	pvalue	padj
ENSSSCG00000050058	0	1.13731	0	0.379103	4.58374	4.87292	3.83096	4.42921	3.47911	0.0278744	0.0493713
ENSSSCG00000011496	0	0	0	0	3.81978	4.87292	0.957741	3.21682	3.98169	0.027751	0.0491767
ENSSSCG00000008668	10.645	9.09847	6.1988	8.64744	23.6826	24.3646	12.4506	20.166	1.21127	0.0271339	0.048175
ENSSSCG00000039714	5.80639	12.5104	8.67832	8.99837	25.2106	20.4663	15.3238	20.3336	1.19564	0.0269056	0.0478229
ENSSSCG00000004890	1.93546	4.54923	0	2.16157	9.16748	10.7204	7.66192	9.18328	2.06677	0.0262201	0.0467074
ENSSSCG00000037452	0	1.13731	0	0.379103	2.29187	5.84751	5.74644	4.62861	3.52997	0.0259142	0.0462098
ENSSSCG00000008388	17.4192	7.96116	7.43856	10.9396	25.2106	19.4917	27.7745	24.1589	1.11704	0.0255795	0.0456713
ENSSSCG00000016606	2.90319	2.27462	1.23976	2.13919	8.40352	8.77126	9.57741	8.9174	2.02957	0.0255153	0.0455685
ENSSSCG00000049630	15.4837	5.68654	7.43856	9.53627	25.2106	19.4917	21.0703	21.9242	1.17783	0.0254224	0.0454316
ENSSSCG00000030247	2.90319	9.09847	7.43856	6.48007	16.807	23.39	10.5351	16.9107	1.40782	0.0251023	0.0449172
ENSSSCG00000006309	7.74185	6.82385	1.23976	5.26849	14.5152	17.5425	13.4084	15.1554	1.48738	0.0245227	0.0439988
ENSSSCG00000011500	6.77412	10.2358	7.43856	8.14949	19.0989	30.2121	10.5351	19.9487	1.29395	0.0245017	0.0439667
ENSSSCG00000012198	0.967732	3.41193	0	1.45989	3.81978	10.7204	9.57741	8.03921	2.43952	0.0241542	0.0434158
ENSSSCG00000043102	13.5482	9.09847	7.43856	10.0284	16.807	23.39	27.7745	22.6572	1.15014	0.0241443	0.0434036
ENSSSCG00000015786	19.3546	14.785	8.67832	14.2727	35.906	26.3138	24.9013	29.0403	1.01141	0.0238047	0.0428595
ENSSSCG00000009234	11.6128	6.82385	6.1988	8.21181	12.9873	34.1105	15.3238	20.8072	1.31179	0.0235304	0.042415
ENSSSCG00000021439	5.80639	10.2358	1.23976	5.76064	20.6268	12.6696	15.3238	16.2068	1.48266	0.0234027	0.0422176
ENSSSCG00000016894	4.83866	7.96116	19.8362	10.8787	16.807	34.1105	23.9435	24.9537	1.22347	0.0230551	0.0416337
ENSSSCG00000023195	5.80639	7.96116	2.47952	5.41569	14.5152	16.5679	14.3661	15.1497	1.46753	0.0227592	0.0411686
ENSSSCG00000035689	1.93546	0	0	0.645154	5.34769	4.87292	8.61966	6.28009	3.13791	0.0227329	0.0411318
ENSSSCG00000035954	9.67732	23.8835	12.3976	15.3195	33.6141	36.0596	22.9858	30.8865	1.02243	0.0224853	0.0407261
ENSSSCG00000009395	13.5482	10.2358	16.1169	13.3003	28.2664	32.1613	21.0703	27.166	1.03463	0.0223405	0.0405112
ENSSSCG00000008591	9.67732	12.5104	14.8771	12.3549	29.0303	23.39	23.9435	25.4546	1.05979	0.0220057	0.0399718
ENSSSCG00000024791	4.83866	3.41193	6.1988	4.81646	22.1547	14.6188	6.70418	14.4926	1.60797	0.0219276	0.0398542
ENSSSCG00000021309	11.6128	11.3731	7.43856	10.1415	28.2664	26.3138	14.3661	22.9821	1.1753	0.0219348	0.0398542
ENSSSCG00000020735	0	0	0	0	2.29187	3.89834	3.83096	3.34039	4.02634	0.021824	0.0396986
ENSSSCG00000014146	6.77412	10.2358	4.95904	7.32298	25.2106	14.6188	15.3238	18.3844	1.33445	0.0217879	0.0396484
ENSSSCG00000009850	9.67732	15.9223	2.47952	9.35972	22.9187	23.39	21.0703	22.4597	1.24778	0.0214817	0.0391425
ENSSSCG00000015508	0	1.13731	0	0.379103	3.81978	6.82209	3.83096	4.82428	3.59613	0.021407	0.0390216
ENSSSCG00000014994	9.67732	6.82385	12.3976	9.63292	16.807	28.263	21.0703	22.0468	1.19305	0.0213822	0.0389816
ENSSSCG00000001787	8.70958	2.27462	4.95904	5.31441	16.0431	13.6442	16.2816	15.323	1.50116	0.0213247	0.038892
ENSSSCG00000012141	2.90319	2.27462	3.71928	2.9657	9.16748	8.77126	14.3661	10.7683	1.86404	0.0212699	0.0388174
ENSSSCG00000026724	4.83866	1.13731	0	1.99199	8.40352	9.74585	10.5351	9.5615	2.16917	0.0210178	0.0384026
ENSSSCG00000010957	3.87093	3.41193	2.47952	3.25412	13.7512	8.77126	11.4929	11.3385	1.79257	0.0208138	0.0380749
ENSSSCG00000016603	12.5805	14.785	3.71928	10.3616	28.2664	22.4155	21.0703	23.9174	1.19134	0.0203526	0.0372998
ENSSSCG00000028962	5.80639	37.5312	17.3566	20.2314	53.4769	34.1105	38.3096	41.9657	1.07313	0.0201011	0.0368775
ENSSSCG00000039337	3.87093	4.54923	3.71928	4.04648	11.4593	11.695	15.3238	12.8261	1.66157	0.019452	0.0358047
ENSSSCG00000014838	9.67732	11.3731	11.1578	10.7361	20.6268	21.4409	28.7322	23.6	1.13757	0.0193832	0.0356922
ENSSSCG00000060225	4.83866	6.82385	6.1988	5.95377	19.8629	10.7204	18.1971	16.2601	1.46514	0.0185607	0.0343684
ENSSSCG00000053444	5.80639	5.68654	7.43856	6.3105	14.5152	10.7204	26.8167	17.3508	1.46288	0.0184722	0.0342273
ENSSSCG00000059016	15.4837	26.1581	8.67832	16.7734	39.7257	40.9326	22.9858	34.548	1.03961	0.0183669	0.0340503
ENSSSCG00000034110	0.967732	0	0	0.322577	5.34769	5.84751	3.83096	5.00872	3.65712	0.0182713	0.033891
ENSSSCG00000020671	2.90319	5.68654	4.95904	4.51626	14.5152	17.5425	9.57741	13.8784	1.63852	0.0180502	0.0335033
ENSSSCG00000012586	12.5805	12.5104	7.43856	10.8432	23.6826	28.263	21.0703	24.3386	1.15256	0.0172865	0.0321543
ENSSSCG00000028977	7.74185	20.4716	12.3976	13.537	18.335	41.9071	29.69	29.9774	1.15004	0.0171553	0.0319487
ENSSSCG00000008441	2.90319	3.41193	4.95904	3.75805	15.2791	12.6696	9.57741	12.5087	1.7593	0.0168848	0.0314786
ENSSSCG00000031620	2.90319	4.54923	3.71928	3.7239	28.2664	2.92375	11.4929	14.2277	1.96132	0.0163052	0.0305204
ENSSSCG00000037583	5.80639	1.13731	1.23976	2.72782	15.2791	15.5934	4.7887	11.8871	2.06784	0.0160174	0.0300222
ENSSSCG00000032080	23.2256	20.4716	9.91808	17.8717	40.4897	23.39	45.9715	36.6171	1.02079	0.0159301	0.0298786
ENSSSCG00000007528	3.87093	1.13731	0	1.66941	9.16748	9.74585	8.61966	9.17766	2.36743	0.0158036	0.0296532
ENSSSCG00000000483	6.77412	7.96116	9.91808	8.21779	23.6826	21.4409	15.3238	20.1491	1.31045	0.0157617	0.0295905
ENSSSCG00000015488	3.87093	0	0	1.29031	8.40352	8.77126	8.61966	8.59815	2.60924	0.0155776	0.0292963
ENSSSCG00000029311	10.645	5.68654	2.47952	6.27037	13.7512	19.4917	21.0703	18.1044	1.48305	0.0155549	0.0292693
ENSSSCG00000059506	8.70958	9.09847	8.67832	8.82879	19.8629	20.4663	22.9858	21.105	1.2558	0.0153528	0.0289322
ENSSSCG00000011243	14.516	32.982	14.8771	20.7917	41.2536	55.5513	27.7745	41.5265	1.0016	0.0151826	0.0286424
ENSSSCG00000006216	6.77412	5.68654	3.71928	5.39331	18.335	14.6188	14.3661	15.7733	1.53466	0.0151232	0.0285458
ENSSSCG00000039214	2.90319	1.13731	4.95904	2.99985	12.9873	10.7204	10.5351	11.4143	1.94959	0.0150322	0.0283971
ENSSSCG00000003793	7.74185	10.2358	6.1988	8.05881	23.6826	20.4663	16.2816	20.1435	1.32319	0.0149584	0.0282731
ENSSSCG00000020967	2.90319	4.54923	3.71928	3.7239	9.16748	19.4917	10.5351	13.0648	1.81207	0.01476	0.0279359
ENSSSCG00000025500	10.645	11.3731	11.1578	11.0587	19.0989	30.2121	25.859	25.0567	1.17437	0.0142802	0.0271311
ENSSSCG00000034721	7.74185	2.27462	3.71928	4.57858	22.9187	8.77126	14.3661	15.352	1.72517	0.0138559	0.0263896
ENSSSCG00000022636	8.70958	6.82385	3.71928	6.41757	16.0431	19.4917	18.1971	17.9106	1.45317	0.013841	0.0263649
ENSSSCG00000011463	0	0	0	0	4.58374	1.94917	4.7887	3.77387	4.21446	0.0137082	0.0261299
ENSSSCG00000004576	0.967732	3.41193	7.43856	3.9394	15.2791	20.4663	6.70418	14.1499	1.89837	0.0132791	0.0253988
ENSSSCG00000027935	12.5805	18.1969	9.91808	13.5652	25.9745	24.3646	38.3096	29.5496	1.11772	0.0129444	0.0248062
ENSSSCG00000029866	6.77412	7.96116	7.43856	7.39128	28.2664	18.5171	12.4506	19.7447	1.4323	0.0126467	0.0242859
ENSSSCG00000050522	9.67732	21.6089	14.8771	15.3878	33.6141	36.0596	26.8167	32.1635	1.07739	0.0122273	0.0235519
ENSSSCG00000009157	3.87093	3.41193	4.95904	4.08063	17.571	15.5934	8.61966	13.928	1.78522	0.0119671	0.0230859
ENSSSCG00000003718	22.2578	13.6477	14.8771	16.9275	32.8501	33.1359	37.3519	34.446	1.00974	0.0119556	0.0230668
ENSSSCG00000009090	13.5482	28.4327	21.0759	21.019	47.3653	56.5259	23.9435	42.6116	1.03196	0.011897	0.0229633
ENSSSCG00000024663	9.67732	15.9223	8.67832	11.426	26.7385	26.3138	24.9013	25.9845	1.18711	0.0117635	0.0227308
ENSSSCG00000055651	0	1.13731	1.23976	0.792356	8.40352	4.87292	8.61966	7.2987	3.28941	0.0116458	0.022519
ENSSSCG00000016850	1.93546	4.54923	0	2.16157	18.335	6.82209	7.66192	10.9397	2.33459	0.0116126	0.022461
ENSSSCG00000008631	17.4192	14.785	18.5964	16.9335	32.0862	46.7801	25.859	34.9084	1.04165	0.0113436	0.0219834
ENSSSCG00000044591	21.2901	12.5104	11.1578	14.9861	25.2106	37.0342	35.4364	32.5604	1.09326	0.0112108	0.0217685
ENSSSCG00000001808	0	0	1.23976	0.413253	7.63956	2.92375	6.70418	5.75583	3.86456	0.0109875	0.0213676
ENSSSCG00000001800	16.4514	20.4716	9.91808	15.6137	32.8501	39.958	26.8167	33.2083	1.07897	0.0107376	0.0209109
ENSSSCG00000001131	10.645	12.5104	11.1578	11.4378	24.4466	32.1613	22.028	26.212	1.19619	0.010666	0.0207801
ENSSSCG00000009831	14.516	5.68654	7.43856	9.21369	19.0989	20.4663	32.5632	24.0428	1.35346	0.0104036	0.0203401
ENSSSCG00000004938	15.4837	18.1969	8.67832	14.1197	25.9745	48.7292	22.9858	32.5632	1.18962	0.0096789	0.0190218
ENSSSCG00000008089	24.1933	18.1969	16.1169	19.5024	45.0734	43.8563	28.7322	39.2207	1.00002	0.00961388	0.0189067
ENSSSCG00000017548	11.6128	6.82385	9.91808	9.45157	22.1547	23.39	24.9013	23.482	1.30299	0.00928756	0.0183226
ENSSSCG00000005023	0.967732	1.13731	0	0.70168	7.63956	10.7204	4.7887	7.71623	3.40396	0.00920391	0.0181782
ENSSSCG00000053239	12.5805	20.4716	17.3566	16.8029	29.7943	38.0088	36.3941	34.7324	1.05341	0.00901903	0.0178408
ENSSSCG00000029348	12.5805	22.7462	17.3566	17.5611	29.7943	43.8563	35.4364	36.3623	1.05476	0.00884988	0.0175486
ENSSSCG00000006038	15.4837	15.9223	22.3157	17.9072	36.6699	30.2121	42.1406	36.3409	1.03162	0.00875817	0.0173816
ENSSSCG00000008903	19.3546	20.4716	3.71928	14.5152	42.7816	27.2884	33.5209	34.5303	1.23221	0.00816619	0.0163254
ENSSSCG00000013667	1.93546	3.41193	1.23976	2.19572	16.807	8.77126	7.66192	11.0801	2.34259	0.00814753	0.0162997
ENSSSCG00000033591	11.6128	47.767	23.5554	27.6451	52.713	71.1447	45.9715	56.6097	1.0449	0.00802214	0.0160604
ENSSSCG00000011519	5.80639	3.41193	2.47952	3.89928	15.2791	13.6442	14.3661	14.4298	1.85771	0.00792514	0.0158822
ENSSSCG00000016538	0	0	0	0	6.11165	3.89834	2.87322	4.2944	4.4045	0.00763268	0.0153402
ENSSSCG00000016782	6.77412	11.3731	18.5964	12.2479	25.9745	31.1867	28.7322	28.6311	1.25023	0.00753781	0.0151649
ENSSSCG00000062552	11.6128	13.6477	13.6374	12.9659	34.378	26.3138	26.8167	29.1695	1.18035	0.00750451	0.0151044
ENSSSCG00000031261	4.83866	9.09847	3.71928	5.88547	20.6268	18.5171	15.3238	18.1559	1.6281	0.00730801	0.014743
ENSSSCG00000010448	5.80639	14.785	16.1169	12.2361	26.7385	26.3138	33.5209	28.8577	1.26252	0.00727372	0.0146845
ENSSSCG00000015206	18.3869	18.1969	17.3566	17.9802	34.378	42.8817	33.5209	36.9269	1.03429	0.00726224	0.0146655
ENSSSCG00000059342	14.516	6.82385	9.91808	10.4193	27.5024	24.3646	25.859	25.9087	1.29932	0.00722428	0.014591
ENSSSCG00000000504	5.80639	11.3731	2.47952	6.553	22.9187	16.5679	20.1126	19.8664	1.59534	0.00715552	0.0144639
ENSSSCG00000035993	1.93546	3.41193	2.47952	2.60897	12.2233	11.695	11.4929	11.8037	2.19074	0.00707352	0.0143218
ENSSSCG00000024344	1.93546	1.13731	2.47952	1.85076	13.7512	7.79668	9.57741	10.3751	2.50251	0.0069909	0.0141751
ENSSSCG00000034239	23.2256	17.0596	17.3566	19.2139	33.6141	56.5259	31.6054	40.5818	1.06468	0.00686869	0.0139456
ENSSSCG00000015329	16.4514	7.96116	8.67832	11.0303	29.7943	21.4409	31.6054	27.6135	1.3033	0.00660907	0.0134518
ENSSSCG00000010597	14.516	21.6089	16.1169	17.4139	25.2106	54.5768	35.4364	38.4079	1.13647	0.00647724	0.0132028
ENSSSCG00000016164	16.4514	21.6089	13.6374	17.2326	39.7257	42.8817	27.7745	36.794	1.09367	0.00638913	0.0130327
ENSSSCG00000015413	0.967732	0	1.23976	0.73583	8.40352	9.74585	6.70418	8.28452	3.49452	0.00630656	0.0128775
ENSSSCG00000023169	0.967732	3.41193	0	1.45989	9.93143	13.6442	6.70418	10.0933	2.77898	0.006285	0.0128391
ENSSSCG00000027684	0	0	0	0	3.81978	5.84751	3.83096	4.49942	4.45926	0.00609865	0.0124804
ENSSSCG00000053171	19.3546	14.785	18.5964	17.5787	35.142	47.7547	29.69	37.5289	1.08927	0.00596407	0.0122265
ENSSSCG00000010489	4.83866	2.27462	0	2.37109	12.2233	14.6188	10.5351	12.4591	2.31672	0.005877	0.0120587
ENSSSCG00000032752	19.3546	29.57	13.6374	20.854	55.0049	36.0596	39.2674	43.444	1.06174	0.00560605	0.0115469
ENSSSCG00000010941	13.5482	3.41193	4.95904	7.3064	27.5024	24.3646	16.2816	22.7162	1.60147	0.00535238	0.0110769
ENSSSCG00000010746	2.90319	4.54923	7.43856	4.96366	17.571	15.5934	17.2393	16.8012	1.79211	0.00535047	0.0110745
ENSSSCG00000016626	22.2578	22.7462	18.5964	21.2001	43.5455	50.6784	34.4787	42.9009	1.01272	0.00531069	0.0110053
ENSSSCG00000008740	283.545	142.164	329.776	251.828	435.455	674.413	505.687	538.518	1.09639	0.00528676	0.010959
ENSSSCG00000036201	5.80639	10.2358	9.91808	8.65341	21.3908	30.2121	19.1548	23.5859	1.46046	0.00523542	0.0108606
ENSSSCG00000016659	11.6128	12.5104	12.3976	12.1736	25.9745	32.1613	28.7322	28.956	1.24913	0.00510075	0.0106033
ENSSSCG00000011678	23.2256	19.3342	19.8362	20.7987	44.3095	43.8563	38.3096	42.1585	1.0154	0.00475143	0.00992905
ENSSSCG00000010437	6.77412	6.82385	6.1988	6.59892	24.4466	16.5679	19.1548	20.0565	1.60757	0.00471458	0.00986239
ENSSSCG00000006173	3.87093	12.5104	2.47952	6.28695	22.9187	18.5171	20.1126	20.5161	1.71188	0.00471031	0.00985494
ENSSSCG00000012125	22.2578	27.2954	13.6374	21.0635	51.949	40.9326	38.3096	43.7304	1.05027	0.0047102	0.00985494
ENSSSCG00000026960	5.80639	12.5104	3.71928	7.34535	25.9745	23.39	17.2393	22.2013	1.59766	0.00454394	0.00952688
ENSSSCG00000001551	0.967732	3.41193	2.47952	2.28639	9.16748	12.6696	14.3661	12.0677	2.42723	0.0044825	0.00940657
ENSSSCG00000024881	17.4192	22.7462	14.8771	18.3475	43.5455	43.8563	30.6477	39.3498	1.10153	0.00442459	0.00929484
ENSSSCG00000060488	20.3224	22.7462	7.43856	16.8357	45.0734	34.1105	36.3941	38.526	1.18104	0.00438402	0.00921718
ENSSSCG00000027007	29.0319	20.4716	14.8771	21.4602	52.713	51.653	32.5632	45.6431	1.07496	0.00429917	0.00904773
ENSSSCG00000062607	25.161	25.0208	17.3566	22.5128	56.5328	43.8563	37.3519	45.9137	1.02592	0.00425667	0.00896777
ENSSSCG00000040959	27.0965	36.3939	22.3157	28.602	51.1851	80.8905	40.2251	57.4336	1.00065	0.00416399	0.0087898
ENSSSCG00000014093	10.645	7.96116	12.3976	10.3346	29.0303	21.4409	29.69	26.7204	1.37643	0.00408889	0.00863782
ENSSSCG00000060364	0	0	0	0	8.40352	1.94917	4.7887	5.04713	4.64236	0.004046	0.008555
ENSSSCG00000009662	0.967732	4.54923	7.43856	4.31851	20.6268	14.6188	14.3661	16.5372	1.99717	0.00404365	0.00855132
ENSSSCG00000024377	11.6128	11.3731	11.1578	11.3812	30.5583	28.263	25.859	28.2267	1.31151	0.00393953	0.00835142
ENSSSCG00000014967	32.9029	19.3342	18.5964	23.6112	48.8932	46.7801	48.8448	48.1727	1.01154	0.00389499	0.00826579
ENSSSCG00000038558	34.8383	17.0596	45.8711	32.5897	51.949	102.331	49.8025	68.0277	1.06105	0.00379692	0.0080786
ENSSSCG00000010956	29.0319	15.9223	29.7542	24.9028	42.0176	74.0684	41.1828	52.423	1.06704	0.00374686	0.00798184
ENSSSCG00000022504	15.4837	19.3342	22.3157	19.0445	42.0176	41.9071	36.3941	40.1063	1.08638	0.00372018	0.00793106
ENSSSCG00000004617	16.4514	25.0208	23.5554	21.6759	57.2967	44.8309	33.5209	45.2162	1.07745	0.00367471	0.00784374
ENSSSCG00000014310	9.67732	13.6477	17.3566	13.5606	32.8501	32.1613	30.6477	31.8864	1.25183	0.00366967	0.00783539
ENSSSCG00000004668	20.3224	20.4716	28.5145	23.1028	48.1293	58.4751	35.4364	47.3469	1.04374	0.00358321	0.00766722
ENSSSCG00000014165	26.1288	36.3939	19.8362	27.4529	59.5886	88.6872	30.6477	59.6412	1.11588	0.00350868	0.0075216
ENSSSCG00000005078	20.3224	15.9223	8.67832	14.9743	35.906	38.9834	31.6054	35.4983	1.22358	0.00345545	0.00742006
ENSSSCG00000012130	24.1933	20.4716	17.3566	20.6738	41.2536	65.2972	30.6477	45.7328	1.13389	0.00333333	0.00718328
ENSSSCG00000011195	23.2256	21.6089	35.953	26.9291	72.5759	45.8055	44.0561	54.1458	1.026	0.00332955	0.00717736
ENSSSCG00000042522	16.4514	32.982	21.0759	23.5031	42.7816	52.6276	49.8025	48.4039	1.04758	0.00326756	0.00705684
ENSSSCG00000060083	29.9997	23.8835	9.91808	21.2671	51.949	39.958	48.8448	46.9173	1.12147	0.00324826	0.00701733
ENSSSCG00000016110	13.5482	12.5104	12.3976	12.8187	32.0862	32.1613	28.7322	30.9932	1.27158	0.00324222	0.00700536
ENSSSCG00000014239	23.2256	28.4327	17.3566	23.005	53.4769	40.9326	46.9293	47.1129	1.03304	0.00323887	0.00699921
ENSSSCG00000005089	18.3869	12.5104	9.91808	13.6051	37.4339	33.1359	28.7322	33.1007	1.267	0.00321617	0.00695556
ENSSSCG00000016898	17.4192	7.96116	9.91808	11.7661	27.5024	27.2884	37.3519	30.7142	1.36003	0.00318242	0.00689005
ENSSSCG00000022993	18.3869	23.8835	29.7542	24.0082	53.4769	50.6784	41.1828	48.4461	1.02861	0.00300249	0.006534
ENSSSCG00000021588	5.80639	3.41193	6.1988	5.13904	18.335	16.5679	20.1126	18.3385	1.83445	0.00297673	0.00648403
ENSSSCG00000024517	12.5805	10.2358	7.43856	10.0849	25.9745	31.1867	24.9013	27.3542	1.42175	0.00288721	0.0063048
ENSSSCG00000025703	30.9674	39.8058	16.1169	28.9634	71.0479	80.8905	35.4364	62.4583	1.10236	0.00288466	0.0063022
ENSSSCG00000033816	1.93546	2.27462	1.23976	1.81661	11.4593	15.5934	8.61966	11.8908	2.69633	0.00285235	0.00623455
ENSSSCG00000010210	9.67732	5.68654	7.43856	7.60081	22.1547	19.4917	27.7745	23.1403	1.59301	0.00285235	0.00623455
ENSSSCG00000011014	8.70958	4.54923	12.3976	8.55214	27.5024	17.5425	30.6477	25.2309	1.57271	0.00284349	0.00622103
ENSSSCG00000000902	8.70958	11.3731	7.43856	9.17374	24.4466	25.3392	26.8167	25.5342	1.47354	0.00280213	0.00613826
ENSSSCG00000033593	38.7093	35.2566	14.8771	29.6143	58.0607	68.2209	54.5912	60.2909	1.00696	0.00279772	0.00613052
ENSSSCG00000017943	26.1288	25.0208	19.8362	23.6619	41.2536	54.5768	49.8025	48.5443	1.02528	0.00276993	0.00607536
ENSSSCG00000038662	24.1933	11.3731	18.5964	18.0543	41.2536	48.7292	33.5209	41.1679	1.17725	0.00274424	0.00602279
ENSSSCG00000016941	24.1933	14.785	35.953	24.9771	49.6572	66.2718	42.1406	52.6898	1.08379	0.00273141	0.00599843
ENSSSCG00000009827	24.1933	28.4327	14.8771	22.501	42.7816	52.6276	46.9293	47.4461	1.06426	0.00271209	0.00595882
ENSSSCG00000010648	29.9997	46.6297	11.1578	29.2624	66.4642	74.0684	49.8025	63.4451	1.10742	0.00267565	0.00588896
ENSSSCG00000059697	14.516	56.8654	27.2747	32.8854	62.6444	74.0684	71.8305	69.5145	1.08963	0.00263545	0.00581243
ENSSSCG00000003072	26.1288	19.3342	16.1169	20.5266	41.2536	48.7292	43.0983	44.3604	1.09526	0.00251608	0.00556768
ENSSSCG00000011672	14.516	19.3342	13.6374	15.8292	34.378	37.0342	38.3096	36.574	1.20685	0.00243543	0.00540036
ENSSSCG00000011504	25.161	30.7073	17.3566	24.4083	45.0734	56.5259	49.8025	50.4673	1.03823	0.00242419	0.00537799
ENSSSCG00000022140	1.93546	2.27462	2.47952	2.22987	11.4593	19.4917	8.61966	13.1902	2.57059	0.00241383	0.00535843
ENSSSCG00000059435	13.5482	13.6477	12.3976	13.1978	25.9745	37.0342	35.4364	32.815	1.30559	0.00238469	0.0052988
ENSSSCG00000003805	18.3869	31.8446	24.7952	25.0089	49.6572	52.6276	49.8025	50.6958	1.02816	0.00238154	0.0052935
ENSSSCG00000038724	5.80639	11.3731	6.1988	7.79276	22.9187	25.3392	22.9858	23.7479	1.61299	0.00228885	0.00509886
ENSSSCG00000008792	19.3546	40.9431	22.3157	27.5378	67.2282	63.348	42.1406	57.5723	1.0733	0.00225767	0.00503664
ENSSSCG00000010497	0.967732	11.3731	4.95904	5.76662	12.2233	28.263	26.8167	22.4343	1.98153	0.00225651	0.00503626
ENSSSCG00000001068	12.5805	12.5104	2.47952	9.19014	31.3222	30.2121	22.028	27.8541	1.57302	0.00225677	0.00503626
ENSSSCG00000024555	29.0319	20.4716	27.2747	25.5927	57.2967	49.7038	47.887	51.6292	1.012	0.00224556	0.00501605
ENSSSCG00000032431	0	1.13731	1.23976	0.792356	12.2233	10.7204	7.66192	10.2019	3.77815	0.00223787	0.00500048
ENSSSCG00000029593	21.2901	18.1969	7.43856	15.6419	40.4897	44.8309	30.6477	38.6561	1.28317	0.00222737	0.00498022
ENSSSCG00000000531	11.6128	9.09847	9.91808	10.2098	23.6826	40.9326	22.028	28.8811	1.48866	0.00219208	0.00490525
ENSSSCG00000017717	1.93546	1.13731	2.47952	1.85076	16.807	11.695	8.61966	12.3739	2.75691	0.00216982	0.00485933
ENSSSCG00000000816	21.2901	4.54923	21.0759	15.6384	41.2536	43.8563	34.4787	39.8629	1.34471	0.0020895	0.0046938
ENSSSCG00000016597	37.7415	14.785	29.7542	27.4269	45.8374	86.7381	49.8025	60.7926	1.13401	0.00208482	0.00468481
ENSSSCG00000000943	15.4837	6.82385	11.1578	11.1551	20.6268	51.653	25.859	32.7129	1.52984	0.00208024	0.00467676
ENSSSCG00000005250	0.967732	1.13731	1.23976	1.11493	12.9873	10.7204	8.61966	10.7758	3.28949	0.00207126	0.00465807
ENSSSCG00000027074	15.4837	10.2358	6.1988	10.6394	30.5583	35.0851	23.9435	29.8623	1.46227	0.00206842	0.00465319
ENSSSCG00000003228	15.4837	21.6089	4.95904	14.0172	29.0303	35.0851	47.887	37.3341	1.39303	0.00205321	0.00462047
ENSSSCG00000004658	1.93546	6.82385	1.23976	3.33303	14.5152	28.263	8.61966	17.1326	2.36202	0.00202599	0.00456511
ENSSSCG00000028201	44.5157	34.1193	19.8362	32.8237	69.52	79.916	50.7602	66.7321	1.00734	0.00201587	0.00454747
ENSSSCG00000027019	27.0965	23.8835	19.8362	23.6054	45.8374	52.6276	48.8448	49.1032	1.04595	0.00200483	0.00452403
ENSSSCG00000008826	18.3869	40.9431	29.7542	29.6947	68.7561	58.4751	52.6757	59.969	1.02967	0.0019311	0.00436896
ENSSSCG00000004918	8.70958	12.5104	12.3976	11.2059	29.0303	24.3646	36.3941	29.9297	1.42852	0.00191621	0.00433809
ENSSSCG00000009002	7.74185	14.785	13.6374	12.0547	19.8629	34.1105	45.9715	33.315	1.47344	0.00184909	0.00419841
ENSSSCG00000024765	16.4514	14.785	11.1578	14.1314	45.0734	29.2375	31.6054	35.3055	1.31784	0.00182955	0.00415949
ENSSSCG00000017251	14.516	27.2954	9.91808	17.2432	34.378	45.8055	45.0138	41.7324	1.26832	0.00179963	0.00409413
ENSSSCG00000008973	19.3546	26.1581	17.3566	20.9565	42.7816	48.7292	45.0138	45.5082	1.11631	0.00174026	0.00397008
ENSSSCG00000024232	30.9674	25.0208	23.5554	26.5145	49.6572	68.2209	46.9293	54.9358	1.03994	0.00167566	0.0038315
ENSSSCG00000029174	39.677	22.7462	18.5964	27.0065	50.4211	70.1701	53.6335	58.0749	1.08097	0.00164426	0.00376526
ENSSSCG00000015889	11.6128	15.9223	16.1169	14.5507	37.4339	39.958	29.69	35.6939	1.30611	0.00155314	0.00357364
ENSSSCG00000025134	1.93546	5.68654	0	2.54067	22.1547	14.6188	9.57741	15.4503	2.59935	0.00148848	0.00343279
ENSSSCG00000001156	38.7093	31.8446	17.3566	29.3035	55.0049	77.9668	53.6335	62.2017	1.06601	0.00144358	0.00333808
ENSSSCG00000035240	6.77412	4.54923	4.95904	5.42746	24.4466	16.5679	20.1126	20.3757	1.90035	0.00144308	0.00333749
ENSSSCG00000008119	28.0642	19.3342	26.0349	24.4778	55.0049	44.8309	54.5912	51.4757	1.07047	0.00144189	0.00333584
ENSSSCG00000058514	5.80639	5.68654	8.67832	6.72375	25.2106	18.5171	23.9435	22.5571	1.76306	0.00144096	0.00333425
ENSSSCG00000010342	18.3869	21.6089	28.5145	22.8367	51.1851	37.0342	61.2954	49.8382	1.13871	0.00143909	0.00333157
ENSSSCG00000022895	2.90319	3.41193	7.43856	4.58456	15.2791	25.3392	16.2816	18.9666	2.07659	0.00143497	0.00332313
ENSSSCG00000035598	33.8706	30.7073	22.3157	28.9645	56.5328	63.348	55.549	58.4766	1.00205	0.00140193	0.00325528
ENSSSCG00000008284	16.4514	21.6089	17.3566	18.4723	43.5455	47.7547	35.4364	42.2455	1.19698	0.00139763	0.00324746
ENSSSCG00000006151	9.67732	20.4716	16.1169	15.4219	33.6141	49.7038	32.5632	38.627	1.33579	0.00138803	0.00322731
ENSSSCG00000035648	15.4837	36.3939	17.3566	23.0781	55.7688	69.1955	36.3941	53.7862	1.22685	0.00137882	0.00320751
ENSSSCG00000005131	23.2256	32.982	26.0349	27.4142	48.1293	69.1955	52.6757	56.6668	1.04759	0.00137011	0.00318777
ENSSSCG00000037706	11.6128	12.5104	3.71928	9.28082	29.0303	31.1867	24.9013	28.3728	1.58916	0.00136852	0.00318513
ENSSSCG00000026753	63.8703	36.3939	23.5554	41.2732	74.8677	112.077	70.8728	85.9393	1.03665	0.00134318	0.00312983
ENSSSCG00000003747	34.8383	25.0208	39.6723	33.1771	50.4211	84.7889	66.0841	67.098	1.01162	0.00132984	0.0031034
ENSSSCG00000003760	17.4192	10.2358	8.67832	12.1111	30.5583	35.0851	33.5209	33.0547	1.42268	0.00129372	0.00302621
ENSSSCG00000032595	883.539	705.131	1066.19	884.955	1345.33	2476.42	1605.17	1808.97	1.03145	0.00129234	0.00302375
ENSSSCG00000040728	17.4192	22.7462	11.1578	17.1077	48.8932	41.9071	33.5209	41.4404	1.27326	0.00124734	0.00292903
ENSSSCG00000025049	4.83866	7.96116	1.23976	4.67986	21.3908	19.4917	18.1971	19.6932	2.05564	0.00124156	0.00291596
ENSSSCG00000003830	29.0319	32.982	34.7133	32.2424	67.2282	79.916	46.9293	64.6911	1.00975	0.00123442	0.00290064
ENSSSCG00000004663	14.516	17.0596	4.95904	12.1782	35.906	32.1613	33.5209	33.8627	1.45721	0.00122025	0.00286976
ENSSSCG00000004275	27.0965	53.4535	27.2747	35.9416	64.9363	98.4331	60.3377	74.569	1.05307	0.00118193	0.0027867
ENSSSCG00000021232	15.4837	15.9223	18.5964	16.6675	40.4897	35.0851	43.0983	39.5577	1.25318	0.00115691	0.00273188
ENSSSCG00000006764	0	0	3.71928	1.23976	12.2233	15.5934	9.57741	12.4647	3.45761	0.00112615	0.00266375
ENSSSCG00000010148	22.2578	15.9223	13.6374	17.2725	41.2536	51.653	33.5209	42.1425	1.27074	0.00111114	0.00263183
ENSSSCG00000056081	22.2578	14.785	14.8771	17.3067	30.5583	63.348	38.3096	44.072	1.32843	0.00110719	0.00262426
ENSSSCG00000005022	28.0642	50.0416	26.0349	34.7136	88.6189	68.2209	56.5067	71.1155	1.04147	0.00108558	0.00257874
ENSSSCG00000027609	1.93546	2.27462	1.23976	1.81661	6.11165	21.4409	15.3238	14.2921	2.95029	0.00108372	0.00257477
ENSSSCG00000000493	10.645	11.3731	12.3976	11.4719	32.0862	28.263	33.5209	31.29	1.45346	0.00106853	0.00253997
ENSSSCG00000014896	15.4837	30.7073	19.8362	22.0091	47.3653	54.5768	45.9715	49.3045	1.17122	0.00105834	0.00251659
ENSSSCG00000006452	0	0	0	0	5.34769	6.82209	6.70418	6.29132	4.94326	0.00105567	0.00251069
ENSSSCG00000009245	8.70958	6.82385	7.43856	7.65733	24.4466	20.4663	30.6477	25.1869	1.71054	0.0010381	0.00247144
ENSSSCG00000022611	7.74185	15.9223	13.6374	12.4338	21.3908	42.8817	42.1406	35.471	1.51936	0.000980153	0.00234188
ENSSSCG00000049691	14.516	3.41193	7.43856	8.45549	32.8501	23.39	28.7322	28.3241	1.71641	0.000976596	0.00233493
ENSSSCG00000004249	7.74185	10.2358	6.1988	8.05881	28.2664	26.3138	22.9858	25.8553	1.68063	0.000975899	0.00233372
ENSSSCG00000011522	6.77412	7.96116	9.91808	8.21779	25.2106	31.1867	22.028	26.1418	1.68093	0.000961422	0.00230226
ENSSSCG00000024393	19.3546	14.785	24.7952	19.6449	39.7257	60.4243	39.2674	46.4725	1.2437	0.000931849	0.00223644
ENSSSCG00000032372	24.1933	23.8835	29.7542	25.9437	52.713	57.5005	52.6757	54.2964	1.07003	0.000913602	0.00219605
ENSSSCG00000029347	26.1288	28.4327	24.7952	26.4522	50.4211	76.9922	45.0138	57.4757	1.11516	0.000911586	0.00219196
ENSSSCG00000009448	20.3224	17.0596	21.0759	19.486	47.3653	51.653	36.3941	45.1375	1.21293	0.000906733	0.00218104
ENSSSCG00000036613	21.2901	19.3342	12.3976	17.674	35.142	74.0684	31.6054	46.9386	1.39154	0.000896986	0.00215909
ENSSSCG00000004999	24.1933	40.9431	26.0349	30.3905	58.8246	72.1193	57.4644	62.8028	1.04962	0.000888915	0.00214188
ENSSSCG00000011020	33.8706	23.8835	23.5554	27.1032	51.949	65.2972	55.549	57.5984	1.07322	0.000868959	0.00209743
ENSSSCG00000009714	13.5482	34.1193	11.1578	19.6084	57.2967	43.8563	45.9715	49.0415	1.32854	0.000855061	0.00206746
ENSSSCG00000016943	3.87093	10.2358	1.23976	5.11549	19.8629	22.4155	22.9858	21.7547	2.07932	0.000831292	0.00201559
ENSSSCG00000003888	29.0319	27.2954	43.3916	33.2396	59.5886	73.0939	67.0418	66.5748	1.00919	0.000827024	0.00200629
ENSSSCG00000001972	31.9351	28.4327	28.5145	29.6274	55.7688	67.2464	58.4222	60.4791	1.02346	0.000821614	0.00199386
ENSSSCG00000023565	29.0319	25.0208	27.2747	27.1091	61.1165	55.5513	52.6757	56.4479	1.05799	0.000817435	0.00198441
ENSSSCG00000010862	29.0319	32.982	17.3566	26.4568	65.7003	53.6022	52.6757	57.326	1.10948	0.000805367	0.00195715
ENSSSCG00000005215	18.3869	11.3731	12.3976	14.0525	33.6141	49.7038	30.6477	37.9885	1.41686	0.000788749	0.00192046
ENSSSCG00000008165	8.70958	7.96116	6.1988	7.62318	22.1547	31.1867	23.9435	25.7617	1.7417	0.000786873	0.00191689
ENSSSCG00000037053	22.2578	39.8058	55.7892	39.2843	77.1596	88.6872	71.8305	79.2258	1.03048	0.000777688	0.00189618
ENSSSCG00000040778	16.4514	36.3939	33.4735	28.7729	64.9363	76.0176	47.887	62.947	1.14595	0.00077165	0.0018836
ENSSSCG00000000554	20.3224	23.8835	29.7542	24.6534	62.6444	50.6784	46.9293	53.4174	1.13075	0.000766502	0.00187251
ENSSSCG00000014173	36.7738	43.2177	28.5145	36.1687	64.9363	91.611	62.2531	72.9335	1.00446	0.000731065	0.00179128
ENSSSCG00000003749	62.9026	37.5312	34.7133	45.049	71.0479	133.518	77.577	94.0477	1.04457	0.000720747	0.00176755
ENSSSCG00000004166	20.3224	23.8835	18.5964	20.9341	52.713	60.4243	34.4787	49.2053	1.23314	0.00071176	0.00174705
ENSSSCG00000005282	32.9029	37.5312	26.0349	32.1563	61.8805	85.7635	53.6335	67.0925	1.05447	0.000702534	0.00172531
ENSSSCG00000033879	2.90319	7.96116	4.95904	5.27446	20.6268	20.4663	22.9858	21.3596	2.03741	0.000693785	0.00170473
ENSSSCG00000028662	6.77412	11.3731	18.5964	12.2479	37.4339	26.3138	41.1828	34.9768	1.54465	0.000690796	0.00169768
ENSSSCG00000005057	14.516	11.3731	9.91808	11.9357	38.1978	40.9326	23.9435	34.358	1.51538	0.000674388	0.00166205
ENSSSCG00000015940	58.0639	46.6297	23.5554	42.7497	74.8677	110.128	80.4502	88.482	1.03027	0.000673635	0.00166078
ENSSSCG00000037424	29.0319	23.8835	23.5554	25.4903	47.3653	58.4751	60.3377	55.3927	1.109	0.000671428	0.00165622
ENSSSCG00000010200	29.9997	32.982	14.8771	25.9529	79.4515	53.6022	46.9293	59.9943	1.20361	0.000643912	0.00159371
ENSSSCG00000023297	19.3546	18.1969	24.7952	20.7823	44.3095	49.7038	48.8448	47.6194	1.20088	0.000635093	0.00157328
ENSSSCG00000014267	20.3224	44.355	24.7952	29.8242	68.7561	74.0684	52.6757	65.1668	1.13573	0.000626183	0.00155231
ENSSSCG00000000840	30.9674	40.9431	32.2337	34.7148	77.1596	76.9922	55.549	69.9003	1.01451	0.000611462	0.00151852
ENSSSCG00000011045	13.5482	21.6089	19.8362	18.3311	36.6699	39.958	60.3377	45.6552	1.32329	0.000594508	0.00147747
ENSSSCG00000008761	55.1607	62.552	68.1868	61.9665	84.0352	200.764	93.8586	126.219	1.02472	0.00058887	0.00146502
ENSSSCG00000024761	32.9029	44.355	23.5554	33.6044	78.6875	67.2464	62.2531	69.3957	1.04481	0.000579032	0.00144287
ENSSSCG00000038491	8.70958	3.41193	6.1988	6.10677	17.571	28.263	26.8167	24.2169	1.96132	0.000560453	0.00139958
ENSSSCG00000011065	16.4514	11.3731	9.91808	12.5809	32.8501	39.958	33.5209	35.443	1.47463	0.00055937	0.00139712
ENSSSCG00000028821	40.6447	34.1193	22.3157	32.3599	70.284	83.8143	53.6335	69.2439	1.08388	0.000556469	0.00139013
ENSSSCG00000022780	20.3224	13.6477	14.8771	16.2824	44.3095	44.8309	35.4364	41.5256	1.34062	0.000549287	0.00137342
ENSSSCG00000036339	34.8383	28.4327	26.0349	29.7687	55.0049	79.916	56.5067	63.8092	1.0878	0.000541139	0.00135377
ENSSSCG00000006840	35.8061	19.3342	28.5145	27.8849	58.0607	68.2209	56.5067	60.9294	1.11674	0.00052284	0.00131011
ENSSSCG00000004861	18.3869	12.5104	11.1578	14.0184	52.713	34.1105	30.6477	39.1571	1.47424	0.000508384	0.00127549
ENSSSCG00000009779	41.6125	39.8058	27.2747	36.231	70.284	101.357	57.4644	76.3684	1.06488	0.000507443	0.00127336
ENSSSCG00000004634	12.5805	23.8835	4.95904	13.8077	45.0734	48.7292	29.69	41.1642	1.56848	0.000507166	0.00127289
ENSSSCG00000009540	29.0319	27.2954	12.3976	22.9083	62.6444	47.7547	52.6757	54.3583	1.23261	0.000505375	0.00126909
ENSSSCG00000009225	33.8706	22.7462	49.5904	35.4024	73.3398	81.8651	65.1264	73.4438	1.06085	0.000503173	0.00126424
ENSSSCG00000000164	39.677	32.982	28.5145	33.7245	71.8119	74.0684	60.3377	68.7393	1.01924	0.000502782	0.00126348
ENSSSCG00000022656	30.9674	22.7462	29.7542	27.8226	71.8119	56.5259	51.718	60.0186	1.11164	0.000502046	0.00126186
ENSSSCG00000005338	22.2578	36.3939	11.1578	23.2698	49.6572	59.4497	60.3377	56.4815	1.26885	0.000495592	0.00124677
ENSSSCG00000006108	41.6125	35.2566	44.6313	40.5001	84.0352	110.128	55.549	83.2374	1.03979	0.000490149	0.00123396
ENSSSCG00000031616	29.9997	35.2566	29.7542	31.6702	74.1038	51.653	71.8305	65.8624	1.0607	0.00049006	0.00123396
ENSSSCG00000030460	14.516	21.6089	12.3976	16.1741	41.2536	39.958	43.0983	41.4366	1.35631	0.000487909	0.00122944
ENSSSCG00000016008	21.2901	15.9223	14.8771	17.3632	44.3095	50.6784	36.3941	43.794	1.32283	0.000485672	0.00122446
ENSSSCG00000012434	59.0316	110.319	39.6723	69.6743	156.611	166.654	101.52	141.595	1.02247	0.000481063	0.00121328
ENSSSCG00000031304	19.3546	19.3342	16.1169	18.2686	48.1293	51.653	35.4364	45.0729	1.2996	0.00047957	0.00120996
ENSSSCG00000033156	36.7738	27.2954	19.8362	27.9685	55.7688	70.1701	59.3799	61.7729	1.12415	0.000474403	0.00119757
ENSSSCG00000003650	6.77412	4.54923	6.1988	5.84072	25.9745	19.4917	23.9435	23.1366	1.98333	0.000468898	0.00118496
ENSSSCG00000004332	5.80639	11.3731	11.1578	9.44577	24.4466	38.0088	28.7322	30.3959	1.70163	0.000468344	0.00118377
ENSSSCG00000031503	0	3.41193	3.71928	2.37707	17.571	17.5425	13.4084	16.174	2.84228	0.000466103	0.00117875
ENSSSCG00000011322	1.93546	3.41193	2.47952	2.60897	12.9873	24.3646	13.4084	16.9201	2.70377	0.000455677	0.00115448
ENSSSCG00000024621	5.80639	4.54923	4.95904	5.10489	22.1547	26.3138	17.2393	21.9026	2.09353	0.00044756	0.00113598
ENSSSCG00000035824	41.6125	53.4535	22.3157	39.1272	84.7992	79.916	77.577	80.764	1.03761	0.000442133	0.00112323
ENSSSCG00000010235	29.0319	17.0596	27.2747	24.4554	58.0607	69.1955	43.0983	56.7848	1.21111	0.000434805	0.00110522
ENSSSCG00000008069	43.5479	38.6685	26.0349	36.0838	90.9108	76.9922	58.4222	75.4417	1.05731	0.000427585	0.00108726
ENSSSCG00000012608	35.8061	31.8446	34.7133	34.1213	74.8677	85.7635	52.6757	71.1023	1.05876	0.000416772	0.00106093
ENSSSCG00000036546	26.1288	22.7462	9.91808	19.5977	51.1851	65.2972	37.3519	51.278	1.36686	0.000398687	0.00101749
ENSSSCG00000001942	35.8061	32.982	33.4735	34.0872	71.0479	70.1701	65.1264	68.7815	1.01147	0.000398385	0.00101691
ENSSSCG00000015959	0	0	2.47952	0.826506	13.7512	20.4663	8.61966	14.2791	4.25096	0.000390872	0.000999014
ENSSSCG00000040178	26.1288	31.8446	16.1169	24.6968	71.0479	50.6784	50.7602	57.4955	1.21637	0.000388354	0.000992944
ENSSSCG00000024973	3.87093	0	4.95904	2.94332	20.6268	14.6188	19.1548	18.1335	2.62847	0.000384338	0.000983218
ENSSSCG00000008179	24.1933	29.57	26.0349	26.5994	64.9363	67.2464	45.0138	59.0655	1.15601	0.00038404	0.000982815
ENSSSCG00000014211	40.6447	52.3162	29.7542	40.9051	94.7306	107.204	57.4644	86.4665	1.07729	0.000369136	0.000949381
ENSSSCG00000038422	715.154	494.729	769.891	659.925	1178.02	2074.89	1244.1	1499.01	1.18346	0.000364967	0.000939353
ENSSSCG00000008756	409.35	373.037	497.144	426.51	719.647	1282.55	731.714	911.305	1.09537	0.000356271	0.000918839
ENSSSCG00000006280	15.4837	18.1969	18.5964	17.4257	51.949	43.8563	36.3941	44.0665	1.34911	0.000350912	0.000906529
ENSSSCG00000017274	17.4192	28.4327	21.0759	22.3093	50.4211	58.4751	47.887	52.2611	1.23411	0.000346668	0.000896729
ENSSSCG00000010513	19.3546	45.4923	23.5554	29.4675	62.6444	72.1193	65.1264	66.63	1.18313	0.000340692	0.000882745
ENSSSCG00000056685	35.8061	25.0208	34.7133	31.8467	68.7561	76.0176	57.4644	67.4127	1.07945	0.000340536	0.000882505
ENSSSCG00000007085	4619.95	3771.32	5867.78	4753.02	7682.35	13309.9	9268.06	10086.8	1.08556	0.000331578	0.000860892
ENSSSCG00000004718	5.80639	5.68654	11.1578	7.55026	25.2106	30.2121	25.859	27.0939	1.86375	0.000331246	0.000860351
ENSSSCG00000024999	43.5479	63.6893	21.0759	42.771	88.6189	107.204	81.4079	92.4104	1.10273	0.000325615	0.000847463
ENSSSCG00000004263	41.6125	52.3162	35.953	43.2939	84.7992	108.179	67.9996	86.9926	1.00405	0.000323678	0.000842735
ENSSSCG00000001795	0	0	2.47952	0.826506	18.335	15.5934	9.57741	14.5019	4.28133	0.000322689	0.000840475
ENSSSCG00000020927	20.3224	22.7462	18.5964	20.555	39.7257	61.3988	49.8025	50.309	1.28392	0.000318909	0.00083172
ENSSSCG00000008841	0	0	0	0	7.63956	8.77126	6.70418	7.705	5.2386	0.000315413	0.00082368
ENSSSCG00000006903	59.9994	28.4327	50.8301	46.4207	102.37	126.696	67.9996	99.0219	1.08717	0.000298826	0.000783301
ENSSSCG00000032198	35.8061	20.4716	22.3157	26.1978	67.9921	76.9922	43.0983	62.6942	1.24581	0.000297384	0.000780109
ENSSSCG00000003789	50.322	44.355	38.4325	44.3699	70.284	117.925	82.3657	90.1915	1.01189	0.000295996	0.000776761
ENSSSCG00000008498	40.6447	43.2177	38.4325	40.765	85.5631	143.264	50.7602	93.1958	1.19037	0.000290812	0.00076445
ENSSSCG00000021451	29.9997	48.9043	26.0349	34.9796	74.1038	90.6364	62.2531	75.6644	1.11238	0.00027301	0.000719285
ENSSSCG00000032575	34.8383	28.4327	29.7542	31.0084	61.1165	76.9922	61.2954	66.468	1.09225	0.000272364	0.000717771
ENSSSCG00000038772	30.9674	13.6477	24.7952	23.1368	64.1723	61.3988	45.0138	56.8617	1.28965	0.000261454	0.000691452
ENSSSCG00000024635	3.87093	1.13731	3.71928	2.90917	25.9745	15.5934	14.3661	18.6447	2.67912	0.00026111	0.000690676
ENSSSCG00000011732	29.9997	30.7073	37.1928	32.6333	87.855	89.6618	44.0561	73.8576	1.18652	0.000257696	0.000682032
ENSSSCG00000008335	33.8706	20.4716	32.2337	28.8586	55.0049	69.1955	68.9573	64.3859	1.15002	0.000256427	0.000678932
ENSSSCG00000023607	8.70958	9.09847	3.71928	7.17578	27.5024	23.39	31.6054	27.4993	1.91711	0.000251145	0.000666722
ENSSSCG00000008090	373.544	221.775	448.793	348.038	682.213	1245.52	825.572	917.768	1.39883	0.000250857	0.000666085
ENSSSCG00000011598	0	0	0	0	7.63956	8.77126	7.66192	8.02425	5.29641	0.00024303	0.000646162
ENSSSCG00000021038	31.9351	37.5312	29.7542	33.0735	66.4642	80.8905	62.2531	69.8693	1.07665	0.000241245	0.000641784
ENSSSCG00000015394	50.322	48.9043	32.2337	43.82	78.6875	109.154	79.4925	89.1112	1.01189	0.000240413	0.000639816
ENSSSCG00000003757	14.516	18.1969	11.1578	14.6236	48.8932	42.8817	31.6054	41.1268	1.49165	0.000238543	0.000635568
ENSSSCG00000039258	16.4514	19.3342	14.8771	16.8876	42.7816	53.6022	37.3519	44.5785	1.39738	0.000233507	0.000623559
ENSSSCG00000034280	27.0965	25.0208	18.5964	23.5712	67.9921	54.5768	45.9715	56.1801	1.24869	0.000229155	0.000612546
ENSSSCG00000034879	31.9351	35.2566	53.3097	40.1671	84.7992	78.9414	79.4925	81.0777	1.02727	0.00022847	0.000610832
ENSSSCG00000011106	23.2256	20.4716	27.2747	23.6573	48.1293	62.3734	55.549	55.3505	1.22637	0.000225502	0.000604057
ENSSSCG00000004661	34.8383	52.3162	32.2337	39.7961	93.2027	77.9668	73.746	81.6385	1.04077	0.000222472	0.000596284
ENSSSCG00000009449	37.7415	30.7073	30.994	33.1476	68.7561	69.1955	70.8728	69.6081	1.06365	0.000221066	0.000592971
ENSSSCG00000016519	19.3546	12.5104	11.1578	14.341	41.2536	43.8563	37.3519	40.8206	1.4901	0.000211027	0.000567682
ENSSSCG00000010507	25.161	21.6089	18.5964	21.7888	41.2536	63.348	57.4644	54.022	1.29497	0.000203609	0.000549212
ENSSSCG00000010477	39.677	30.7073	33.4735	34.6193	67.9921	82.8397	67.9996	72.9438	1.06728	0.000197657	0.000534503
ENSSSCG00000003080	6.77412	12.5104	16.1169	11.8005	40.4897	30.2121	38.3096	36.3371	1.65202	0.000195633	0.00052944
ENSSSCG00000012759	18.3869	21.6089	24.7952	21.597	45.0734	57.5005	54.5912	52.3884	1.28339	0.000190008	0.000515318
ENSSSCG00000008816	26.1288	14.785	7.43856	16.1174	46.6013	45.8055	47.887	46.7646	1.50354	0.000189554	0.000514188
ENSSSCG00000015662	6.77412	12.5104	3.71928	7.66793	25.2106	39.958	24.9013	30.0233	1.95817	0.000186741	0.000507544
ENSSSCG00000009401	13.5482	28.4327	16.1169	19.3659	56.5328	52.6276	42.1406	50.4336	1.39147	0.000185051	0.000503148
ENSSSCG00000045482	34.8383	45.4923	26.0349	35.4552	76.3956	75.043	73.746	75.0616	1.07816	0.000182211	0.000496298
ENSSSCG00000062696	34.8383	30.7073	26.0349	30.5269	74.8677	66.2718	59.3799	66.8398	1.12579	0.000180896	0.000492908
ENSSSCG00000000587	52.2575	37.5312	32.2337	40.6741	87.855	76.9922	86.1966	83.6813	1.02901	0.000179082	0.000488062
ENSSSCG00000032332	52.2575	39.8058	38.4325	43.4986	94.7306	111.103	66.0841	90.6391	1.05173	0.000174899	0.000477223
ENSSSCG00000031103	30.9674	50.0416	35.953	38.9873	80.9794	89.6618	71.8305	80.8239	1.05708	0.000171761	0.000469394
ENSSSCG00000004897	36.7738	31.8446	43.3916	37.3367	90.9108	64.3226	78.5347	77.9227	1.06943	0.00016908	0.000462885
ENSSSCG00000020970	19.3546	29.57	23.5554	24.16	59.5886	59.4497	51.718	56.9188	1.24454	0.000159121	0.000437773
ENSSSCG00000037575	39.677	38.6685	42.1518	40.1658	77.9236	109.154	66.0841	84.3871	1.07	0.000158181	0.000435529
ENSSSCG00000004730	67.7412	29.57	48.3506	48.554	107.718	123.772	80.4502	103.98	1.08874	0.000157744	0.000434411
ENSSSCG00000006231	51.2898	77.337	37.1928	55.2732	127.581	92.5856	113.971	111.379	1.01089	0.000154105	0.000425062
ENSSSCG00000010165	4.83866	2.27462	6.1988	4.43736	19.0989	20.4663	28.7322	22.7658	2.36127	0.000147857	0.000408963
ENSSSCG00000011775	21.2901	23.8835	27.2747	24.1494	51.949	74.0684	48.8448	58.2874	1.2749	0.000147543	0.000408174
ENSSSCG00000035133	29.9997	47.767	22.3157	33.3608	73.3398	88.6872	65.1264	75.7178	1.17895	0.000138413	0.000384258
ENSSSCG00000005186	14.516	12.5104	16.1169	14.3811	40.4897	52.6276	32.5632	41.8935	1.54343	0.000136593	0.000379464
ENSSSCG00000021818	19.3546	11.3731	21.0759	17.2679	42.7816	45.8055	51.718	46.7683	1.43515	0.00013434	0.000373579
ENSSSCG00000000916	0	0	0	0	6.11165	14.6188	6.70418	9.14487	5.47867	0.000131667	0.00036651
ENSSSCG00000005576	15.4837	21.6089	11.1578	16.0835	53.4769	50.6784	33.5209	45.8921	1.51144	0.000131548	0.000366253
ENSSSCG00000027207	54.193	45.4923	40.9121	46.8658	84.0352	120.849	82.3657	95.7498	1.02051	0.000129989	0.000362273
ENSSSCG00000008909	43.5479	35.2566	30.994	36.5995	89.3829	81.8651	64.1686	78.4722	1.0944	0.00012753	0.000355656
ENSSSCG00000028947	24.1933	26.1581	30.994	27.1151	62.6444	72.1193	52.6757	62.4798	1.21094	0.000124823	0.000348642
ENSSSCG00000003314	4.83866	2.27462	1.23976	2.78435	19.8629	24.3646	15.3238	19.8504	2.77769	0.000120725	0.000338079
ENSSSCG00000034395	56.1284	42.0804	38.4325	45.5471	87.855	122.798	76.6192	95.7573	1.06034	0.000119539	0.000334959
ENSSSCG00000015410	45.4834	53.4535	42.1518	47.0296	88.6189	115.001	80.4502	94.6901	1.00693	0.000116639	0.000327228
ENSSSCG00000004457	32.9029	38.6685	34.7133	35.4282	68.7561	86.7381	70.8728	75.4556	1.09024	0.000115013	0.000322992
ENSSSCG00000030423	64.838	67.1012	57.0289	62.9894	135.22	191.019	76.6192	134.286	1.08999	0.000114564	0.000321859
ENSSSCG00000000512	56.1284	61.4147	60.7482	59.4304	110.774	167.629	84.2812	120.894	1.02418	0.000113788	0.000319875
ENSSSCG00000005460	47.4188	44.355	38.4325	43.4021	99.3143	90.6364	74.7038	88.2182	1.02119	0.000109549	0.000308704
ENSSSCG00000016005	44.5157	45.4923	29.7542	39.9207	97.7864	85.7635	70.8728	84.8076	1.0823	0.000104079	0.000294184
ENSSSCG00000004460	48.3866	54.5908	27.2747	43.4174	87.091	96.4839	90.9853	91.5201	1.06468	0.000103241	0.000291932
ENSSSCG00000007529	37.7415	56.8654	45.8711	46.826	94.7306	107.204	81.4079	94.4476	1.01793	0.000102399	0.000289905
ENSSSCG00000016949	59.0316	51.1789	53.3097	54.5067	84.7992	156.908	97.6895	113.132	1.04582	0.000102311	0.000289715
ENSSSCG00000023376	49.3543	38.6685	44.6313	44.2181	81.7433	86.7381	99.605	89.3621	1.00906	0.000102251	0.000289662
ENSSSCG00000008581	22.2578	27.2954	17.3566	22.3033	47.3653	58.4751	62.2531	56.0312	1.32044	0.000101645	0.000288122
ENSSSCG00000025616	59.9994	36.3939	76.8651	57.7528	93.9666	156.908	113.971	121.615	1.07388	0.000100109	0.000284058
ENSSSCG00000021802	48.3866	48.9043	38.4325	45.2411	101.606	112.077	69.9151	94.5328	1.05978	9.23272e-05	0.000263209
ENSSSCG00000038913	60.9671	85.2982	34.7133	60.3262	132.164	146.188	101.52	126.624	1.06433	9.1503e-05	0.000261223
ENSSSCG00000000838	49.3543	63.6893	34.7133	49.2523	94.7306	118.899	90.9853	101.538	1.0371	8.8835e-05	0.000254294
ENSSSCG00000035488	34.8383	27.2954	14.8771	25.6703	64.9363	65.2972	61.2954	63.843	1.29417	8.56684e-05	0.000245836
ENSSSCG00000034167	21.2901	31.8446	17.3566	23.4971	55.0049	63.348	57.4644	58.6058	1.31511	8.42255e-05	0.000242094
ENSSSCG00000004710	34.8383	45.4923	33.4735	37.9347	77.1596	76.0176	88.1121	80.4298	1.08392	8.2143e-05	0.00023645
ENSSSCG00000033753	37.7415	39.8058	21.0759	32.8744	74.1038	84.7889	67.0418	75.3115	1.18367	8.07122e-05	0.000232668
ENSSSCG00000015446	49.3543	48.9043	47.1109	48.4565	106.19	115.001	74.7038	98.6316	1.02574	7.91532e-05	0.000228552
ENSSSCG00000015697	37.7415	26.1581	22.3157	28.7384	65.7003	86.7381	57.4644	69.9676	1.26701	6.77615e-05	0.000197915
ENSSSCG00000040648	3.87093	3.41193	8.67832	5.32039	19.8629	26.3138	32.5632	26.2466	2.3271	6.69523e-05	0.00019588
ENSSSCG00000027372	55.1607	78.4743	43.3916	59.0089	144.388	142.289	86.1966	124.291	1.07513	6.3843e-05	0.000187808
ENSSSCG00000015965	29.9997	34.1193	28.5145	30.8778	64.1723	68.2209	77.577	69.9901	1.17793	6.23735e-05	0.000183796
ENSSSCG00000010485	38.7093	42.0804	37.1928	39.3275	93.2027	92.5856	67.0418	84.2767	1.10154	6.10304e-05	0.000180193
ENSSSCG00000011740	89.0313	76.1997	119.017	94.7493	145.152	289.452	150.365	194.99	1.04153	5.99046e-05	0.000177083
ENSSSCG00000001498	23.2256	26.1581	30.994	26.7925	58.8246	80.8905	55.549	65.088	1.28573	5.71952e-05	0.000169541
ENSSSCG00000004411	43.5479	31.8446	42.1518	39.1815	81.7433	84.7889	83.3234	83.2852	1.08484	5.54925e-05	0.00016488
ENSSSCG00000006184	41.6125	44.355	50.8301	45.5992	109.246	108.179	70.8728	96.0992	1.08305	5.53919e-05	0.000164616
ENSSSCG00000021688	61.9348	45.4923	81.8241	63.0838	107.718	184.197	110.14	134.018	1.08794	5.23211e-05	0.00015619
ENSSSCG00000039203	0	2.27462	1.23976	1.17146	12.2233	26.3138	17.2393	18.5921	4.05096	5.10571e-05	0.000152645
ENSSSCG00000015709	59.0316	37.5312	39.6723	45.4117	85.5631	144.239	81.4079	103.737	1.17828	5.09078e-05	0.000152232
ENSSSCG00000005232	80.3217	65.9639	58.2687	68.1848	182.586	108.179	120.675	137.147	1.00776	4.97502e-05	0.00014893
ENSSSCG00000004203	37.7415	40.9431	34.7133	37.7993	101.606	85.7635	64.1686	83.8461	1.1528	4.87045e-05	0.000145956
ENSSSCG00000010831	40.6447	36.3939	40.9121	39.3169	77.1596	102.331	75.6615	85.0508	1.11004	4.84622e-05	0.000145386
ENSSSCG00000012491	48.3866	32.982	55.7892	45.7192	77.1596	164.705	86.1966	109.354	1.25488	4.80998e-05	0.000144362
ENSSSCG00000012727	33.8706	43.2177	17.3566	31.4817	87.855	73.0939	68.9573	76.6354	1.27623	4.76207e-05	0.000143047
ENSSSCG00000037015	56.1284	55.7281	43.3916	51.7494	90.9108	119.874	103.436	104.74	1.00813	4.62774e-05	0.000139282
ENSSSCG00000012262	51.2898	37.5312	57.0289	48.6166	87.091	112.077	103.436	100.868	1.0508	4.05309e-05	0.000122862
ENSSSCG00000008386	29.9997	21.6089	21.0759	24.2282	66.4642	69.1955	50.7602	62.14	1.3487	3.80387e-05	0.000115964
ENSSSCG00000007043	35.8061	21.6089	24.7952	27.4034	77.9236	65.2972	60.3377	67.8528	1.2987	3.77524e-05	0.000115242
ENSSSCG00000010911	34.8383	32.982	28.5145	32.1116	100.842	69.1955	60.3377	76.7918	1.26001	3.69033e-05	0.000112873
ENSSSCG00000021068	37.7415	47.767	53.3097	46.2727	93.9666	114.026	83.3234	97.1055	1.07709	3.67795e-05	0.000112568
ENSSSCG00000004989	41.6125	44.355	38.4325	41.4667	87.855	113.052	71.8305	90.9125	1.12986	3.62392e-05	0.000111037
ENSSSCG00000000588	60.9671	43.2177	44.6313	49.6054	106.954	87.7126	114.929	103.198	1.0489	3.60622e-05	0.000110519
ENSSSCG00000003627	54.193	59.1401	42.1518	51.8283	97.7864	136.442	91.9431	108.724	1.06179	3.55105e-05	0.0001089
ENSSSCG00000008218	65.8058	43.2177	50.8301	53.2845	120.705	102.331	102.478	108.505	1.02045	3.51201e-05	0.000107845
ENSSSCG00000031426	35.8061	46.6297	34.7133	39.0497	93.9666	81.8651	78.5347	84.7888	1.1222	3.49965e-05	0.000107513
ENSSSCG00000000839	43.5479	62.552	44.6313	50.2437	91.6748	115.001	104.394	103.69	1.04467	3.39852e-05	0.000104614
ENSSSCG00000009338	21.2901	20.4716	19.8362	20.5326	71.8119	51.653	45.0138	56.1596	1.45634	3.3658e-05	0.000103721
ENSSSCG00000027529	69.6767	70.5131	40.9121	60.3673	139.04	146.188	95.7741	127.001	1.06572	3.22864e-05	9.97591e-05
ENSSSCG00000013308	55.1607	48.9043	68.1868	57.4172	105.426	176.4	93.8586	125.228	1.12549	3.11882e-05	9.66231e-05
ENSSSCG00000002245	51.2898	38.6685	37.1928	42.3837	89.3829	105.255	81.4079	92.0153	1.10802	3.03386e-05	9.41586e-05
ENSSSCG00000030486	70.6444	73.9251	47.1109	63.8934	128.345	152.035	106.309	128.896	1.00505	3.00654e-05	9.33731e-05
ENSSSCG00000008503	73.5476	61.4147	54.5494	63.1706	94.7306	171.527	132.168	132.809	1.06044	2.9637e-05	9.21451e-05
ENSSSCG00000022534	70.6444	67.1012	63.2277	66.9911	133.692	170.552	99.605	134.617	1.00393	2.91316e-05	9.06346e-05
ENSSSCG00000040636	42.5802	31.8446	39.6723	38.0324	90.9108	76.0176	84.2812	83.7365	1.13756	2.90743e-05	9.04766e-05
ENSSSCG00000003772	70.6444	73.9251	38.4325	61.0007	127.581	154.959	105.351	129.297	1.07387	2.89845e-05	9.02574e-05
ENSSSCG00000008459	54.193	37.5312	48.3506	46.6916	99.3143	94.5347	98.6473	97.4988	1.0579	2.76388e-05	8.63953e-05
ENSSSCG00000016170	35.8061	37.5312	24.7952	32.7108	67.2282	93.5601	72.7883	77.8589	1.23957	2.70954e-05	8.47727e-05
ENSSSCG00000021203	58.0639	68.2385	65.7073	64.0032	119.177	162.756	103.436	128.456	1.00621	2.6199e-05	8.21156e-05
ENSSSCG00000008614	57.0962	55.7281	30.994	47.9394	119.941	106.23	89.0699	105.08	1.12356	2.5936e-05	8.13282e-05
ENSSSCG00000014955	48.3866	43.2177	40.9121	44.1721	93.2027	123.772	75.6615	97.5455	1.13718	2.58394e-05	8.10456e-05
ENSSSCG00000015695	98.7086	52.3162	54.5494	68.5247	140.568	158.857	128.337	142.588	1.04305	2.58262e-05	8.10385e-05
ENSSSCG00000009776	39.677	60.2774	43.3916	47.782	106.954	138.391	76.6192	107.321	1.17025	2.53351e-05	7.9551e-05
ENSSSCG00000062927	5.80639	19.3342	17.3566	14.1658	44.3095	59.4497	39.2674	47.6755	1.777	2.48446e-05	7.81338e-05
ENSSSCG00000022942	49.3543	55.7281	42.1518	49.0781	98.5504	116.95	90.9853	102.162	1.0538	2.48306e-05	7.81078e-05
ENSSSCG00000034347	87.0958	50.0416	75.6253	70.9209	160.431	115.976	151.323	142.576	1.00504	2.44945e-05	7.71029e-05
ENSSSCG00000001869	15.4837	5.68654	17.3566	12.8423	55.0049	35.0851	44.0561	44.7153	1.8044	2.43351e-05	7.6653e-05
ENSSSCG00000015345	36.7738	40.9431	23.5554	33.7574	88.6189	82.8397	67.9996	79.8194	1.23526	2.40531e-05	7.57991e-05
ENSSSCG00000004917	36.7738	35.2566	37.1928	36.4077	80.9794	93.5601	70.8728	81.8041	1.16742	2.34794e-05	7.41588e-05
ENSSSCG00000033323	44.5157	39.8058	39.6723	41.3313	86.3271	97.4585	83.3234	89.0363	1.10259	2.31161e-05	7.31442e-05
ENSSSCG00000016960	33.8706	29.57	22.3157	28.5854	70.284	76.9922	63.2109	70.1624	1.28391	2.30374e-05	7.29449e-05
ENSSSCG00000012828	2.90319	2.27462	4.95904	3.37895	20.6268	25.3392	23.9435	23.3032	2.80463	2.24592e-05	7.12759e-05
ENSSSCG00000027503	37.7415	44.355	30.994	37.6969	104.662	99.4077	62.2531	88.7743	1.23606	2.21187e-05	7.02754e-05
ENSSSCG00000006781	52.2575	45.4923	45.8711	47.8737	102.37	101.357	92.9008	98.8759	1.04324	2.19631e-05	6.98286e-05
ENSSSCG00000023294	56.1284	60.2774	55.7892	57.3983	136.748	109.154	99.605	115.169	1.00939	2.19031e-05	6.967e-05
ENSSSCG00000004600	77.4185	87.5728	59.5085	74.8333	126.817	206.612	128.337	153.922	1.0336	2.18249e-05	6.94446e-05
ENSSSCG00000035941	22.2578	9.09847	16.1169	15.8244	48.1293	49.7038	50.7602	49.5311	1.62936	2.16791e-05	6.90203e-05
ENSSSCG00000004806	50.322	68.2385	42.1518	53.5708	118.413	117.925	97.6895	111.343	1.05505	2.11558e-05	6.74314e-05
ENSSSCG00000057236	85.1604	97.8086	140.093	107.687	160.431	305.045	194.421	219.966	1.03365	2.08594e-05	6.65779e-05
ENSSSCG00000011295	49.3543	30.7073	32.2337	37.4318	79.4515	108.179	77.577	88.4025	1.22442	2.04412e-05	6.5348e-05
ENSSSCG00000031598	53.2252	45.4923	55.7892	51.5023	104.662	125.721	90.9853	107.123	1.05606	1.94307e-05	6.23608e-05
ENSSSCG00000025406	42.5802	28.4327	30.994	34.0023	102.37	91.611	58.4222	84.1344	1.30166	1.92856e-05	6.19093e-05
ENSSSCG00000006062	3793.51	2540.75	3723	3352.42	6303.4	10597.6	7135.17	8012.07	1.2569	1.92461e-05	6.17968e-05
ENSSSCG00000031775	49.3543	44.355	61.988	51.8991	116.885	115.001	90.9853	107.624	1.05913	1.91259e-05	6.1425e-05
ENSSSCG00000011822	49.3543	50.0416	34.7133	44.7031	105.426	108.179	80.4502	98.0184	1.12681	1.86155e-05	5.98687e-05
ENSSSCG00000004087	63.8703	63.6893	49.5904	59.05	143.624	95.5093	125.464	121.532	1.0405	1.83429e-05	5.9101e-05
ENSSSCG00000017298	30.9674	45.4923	39.6723	38.7107	104.662	77.9668	80.4502	87.693	1.19175	1.80803e-05	5.83226e-05
ENSSSCG00000008518	90.9668	64.8266	131.415	95.736	151.263	252.417	190.59	198.09	1.05083	1.7797e-05	5.74485e-05
ENSSSCG00000017672	52.2575	81.8862	38.4325	57.5254	137.512	153.01	96.7318	129.085	1.16451	1.75679e-05	5.68539e-05
ENSSSCG00000003766	24.1933	39.8058	29.7542	31.2511	81.7433	79.916	65.1264	75.5952	1.28348	1.73336e-05	5.61479e-05
ENSSSCG00000030053	1295.79	764.271	1152.98	1071.01	2120.74	3401.3	2380.94	2634.33	1.29815	1.71099e-05	5.54618e-05
ENSSSCG00000010669	39.677	22.7462	40.9121	34.4451	80.2154	94.5347	72.7883	82.5128	1.2577	1.70908e-05	5.54128e-05
ENSSSCG00000027459	111.289	88.7101	137.613	112.538	175.71	316.74	187.717	226.722	1.01001	1.68707e-05	5.47503e-05
ENSSSCG00000051054	22.2578	25.0208	27.2747	24.8511	69.52	63.348	57.4644	63.4442	1.36095	1.6709e-05	5.42886e-05
ENSSSCG00000029113	36.7738	21.6089	24.7952	27.726	73.3398	85.7635	57.4644	72.1892	1.36702	1.66659e-05	5.41697e-05
ENSSSCG00000015743	42.5802	32.982	26.0349	33.8657	80.9794	101.357	66.0841	82.8068	1.27618	1.66685e-05	5.41697e-05
ENSSSCG00000008383	57.0962	42.0804	39.6723	46.283	92.4387	109.154	98.6473	100.08	1.10011	1.60208e-05	5.22965e-05
ENSSSCG00000016518	40.6447	27.2954	39.6723	35.8708	83.2712	76.0176	89.0699	82.7862	1.20416	1.59895e-05	5.22188e-05
ENSSSCG00000021893	52.2575	78.4743	50.8301	60.5206	143.624	168.603	90.0276	134.085	1.14957	1.57658e-05	5.15207e-05
ENSSSCG00000008583	70.6444	70.5131	52.0699	64.4091	141.332	148.137	103.436	130.968	1.01943	1.53363e-05	5.01679e-05
ENSSSCG00000011166	69.6767	65.9639	43.3916	59.6774	130.637	137.416	104.394	124.149	1.04836	1.47862e-05	4.85851e-05
ENSSSCG00000021784	68.7089	54.5908	61.988	61.7626	100.842	218.307	113.013	144.054	1.21495	1.44504e-05	4.75491e-05
ENSSSCG00000006237	1118.7	708.543	1149.26	992.166	1855.65	3019.26	2272.72	2382.54	1.26365	1.41526e-05	4.66353e-05
ENSSSCG00000011026	29.9997	21.6089	18.5964	23.4016	58.0607	69.1955	62.2531	63.1698	1.41515	1.41307e-05	4.65851e-05
ENSSSCG00000029125	23.2256	25.0208	14.8771	21.0412	58.0607	66.2718	52.6757	59.0027	1.47659	1.39916e-05	4.61921e-05
ENSSSCG00000008857	280.642	187.656	329.776	266.025	600.47	1186.07	721.179	835.906	1.65169	1.39212e-05	4.59706e-05
ENSSSCG00000006238	3.87093	5.68654	3.71928	4.42558	29.0303	31.1867	20.1126	26.7765	2.60108	1.37347e-05	4.54096e-05
ENSSSCG00000011650	31.9351	22.7462	24.7952	26.4922	70.284	70.1701	62.2531	67.5691	1.34244	1.35161e-05	4.47391e-05
ENSSSCG00000009049	44.5157	42.0804	39.6723	42.0895	90.9108	86.7381	96.7318	91.4602	1.11641	1.34717e-05	4.46026e-05
ENSSSCG00000011104	43.5479	30.7073	35.953	36.7361	90.9108	77.9668	84.2812	84.3863	1.19479	1.34292e-05	4.44936e-05
ENSSSCG00000006845	46.4511	39.8058	34.7133	40.3234	92.4387	99.4077	79.4925	90.4463	1.15777	1.31518e-05	4.36471e-05
ENSSSCG00000000915	3.87093	6.82385	9.91808	6.87095	21.3908	41.9071	37.3519	33.5499	2.31171	1.2951e-05	4.30322e-05
ENSSSCG00000015933	55.1607	46.6297	37.1928	46.3277	111.538	112.077	83.3234	102.313	1.13523	1.27148e-05	4.22977e-05
ENSSSCG00000040220	21.2901	27.2954	14.8771	21.1542	77.1596	74.0684	40.2251	63.8177	1.59095	1.15272e-05	3.86235e-05
ENSSSCG00000022387	52.2575	51.1789	57.0289	53.4884	87.091	137.416	120.675	115.061	1.1014	1.13909e-05	3.82127e-05
ENSSSCG00000023996	62.9026	53.4535	44.6313	53.6625	117.649	117.925	100.563	112.046	1.05451	1.13849e-05	3.8202e-05
ENSSSCG00000049025	25.161	29.57	21.0759	25.269	58.8246	84.7889	59.3799	67.6645	1.41426	1.13621e-05	3.81438e-05
ENSSSCG00000011245	11.6128	9.09847	9.91808	10.2098	36.6699	31.1867	51.718	39.8582	1.95653	1.12074e-05	3.76517e-05
ENSSSCG00000036431	60.9671	70.5131	50.8301	60.7701	156.611	168.603	85.2389	136.818	1.17042	1.11666e-05	3.75237e-05
ENSSSCG00000022661	50.322	39.8058	28.5145	39.5474	94.7306	90.6364	89.0699	91.479	1.19618	1.0549e-05	3.55513e-05
ENSSSCG00000037582	12.5805	10.2358	22.3157	15.044	35.906	63.348	54.5912	51.2817	1.77939	1.04328e-05	3.51851e-05
ENSSSCG00000021149	58.0639	47.767	44.6313	50.1541	118.413	97.4585	103.436	106.436	1.08112	1.02099e-05	3.44752e-05
ENSSSCG00000008735	55.1607	46.6297	37.1928	46.3277	114.593	94.5347	95.7741	101.634	1.1266	1.01447e-05	3.42715e-05
ENSSSCG00000004901	58.0639	38.6685	59.5085	52.0803	94.7306	149.111	106.309	116.717	1.15914	1.003e-05	3.39089e-05
ENSSSCG00000034616	56.1284	71.6505	64.4675	64.0821	129.109	181.273	101.52	137.301	1.1012	9.97432e-06	3.37369e-05
ENSSSCG00000039224	29.0319	32.982	37.1928	33.0689	70.284	76.9922	90.0276	79.1013	1.26253	9.80787e-06	3.319e-05
ENSSSCG00000006018	71.6121	80.7489	48.3506	66.9039	145.152	126.696	135.041	135.63	1.01454	9.2674e-06	3.15526e-05
ENSSSCG00000000884	30.9674	25.0208	27.2747	27.7543	71.0479	74.0684	65.1264	70.0809	1.33163	9.10002e-06	3.10435e-05
ENSSSCG00000017748	147.095	195.617	92.982	145.231	320.862	340.13	218.365	293.119	1.01069	8.79325e-06	3.00484e-05
ENSSSCG00000008496	34.8383	45.4923	29.7542	36.695	75.6317	121.823	76.6192	91.358	1.31031	8.78213e-06	3.00178e-05
ENSSSCG00000005424	97.7409	93.2593	163.648	118.216	197.865	304.07	211.661	237.865	1.01347	8.72771e-06	2.98538e-05
ENSSSCG00000034418	52.2575	37.5312	45.8711	45.2199	88.6189	125.721	92.9008	102.414	1.17117	8.48386e-06	2.90781e-05
ENSSSCG00000037591	18.3869	17.0596	24.7952	20.0806	61.8805	49.7038	61.2954	57.6266	1.5317	8.26945e-06	2.83838e-05
ENSSSCG00000021585	5.80639	4.54923	1.23976	3.86513	26.7385	31.1867	22.9858	26.9703	2.75617	8.26135e-06	2.8363e-05
ENSSSCG00000024598	66.7735	62.552	70.6663	66.6639	134.456	174.451	106.309	138.405	1.05383	8.14293e-06	2.7991e-05
ENSSSCG00000036418	9.67732	9.09847	13.6374	10.8044	42.7816	33.1359	46.9293	40.9489	1.93487	7.63495e-06	2.63946e-05
ENSSSCG00000026959	32.9029	56.8654	29.7542	39.8408	103.134	111.103	77.577	97.2713	1.2898	7.46372e-06	2.58218e-05
ENSSSCG00000001073	70.6444	34.1193	45.8711	50.2116	114.593	159.832	92.9008	122.442	1.27306	7.30189e-06	2.52934e-05
ENSSSCG00000003815	42.5802	46.6297	44.6313	44.6137	79.4515	131.569	98.6473	103.223	1.20632	6.87342e-06	2.38923e-05
ENSSSCG00000025194	24.1933	13.6477	12.3976	16.7462	55.0049	64.3226	45.0138	54.7804	1.68629	6.79538e-06	2.36565e-05
ENSSSCG00000002333	26.1288	20.4716	27.2747	24.625	71.0479	68.2209	58.4222	65.897	1.42187	6.63712e-06	2.31402e-05
ENSSSCG00000010467	70.6444	81.8862	45.8711	66.1339	135.984	191.993	113.971	147.316	1.14804	6.63157e-06	2.31267e-05
ENSSSCG00000037710	27.0965	45.4923	32.2337	34.9409	86.3271	86.7381	79.4925	84.1859	1.27581	6.61362e-06	2.30698e-05
ENSSSCG00000000848	1.93546	3.41193	3.71928	3.02222	24.4466	27.2884	22.028	24.5877	3.05252	6.5566e-06	2.28996e-05
ENSSSCG00000008813	44.5157	48.9043	42.1518	45.1906	87.091	111.103	101.52	99.9047	1.14035	6.39889e-06	2.2405e-05
ENSSSCG00000037254	23.2256	17.0596	14.8771	18.3874	57.2967	67.2464	45.9715	56.8382	1.61321	6.36648e-06	2.23095e-05
ENSSSCG00000004884	52.2575	62.552	40.9121	51.9072	103.898	155.934	96.7318	118.854	1.18884	6.3604e-06	2.23095e-05
ENSSSCG00000017790	31.9351	29.57	26.0349	29.18	77.9236	86.7381	60.3377	74.9998	1.35683	6.32917e-06	2.22055e-05
ENSSSCG00000013399	73.5476	89.8474	47.1109	70.1686	152.027	165.679	126.422	148.043	1.07133	6.27303e-06	2.20418e-05
ENSSSCG00000015669	66.7735	47.767	60.7482	58.4296	103.898	141.315	126.422	123.878	1.0766	6.21896e-06	2.18574e-05
ENSSSCG00000005403	73.5476	90.9847	73.1458	79.226	171.126	194.917	118.76	161.601	1.02987	6.17588e-06	2.17114e-05
ENSSSCG00000012474	51.2898	52.3162	32.2337	45.2799	103.898	112.077	92.9008	102.959	1.17554	5.62769e-06	1.992e-05
ENSSSCG00000026697	18.3869	17.0596	19.8362	18.4276	61.1165	77.9668	38.3096	59.131	1.68386	5.50547e-06	1.9532e-05
ENSSSCG00000009077	100.644	126.241	60.7482	95.8779	206.268	221.231	165.689	197.729	1.03929	5.49021e-06	1.94828e-05
ENSSSCG00000030005	62.9026	58.0027	64.4675	61.7909	129.873	113.052	131.21	124.712	1.01454	5.29547e-06	1.88157e-05
ENSSSCG00000030413	22.2578	27.2954	18.5964	22.7165	61.8805	81.8651	52.6757	65.4738	1.52247	5.09423e-06	1.81563e-05
ENSSSCG00000002259	58.0639	76.1997	50.8301	61.6979	151.263	122.798	115.887	129.983	1.07744	4.75796e-06	1.70231e-05
ENSSSCG00000012134	46.4511	46.6297	60.7482	51.2763	112.302	136.442	91.9431	113.562	1.15272	4.69657e-06	1.68294e-05
ENSSSCG00000032134	71.6121	37.5312	53.3097	54.151	112.302	143.264	113.013	122.86	1.17047	4.67827e-06	1.67724e-05
ENSSSCG00000017008	8.70958	3.41193	2.47952	4.86701	29.0303	39.958	24.9013	31.2965	2.62967	4.59354e-06	1.65026e-05
ENSSSCG00000020858	51.2898	53.4535	37.1928	47.312	129.109	88.6872	106.309	108.035	1.18928	4.35362e-06	1.57014e-05
ENSSSCG00000038853	52.2575	39.8058	44.6313	45.5649	95.4946	104.281	104.394	101.39	1.14677	4.2972e-06	1.55221e-05
ENSSSCG00000059665	62.9026	75.0624	49.5904	62.5184	139.804	128.645	120.675	129.708	1.05094	4.19384e-06	1.51723e-05
ENSSSCG00000017592	63.8703	64.8266	32.2337	53.6435	121.469	125.721	117.802	121.664	1.16925	4.12347e-06	1.49332e-05
ENSSSCG00000006024	67.7412	64.8266	66.947	66.5049	142.86	175.425	105.351	141.212	1.08575	4.117e-06	1.49137e-05
ENSSSCG00000001946	31.9351	29.57	30.994	30.8331	58.8246	95.5093	89.0699	81.1346	1.38823	4.06271e-06	1.47247e-05
ENSSSCG00000022258	1.93546	2.27462	3.71928	2.64312	23.6826	24.3646	25.859	24.6354	3.24886	4.01421e-06	1.4564e-05
ENSSSCG00000000469	84.1927	56.8654	54.5494	65.2025	133.692	180.298	117.802	143.931	1.13064	3.77841e-06	1.37587e-05
ENSSSCG00000012581	139.353	117.143	169.847	142.114	201.684	383.986	276.787	287.486	1.01521	3.73597e-06	1.36113e-05
ENSSSCG00000029710	73.5476	67.1012	66.947	69.1986	122.997	184.197	128.337	145.177	1.06323	3.66709e-06	1.33743e-05
ENSSSCG00000004247	72.5799	72.7878	90.5024	78.6234	135.984	195.892	145.577	159.151	1.01859	3.64185e-06	1.32962e-05
ENSSSCG00000004311	54.193	38.6685	42.1518	45.0044	103.898	121.823	87.1544	104.292	1.20416	3.57038e-06	1.30592e-05
ENSSSCG00000037592	67.7412	70.5131	58.2687	65.5077	148.972	124.747	125.464	133.061	1.02226	3.5536e-06	1.30047e-05
ENSSSCG00000001667	76.4508	81.8862	37.1928	65.1766	162.723	125.721	154.196	147.547	1.17026	3.52447e-06	1.29082e-05
ENSSSCG00000013762	80.3217	38.6685	48.3506	55.7803	128.345	123.772	133.126	128.414	1.18867	3.44898e-06	1.26551e-05
ENSSSCG00000038730	57.0962	85.2982	49.5904	63.9949	141.332	130.594	135.041	135.656	1.08438	3.43779e-06	1.26173e-05
ENSSSCG00000005015	36.7738	29.57	27.2747	31.2062	80.9794	87.7126	69.9151	79.5357	1.34071	3.41624e-06	1.25547e-05
ENSSSCG00000011797	65.8058	47.767	88.0229	67.1985	114.593	167.629	163.774	148.665	1.14657	3.32509e-06	1.22456e-05
ENSSSCG00000028663	83.2249	92.122	55.7892	77.0454	154.319	163.73	149.408	155.819	1.00916	3.31312e-06	1.22048e-05
ENSSSCG00000014217	61.9348	58.0027	54.5494	58.1623	121.469	168.603	99.605	129.892	1.15459	3.26996e-06	1.20681e-05
ENSSSCG00000027765	58.0639	56.8654	52.0699	55.6664	129.873	158.857	90.0276	126.253	1.17929	3.23433e-06	1.19556e-05
ENSSSCG00000009397	51.2898	39.8058	59.5085	50.2013	105.426	151.061	94.8163	117.101	1.22198	3.14972e-06	1.16521e-05
ENSSSCG00000040946	22.2578	30.7073	23.5554	25.5069	73.3398	87.7126	54.5912	71.8812	1.49803	3.04876e-06	1.13056e-05
ENSSSCG00000034958	138.386	102.358	174.806	138.516	216.2	388.859	259.548	288.202	1.05669	2.8631e-06	1.06626e-05
ENSSSCG00000015710	1730.3	1222.61	1688.55	1547.15	3053.53	4934.32	3277.39	3755.08	1.27907	2.85855e-06	1.06485e-05
ENSSSCG00000008406	35.8061	48.9043	23.5554	36.0886	98.5504	126.696	68.9573	98.0679	1.43645	2.79982e-06	1.04521e-05
ENSSSCG00000024486	57.0962	56.8654	34.7133	49.5583	109.246	142.289	97.6895	116.408	1.22086	2.79691e-06	1.04468e-05
ENSSSCG00000015386	22.2578	15.9223	32.2337	23.4713	80.2154	65.2972	59.3799	68.2975	1.55454	2.77577e-06	1.03706e-05
ENSSSCG00000016399	63.8703	60.2774	64.4675	62.8717	115.357	162.756	121.633	133.249	1.08026	2.75995e-06	1.03198e-05
ENSSSCG00000006066	104.515	80.7489	47.1109	77.4583	170.362	183.222	155.154	169.579	1.11694	2.66349e-06	9.98594e-06
ENSSSCG00000004190	82.2572	36.3939	86.7832	68.4781	129.109	206.612	159.943	165.221	1.2667	2.63806e-06	9.89593e-06
ENSSSCG00000022396	59.9994	56.8654	61.988	59.6176	115.357	165.679	110.14	130.392	1.12669	2.6191e-06	9.84336e-06
ENSSSCG00000007878	84.1927	89.8474	89.2627	87.7676	142.86	225.129	164.731	177.573	1.01404	2.58783e-06	9.73898e-06
ENSSSCG00000022845	133.547	144.438	110.339	129.441	223.839	359.622	203.999	262.487	1.01581	2.54721e-06	9.59389e-06
ENSSSCG00000013367	104.515	73.9251	80.5844	86.3415	168.07	243.646	142.703	184.807	1.09052	2.48001e-06	9.35709e-06
ENSSSCG00000000806	97.7409	103.495	57.0289	86.0883	216.2	185.171	148.45	183.274	1.08532	2.47703e-06	9.34976e-06
ENSSSCG00000004899	89.999	65.9639	54.5494	70.1708	152.027	144.239	143.661	146.642	1.05226	2.46822e-06	9.31902e-06
ENSSSCG00000010248	104.515	71.6505	80.5844	85.5833	152.791	225.129	158.027	178.649	1.05271	2.37645e-06	8.9945e-06
ENSSSCG00000005268	0	0	2.47952	0.826506	22.1547	38.0088	25.859	28.6742	5.26515	2.33157e-06	8.84143e-06
ENSSSCG00000010250	86.1281	65.9639	92.982	81.6913	160.431	203.688	138.872	167.664	1.03679	2.33092e-06	8.84138e-06
ENSSSCG00000000723	68.7089	51.1789	63.2277	61.0385	106.954	176.4	129.295	137.55	1.16471	2.24507e-06	8.53666e-06
ENSSSCG00000008451	74.5153	67.1012	53.3097	64.9754	135.984	148.137	123.549	135.89	1.05655	2.15532e-06	8.20884e-06
ENSSSCG00000001970	41.6125	50.0416	40.9121	44.1887	84.0352	145.213	97.6895	108.979	1.29794	2.15009e-06	8.19564e-06
ENSSSCG00000033528	81.2895	86.4355	48.3506	72.0252	208.56	140.34	137.915	162.272	1.16879	2.08698e-06	7.9769e-06
ENSSSCG00000023593	100.644	128.516	75.6253	101.595	233.007	168.603	212.618	204.743	1.01029	2.06712e-06	7.90535e-06
ENSSSCG00000008499	59.9994	48.9043	37.1928	48.6988	113.066	118.899	102.478	111.481	1.18303	2.03084e-06	7.77511e-06
ENSSSCG00000005065	68.7089	46.6297	52.0699	55.8028	117.649	168.603	104.394	130.215	1.21274	2.02904e-06	7.77141e-06
ENSSSCG00000016067	32.9029	44.355	17.3566	31.5382	87.091	121.823	67.9996	92.3046	1.53917	2.02725e-06	7.76778e-06
ENSSSCG00000001732	54.193	53.4535	47.1109	51.5858	105.426	139.366	102.478	115.757	1.16039	1.98111e-06	7.60143e-06
ENSSSCG00000008867	54.193	44.355	44.6313	47.7265	100.842	123.772	100.563	108.392	1.17553	1.94028e-06	7.46326e-06
ENSSSCG00000013314	57.0962	100.083	49.5904	68.9232	162.723	160.806	138.872	154.134	1.16236	1.88485e-06	7.2621e-06
ENSSSCG00000010628	59.9994	52.3162	64.4675	58.9277	127.581	164.705	102.478	131.588	1.15899	1.85265e-06	7.1479e-06
ENSSSCG00000011833	67.7412	65.9639	61.988	65.231	150.499	165.679	106.309	140.829	1.10946	1.83194e-06	7.07583e-06
ENSSSCG00000006137	59.9994	29.57	42.1518	43.9071	114.593	111.103	97.6895	107.795	1.28469	1.80748e-06	6.99106e-06
ENSSSCG00000015976	43.5479	31.8446	37.1928	37.5285	88.6189	106.23	82.3657	92.4048	1.29272	1.80254e-06	6.97778e-06
ENSSSCG00000005043	41.6125	63.6893	35.953	47.0849	113.83	109.154	107.267	110.083	1.22561	1.74015e-06	6.75313e-06
ENSSSCG00000021343	0.967732	1.13731	6.1988	2.76795	24.4466	28.263	28.7322	27.1473	3.3714	1.69581e-06	6.59208e-06
ENSSSCG00000023738	79.354	61.4147	57.0289	65.9325	145.916	160.806	117.802	141.508	1.09394	1.6768e-06	6.52366e-06
ENSSSCG00000017308	103.547	80.7489	66.947	83.7477	174.946	220.256	140.788	178.663	1.08398	1.66988e-06	6.50219e-06
ENSSSCG00000016900	8.70958	12.5104	16.1169	12.4456	58.0607	42.8817	42.1406	47.6943	1.9641	1.60531e-06	6.28941e-06
ENSSSCG00000010737	68.7089	89.8474	54.5494	71.0353	141.332	164.705	143.661	149.899	1.07327	1.48732e-06	5.8436e-06
ENSSSCG00000063044	21.2901	26.1581	27.2747	24.9076	84.7992	64.3226	63.2109	70.7775	1.51943	1.43316e-06	5.64832e-06
ENSSSCG00000002455	59.0316	36.3939	35.953	43.7928	99.3143	153.01	90.9853	114.437	1.37031	1.41489e-06	5.57948e-06
ENSSSCG00000029478	71.6121	69.3758	47.1109	62.6996	125.289	160.806	127.379	137.825	1.12579	1.37936e-06	5.45323e-06
ENSSSCG00000006155	42.5802	31.8446	22.3157	32.2468	89.3829	106.23	70.8728	88.8285	1.44506	1.3709e-06	5.42135e-06
ENSSSCG00000040796	74.5153	68.2385	64.4675	69.0738	130.637	165.679	134.084	143.467	1.04853	1.36332e-06	5.39288e-06
ENSSSCG00000006898	78.3863	51.1789	59.5085	63.0245	142.86	158.857	115.887	139.201	1.13538	1.35984e-06	5.38218e-06
ENSSSCG00000002411	76.4508	62.552	55.7892	64.9307	148.208	146.188	120.675	138.357	1.0849	1.26992e-06	5.04925e-06
ENSSSCG00000006000	72.5799	71.6505	71.906	72.0455	131.401	196.866	135.041	154.436	1.09649	1.22803e-06	4.89244e-06
ENSSSCG00000008495	77.4185	79.6116	61.988	73.006	161.195	209.536	117.802	162.844	1.15319	1.22463e-06	4.88311e-06
ENSSSCG00000033844	3.87093	3.41193	6.1988	4.49388	35.906	23.39	34.4787	31.2582	2.82068	1.21835e-06	4.86364e-06
ENSSSCG00000008971	89.999	77.337	90.5024	85.9462	165.779	205.637	147.492	172.969	1.00734	1.15071e-06	4.61342e-06
ENSSSCG00000005173	59.9994	63.6893	68.1868	63.9585	136.748	167.629	112.056	138.811	1.12024	1.14101e-06	4.57719e-06
ENSSSCG00000006163	48.3866	42.0804	66.947	52.4713	115.357	177.374	98.6473	130.46	1.31793	1.11954e-06	4.49494e-06
ENSSSCG00000009250	18.3869	18.1969	13.6374	16.7404	59.5886	60.4243	48.8448	56.2859	1.74219	1.11849e-06	4.49203e-06
ENSSSCG00000010360	88.0636	79.6116	65.7073	77.7941	139.04	224.155	149.408	170.867	1.1262	1.1132e-06	4.47595e-06
ENSSSCG00000008942	120.966	95.5339	81.8241	99.4415	239.882	212.459	160.9	204.414	1.03484	1.02707e-06	4.1488e-06
ENSSSCG00000012007	59.0316	43.2177	70.6663	57.6386	129.109	194.917	103.436	142.487	1.30647	1.00609e-06	4.07349e-06
ENSSSCG00000008513	96.7732	113.731	81.8241	97.4427	183.35	263.138	165.689	204.059	1.06253	9.71297e-07	3.94522e-06
ENSSSCG00000027700	59.9994	76.1997	63.2277	66.4756	152.791	143.264	123.549	139.868	1.0775	9.68627e-07	3.93552e-06
ENSSSCG00000024933	74.5153	78.4743	105.38	86.1231	165.779	189.069	161.858	172.235	1.00644	9.60352e-07	3.90304e-06
ENSSSCG00000030154	89.0313	63.6893	64.4675	72.396	155.083	165.679	136.957	152.573	1.06701	9.3587e-07	3.81355e-06
ENSSSCG00000009825	87.0958	47.767	69.4265	68.0964	150.499	185.171	129.295	154.989	1.17868	9.32593e-07	3.80242e-06
ENSSSCG00000033791	175.159	131.928	173.566	160.218	249.05	465.852	287.322	334.075	1.05688	9.31685e-07	3.80004e-06
ENSSSCG00000001641	47.4188	48.9043	52.0699	49.4643	110.01	121.823	102.478	111.437	1.17376	9.20833e-07	3.76108e-06
ENSSSCG00000004358	91.9345	103.495	96.7012	97.3769	161.195	289.452	181.013	210.553	1.11005	9.09926e-07	3.71871e-06
ENSSSCG00000014242	46.4511	43.2177	32.2337	40.6342	107.718	89.6618	100.563	99.3141	1.28236	8.86791e-07	3.63055e-06
ENSSSCG00000029539	40.6447	35.2566	34.7133	36.8715	119.177	87.7126	78.5347	95.1415	1.36853	8.64234e-07	3.5455e-06
ENSSSCG00000016867	179.03	125.104	193.402	165.846	288.012	466.826	275.829	343.556	1.04922	8.48858e-07	3.48858e-06
ENSSSCG00000046358	56.1284	45.4923	57.0289	52.8832	118.413	124.747	110.14	117.767	1.1544	8.23224e-07	3.38723e-06
ENSSSCG00000015944	58.0639	69.3758	44.6313	57.357	161.959	115.001	119.718	132.226	1.20551	8.21889e-07	3.38474e-06
ENSSSCG00000004538	80.3217	93.2593	53.3097	75.6302	162.723	153.01	166.647	160.793	1.08209	8.00908e-07	3.30321e-06
ENSSSCG00000016140	14.516	23.8835	17.3566	18.5854	57.2967	70.1701	55.549	61.0053	1.72084	7.94175e-07	3.27738e-06
ENSSSCG00000008812	29.0319	22.7462	32.2337	28.004	72.5759	70.1701	91.9431	78.2297	1.48227	7.87591e-07	3.25407e-06
ENSSSCG00000039285	70.6444	79.6116	61.988	70.748	149.735	172.502	127.379	149.872	1.08066	7.72632e-07	3.197e-06
ENSSSCG00000037746	82.2572	89.8474	71.906	81.3369	143.624	203.688	160.9	169.404	1.05303	7.47192e-07	3.0991e-06
ENSSSCG00000007056	8.70958	3.41193	3.71928	5.28026	30.5583	38.9834	34.4787	34.6734	2.66968	7.45608e-07	3.09345e-06
ENSSSCG00000015499	49.3543	47.767	38.4325	45.1846	106.19	162.756	85.2389	118.062	1.37831	7.25292e-07	3.01725e-06
ENSSSCG00000021380	44.5157	37.5312	43.3916	41.8128	84.7992	129.62	99.605	104.675	1.31785	7.24212e-07	3.01456e-06
ENSSSCG00000027509	76.4508	68.2385	59.5085	68.0659	149.735	166.654	122.591	146.327	1.09854	7.17306e-07	2.9876e-06
ENSSSCG00000000458	68.7089	79.6116	45.8711	64.7306	129.873	214.409	129.295	157.859	1.27774	7.09183e-07	2.95818e-06
ENSSSCG00000014009	86.1281	62.552	63.2277	70.6359	164.251	154.959	133.126	150.779	1.08741	6.98024e-07	2.91863e-06
ENSSSCG00000004582	70.6444	48.9043	61.988	60.5122	126.817	197.841	113.971	146.21	1.26611	6.7587e-07	2.83024e-06
ENSSSCG00000039331	124.837	109.182	136.374	123.464	218.492	389.834	204.956	271.094	1.1332	6.64172e-07	2.78545e-06
ENSSSCG00000005437	70.6444	69.3758	54.5494	64.8566	132.928	128.645	158.027	139.867	1.10212	6.61979e-07	2.77708e-06
ENSSSCG00000007531	93.87	88.7101	64.4675	82.3492	185.641	160.806	160.9	169.116	1.03274	6.59989e-07	2.76957e-06
ENSSSCG00000011081	134.515	106.907	117.777	119.733	232.243	304.07	187.717	241.343	1.00752	6.53945e-07	2.74586e-06
ENSSSCG00000004603	59.0316	60.2774	39.6723	52.9938	140.568	123.772	106.309	123.55	1.21606	6.51994e-07	2.73849e-06
ENSSSCG00000004653	40.6447	50.0416	26.0349	38.9071	110.01	129.62	77.577	105.735	1.43573	6.49372e-07	2.72958e-06
ENSSSCG00000030502	23.2256	19.3342	22.3157	21.6252	74.1038	54.5768	71.8305	66.837	1.62858	6.4419e-07	2.71144e-06
ENSSSCG00000017623	99.6764	94.3966	68.1868	87.4199	202.448	158.857	177.182	179.496	1.03334	6.41164e-07	2.70033e-06
ENSSSCG00000028771	65.8058	72.7878	49.5904	62.728	144.388	139.366	126.422	136.725	1.12005	6.02827e-07	2.55093e-06
ENSSSCG00000002446	94.8377	88.7101	120.257	101.268	189.461	286.528	173.351	216.447	1.09741	6.02282e-07	2.54968e-06
ENSSSCG00000015523	9.67732	20.4716	17.3566	15.8352	55.0049	55.5513	58.4222	56.3261	1.84954	5.89913e-07	2.49883e-06
ENSSSCG00000006970	16.4514	14.785	11.1578	14.1314	45.0734	53.6022	61.2954	53.3237	1.89976	5.82245e-07	2.46937e-06
ENSSSCG00000028065	29.9997	22.7462	33.4735	28.7398	64.9363	109.154	78.5347	84.2082	1.54733	5.81946e-07	2.46937e-06
ENSSSCG00000029615	288.384	191.068	328.536	269.329	432.399	746.532	483.659	554.197	1.04016	5.32516e-07	2.2702e-06
ENSSSCG00000012463	35.8061	54.5908	33.4735	41.2901	102.37	143.264	85.2389	110.291	1.41662	5.25001e-07	2.24159e-06
ENSSSCG00000002669	20.3224	15.9223	11.1578	15.8008	67.2282	49.7038	55.549	57.4936	1.84858	5.13609e-07	2.19497e-06
ENSSSCG00000011514	32.9029	30.7073	19.8362	27.8155	100.078	87.7126	61.2954	83.0288	1.56968	5.12008e-07	2.1888e-06
ENSSSCG00000014319	60.9671	70.5131	49.5904	60.3569	129.873	149.111	122.591	133.858	1.14474	5.01062e-07	2.14596e-06
ENSSSCG00000038076	70.6444	61.4147	81.8241	71.2944	128.345	215.383	146.534	163.421	1.19517	4.87968e-07	2.09438e-06
ENSSSCG00000004610	31.9351	30.7073	26.0349	29.5591	76.3956	109.154	68.9573	84.8355	1.51309	4.83655e-07	2.07651e-06
ENSSSCG00000005201	127.741	88.7101	99.1808	105.21	178.766	268.011	210.703	219.16	1.04991	4.75436e-07	2.04378e-06
ENSSSCG00000006508	119.031	139.889	84.3036	114.408	282.664	223.18	201.126	235.656	1.04133	4.74038e-07	2.03899e-06
ENSSSCG00000015814	49.3543	35.2566	37.1928	40.6012	116.121	104.281	87.1544	102.519	1.33008	4.71285e-07	2.02966e-06
ENSSSCG00000036113	69.6767	75.0624	83.0639	75.9343	146.68	184.197	144.619	158.498	1.06385	4.46517e-07	1.93075e-06
ENSSSCG00000003461	111.289	103.495	69.4265	94.7369	190.225	238.773	173.351	200.783	1.07462	4.36196e-07	1.88847e-06
ENSSSCG00000011765	102.58	84.1608	74.3856	87.042	202.448	163.73	169.52	178.566	1.03213	4.36197e-07	1.88847e-06
ENSSSCG00000007079	40.6447	35.2566	44.6313	40.1775	101.606	126.696	81.4079	103.237	1.36242	4.34459e-07	1.8827e-06
ENSSSCG00000000502	158.708	121.692	183.484	154.628	265.093	424.919	269.125	319.712	1.04725	4.33314e-07	1.87832e-06
ENSSSCG00000014148	53.2252	51.1789	45.8711	50.0917	109.246	135.467	106.309	117.007	1.21833	4.14515e-07	1.803e-06
ENSSSCG00000040910	58.0639	43.2177	90.5024	63.928	136.748	189.069	138.872	154.897	1.28301	4.09639e-07	1.78291e-06
ENSSSCG00000005150	98.7086	47.767	64.4675	70.3144	147.444	206.612	155.154	169.737	1.25852	4.02718e-07	1.75553e-06
ENSSSCG00000011750	74.5153	54.5908	57.0289	62.045	129.109	153.984	131.21	138.101	1.14479	3.92141e-07	1.71317e-06
ENSSSCG00000032015	44.5157	30.7073	24.7952	33.3394	90.9108	101.357	83.3234	91.8637	1.44476	3.87142e-07	1.69239e-06
ENSSSCG00000038873	63.8703	98.9459	59.5085	74.1082	187.933	175.425	136.957	166.772	1.17299	3.76881e-07	1.65117e-06
ENSSSCG00000008535	151.934	102.358	121.496	125.263	216.2	320.638	234.646	257.162	1.0305	3.64436e-07	1.59865e-06
ENSSSCG00000002243	56.1284	60.2774	32.2337	49.5465	137.512	124.747	106.309	122.856	1.30231	3.52316e-07	1.54802e-06
ENSSSCG00000033303	47.4188	43.2177	40.9121	43.8495	96.2585	147.162	94.8163	112.746	1.35517	3.3737e-07	1.48742e-06
ENSSSCG00000005575	54.193	64.8266	39.6723	52.8973	135.984	153.01	100.563	129.852	1.29134	3.27909e-07	1.448e-06
ENSSSCG00000030343	59.9994	52.3162	68.1868	60.1674	121.469	138.391	138.872	132.911	1.14383	3.27766e-07	1.44782e-06
ENSSSCG00000001958	84.1927	88.7101	73.1458	82.0162	178.766	239.748	135.041	184.518	1.16679	3.26413e-07	1.44276e-06
ENSSSCG00000017000	66.7735	65.9639	80.5844	71.1073	135.22	199.79	140.788	158.599	1.158	3.20418e-07	1.41761e-06
ENSSSCG00000009505	44.5157	44.355	29.7542	39.5416	100.078	117.925	89.0699	102.358	1.36224	3.19673e-07	1.41477e-06
ENSSSCG00000016625	59.0316	50.0416	39.6723	49.5818	133.692	110.128	112.056	118.625	1.25138	3.08131e-07	1.36673e-06
ENSSSCG00000027652	59.9994	50.0416	44.6313	51.5574	113.066	128.645	118.76	120.157	1.21087	2.92078e-07	1.29883e-06
ENSSSCG00000027894	85.1604	73.9251	76.8651	78.6502	141.332	188.095	167.605	165.677	1.06858	2.82004e-07	1.25644e-06
ENSSSCG00000029485	109.354	89.8474	55.7892	84.9967	189.461	213.434	168.562	190.486	1.15235	2.81065e-07	1.25265e-06
ENSSSCG00000032740	134.515	147.85	89.2627	123.876	261.273	295.299	210.703	255.758	1.04091	2.71491e-07	1.21154e-06
ENSSSCG00000015581	96.7732	141.026	89.2627	109.021	223.075	257.29	195.379	225.248	1.04683	2.68263e-07	1.19867e-06
ENSSSCG00000026714	56.1284	56.8654	60.7482	57.914	119.177	153.984	120.675	131.279	1.18015	2.67318e-07	1.19483e-06
ENSSSCG00000028538	71.6121	81.8862	80.5844	78.0276	162.723	164.705	151.323	159.584	1.03594	2.65485e-07	1.18778e-06
ENSSSCG00000031459	85.1604	71.6505	80.5844	79.1317	189.461	161.781	145.577	165.606	1.06654	2.64718e-07	1.18511e-06
ENSSSCG00000004347	50.322	31.8446	50.8301	44.3323	95.4946	152.035	105.351	117.627	1.40227	2.63104e-07	1.17826e-06
ENSSSCG00000014121	42.5802	53.4535	44.6313	46.8883	109.246	146.188	95.7741	117.069	1.32042	2.58567e-07	1.16018e-06
ENSSSCG00000015375	102.58	133.065	85.5434	107.063	226.895	227.078	193.464	215.812	1.01037	2.4791e-07	1.11631e-06
ENSSSCG00000024780	88.0636	76.1997	99.1808	87.8147	178.002	191.993	163.774	177.923	1.02065	2.41536e-07	1.08867e-06
ENSSSCG00000006901	95.8054	101.22	91.7422	96.256	176.474	226.104	178.14	193.572	1.00521	2.31456e-07	1.0456e-06
ENSSSCG00000004196	84.1927	83.0235	79.3446	82.1869	166.542	176.4	157.069	166.671	1.01848	2.29592e-07	1.03921e-06
ENSSSCG00000016938	117.096	68.2385	89.2627	91.5322	166.542	294.325	193.464	218.11	1.24379	2.27953e-07	1.03246e-06
ENSSSCG00000005277	58.0639	51.1789	63.2277	57.4902	118.413	153.01	123.549	131.657	1.19431	2.23029e-07	1.01114e-06
ENSSSCG00000027455	126.773	86.4355	106.619	106.609	214.672	262.163	186.759	221.198	1.04769	2.07397e-07	9.45504e-07
ENSSSCG00000009345	39.677	50.0416	47.1109	45.6098	101.606	149.111	98.6473	116.455	1.35418	2.06006e-07	9.39776e-07
ENSSSCG00000006282	156.773	133.065	119.017	136.285	254.397	352.8	226.027	277.741	1.0212	2.05954e-07	9.39776e-07
ENSSSCG00000021466	62.9026	69.3758	37.1928	56.4904	147.444	135.467	124.506	135.806	1.25793	2.05838e-07	9.39623e-07
ENSSSCG00000002385	62.9026	65.9639	59.5085	62.7916	151.263	122.798	140.788	138.283	1.14039	2.02489e-07	9.26767e-07
ENSSSCG00000017671	300.965	194.48	340.934	278.793	464.486	756.278	514.307	578.357	1.05197	1.84797e-07	8.49141e-07
ENSSSCG00000023409	72.5799	64.8266	71.906	69.7708	132.164	181.273	147.492	153.643	1.13486	1.8184e-07	8.36379e-07
ENSSSCG00000022173	79.354	86.4355	38.4325	68.074	193.281	181.273	136.957	170.504	1.3166	1.802e-07	8.2966e-07
ENSSSCG00000036634	54.193	79.6116	40.9121	58.2389	155.847	154.959	118.76	143.189	1.29657	1.79823e-07	8.28196e-07
ENSSSCG00000006911	85.1604	59.1401	66.947	70.4158	190.989	148.137	138.872	159.333	1.1751	1.78122e-07	8.21447e-07
ENSSSCG00000004684	56.1284	53.4535	32.2337	47.2719	120.705	146.188	100.563	122.485	1.36168	1.76326e-07	8.14242e-07
ENSSSCG00000026034	164.514	123.967	92.982	127.154	233.007	284.579	271.998	263.195	1.03847	1.71217e-07	7.92565e-07
ENSSSCG00000020702	73.5476	81.8862	54.5494	69.9944	155.083	180.298	135.999	157.127	1.16099	1.68099e-07	7.79355e-07
ENSSSCG00000006988	33.8706	52.3162	42.1518	42.7795	100.078	109.154	113.971	107.734	1.33805	1.64898e-07	7.65785e-07
ENSSSCG00000008831	62.9026	48.9043	64.4675	58.7581	129.873	177.374	115.887	141.045	1.26087	1.63441e-07	7.59781e-07
ENSSSCG00000005039	96.7732	89.8474	60.7482	82.4563	207.032	212.459	143.661	187.718	1.18032	1.59299e-07	7.41844e-07
ENSSSCG00000025028	70.6444	70.5131	57.0289	66.0622	151.263	177.374	122.591	150.41	1.18241	1.56129e-07	7.28707e-07
ENSSSCG00000004106	73.5476	83.0235	43.3916	66.6542	184.113	150.086	141.746	158.648	1.24573	1.53188e-07	7.16178e-07
ENSSSCG00000008988	89.999	85.2982	65.7073	80.3348	160.431	189.069	162.816	170.772	1.07984	1.52949e-07	7.15303e-07
ENSSSCG00000006767	37.7415	25.0208	18.5964	27.1196	88.6189	92.5856	71.8305	84.345	1.617	1.51905e-07	7.11614e-07
ENSSSCG00000013409	109.354	117.143	65.7073	97.4012	204.74	217.332	202.083	208.052	1.08699	1.48978e-07	6.98609e-07
ENSSSCG00000032220	109.354	92.122	97.941	99.8056	183.35	309.918	183.886	225.718	1.17223	1.48415e-07	6.96672e-07
ENSSSCG00000014240	28.0642	28.4327	19.8362	25.4444	77.1596	98.4331	64.1686	79.9204	1.64148	1.47692e-07	6.93512e-07
ENSSSCG00000016634	159.676	166.047	193.402	173.042	276.552	487.292	315.097	359.647	1.05519	1.42105e-07	6.6908e-07
ENSSSCG00000031954	149.031	137.614	128.935	138.527	259.745	369.368	225.069	284.727	1.03565	1.37553e-07	6.49403e-07
ENSSSCG00000003792	35.8061	32.982	45.8711	38.2197	99.3143	112.077	89.0699	100.154	1.39576	1.3545e-07	6.39907e-07
ENSSSCG00000011772	78.3863	60.2774	44.6313	61.0983	131.401	178.349	136.957	148.902	1.27039	1.32227e-07	6.25132e-07
ENSSSCG00000008208	63.8703	56.8654	30.994	50.5766	121.469	128.645	136.957	129.024	1.33528	1.31028e-07	6.20071e-07
ENSSSCG00000022869	76.4508	65.9639	75.6253	72.68	162.723	185.171	132.168	160.021	1.1378	1.30069e-07	6.15948e-07
ENSSSCG00000016113	76.4508	86.4355	57.0289	73.3051	173.418	171.527	141.746	162.23	1.14241	1.29376e-07	6.12876e-07
ENSSSCG00000008845	73.5476	73.9251	85.5434	77.672	153.555	213.434	148.45	171.813	1.1461	1.23205e-07	5.85632e-07
ENSSSCG00000013248	21.2901	15.9223	18.5964	18.6029	76.3956	60.4243	58.4222	65.0807	1.80471	1.17772e-07	5.61535e-07
ENSSSCG00000022247	13.5482	20.4716	14.8771	16.299	60.3526	60.4243	58.4222	59.733	1.87959	1.17407e-07	5.59984e-07
ENSSSCG00000000462	73.5476	63.6893	60.7482	65.995	149.735	153.984	133.126	145.615	1.13701	1.16564e-07	5.56154e-07
ENSSSCG00000036091	56.1284	55.7281	55.7892	55.8819	113.83	148.137	129.295	130.42	1.21932	1.07417e-07	5.13922e-07
ENSSSCG00000008467	76.4508	76.1997	58.2687	70.3064	136.748	197.841	150.365	161.651	1.19263	1.06651e-07	5.10604e-07
ENSSSCG00000027587	97.7409	80.7489	78.1048	85.5316	156.611	210.51	181.971	183.031	1.08896	1.06175e-07	5.08503e-07
ENSSSCG00000011013	54.193	83.0235	53.3097	63.5087	150.499	195.892	123.549	156.646	1.30309	1.03241e-07	4.95131e-07
ENSSSCG00000006107	56.1284	42.0804	48.3506	48.8532	115.357	134.493	109.182	119.678	1.28613	9.99719e-08	4.80279e-07
ENSSSCG00000037216	174.192	145.576	133.894	151.22	336.141	349.876	230.815	305.611	1.01192	9.66925e-08	4.6597e-07
ENSSSCG00000037305	173.224	167.184	150.011	163.473	281.136	451.233	280.618	337.662	1.04254	9.52423e-08	4.59458e-07
ENSSSCG00000002872	99.6764	97.8086	76.8651	91.45	203.976	174.451	187.717	188.715	1.04171	9.07258e-08	4.38886e-07
ENSSSCG00000006877	95.8054	104.632	137.613	112.684	203.212	280.68	220.28	234.724	1.06284	9.03436e-08	4.37341e-07
ENSSSCG00000015115	112.257	120.555	81.8241	104.879	240.646	179.324	249.013	222.994	1.08512	8.99436e-08	4.35707e-07
ENSSSCG00000036961	108.386	111.456	85.5434	101.795	222.311	181.273	218.365	207.316	1.02352	8.9728e-08	4.34814e-07
ENSSSCG00000005426	41.6125	43.2177	49.5904	44.8069	100.078	143.264	103.436	115.593	1.36842	8.88558e-08	4.30737e-07
ENSSSCG00000006179	117.096	90.9847	102.9	103.66	211.616	227.078	187.717	208.804	1.00662	8.85968e-08	4.29631e-07
ENSSSCG00000031680	73.5476	77.337	79.3446	76.7431	152.027	199.79	150.365	167.394	1.12474	8.78251e-08	4.26038e-07
ENSSSCG00000038752	93.87	102.358	96.7012	97.643	182.586	237.799	182.928	201.104	1.04117	8.40353e-08	4.08649e-07
ENSSSCG00000002287	29.9997	25.0208	23.5554	26.192	85.5631	102.331	62.2531	83.3826	1.66314	8.0603e-08	3.93056e-07
ENSSSCG00000002716	91.9345	88.7101	88.0229	89.5558	178.002	178.349	187.717	181.356	1.0164	7.78534e-08	3.8018e-07
ENSSSCG00000038181	79.354	65.9639	52.0699	65.7959	155.083	137.416	159.943	150.814	1.18735	7.71948e-08	3.77096e-07
ENSSSCG00000010180	44.5157	37.5312	49.5904	43.8791	96.2585	132.544	111.098	113.3	1.36687	7.61704e-08	3.72222e-07
ENSSSCG00000008363	64.838	72.7878	59.5085	65.7114	149.735	169.578	128.337	149.217	1.18179	7.03068e-08	3.46118e-07
ENSSSCG00000031580	110.321	55.7281	97.941	87.9968	226.131	231.951	168.562	208.882	1.24386	6.73604e-08	3.32553e-07
ENSSSCG00000061997	70.6444	93.2593	52.0699	71.9912	164.251	163.73	166.647	164.876	1.1915	6.38004e-08	3.15985e-07
ENSSSCG00000009472	49.3543	37.5312	35.953	40.9462	115.357	126.696	89.0699	110.374	1.42182	6.35584e-08	3.14899e-07
ENSSSCG00000035432	94.8377	86.4355	99.1808	93.4846	180.294	222.205	178.14	193.546	1.04875	6.34596e-08	3.14521e-07
ENSSSCG00000001002	75.4831	80.7489	44.6313	66.9544	172.654	145.213	158.985	158.951	1.24001	6.28683e-08	3.11701e-07
ENSSSCG00000034012	119.031	114.868	132.654	122.184	254.397	301.147	197.295	250.946	1.04001	6.14217e-08	3.04855e-07
ENSSSCG00000026719	55.1607	62.552	58.2687	58.6605	142.86	132.544	127.379	134.261	1.19814	5.96897e-08	2.97105e-07
ENSSSCG00000056862	7.74185	9.09847	3.71928	6.8532	38.1978	47.7547	41.1828	42.3784	2.60664	5.80639e-08	2.8953e-07
ENSSSCG00000032261	109.354	71.6505	57.0289	79.3444	192.517	193.942	172.393	186.284	1.21801	5.64243e-08	2.81859e-07
ENSSSCG00000012602	97.7409	72.7878	85.5434	85.3574	171.126	239.748	165.689	192.188	1.1649	5.54849e-08	2.77564e-07
ENSSSCG00000000890	38.7093	40.9431	44.6313	41.4279	102.37	118.899	99.605	106.958	1.37116	5.18091e-08	2.60297e-07
ENSSSCG00000031664	212.901	181.969	246.712	213.861	383.506	586.7	353.406	441.204	1.04471	5.13811e-08	2.58333e-07
ENSSSCG00000017785	115.16	110.319	73.1458	99.5416	235.299	231.951	182.928	216.726	1.11619	5.05266e-08	2.5468e-07
ENSSSCG00000005356	80.3217	87.5728	76.8651	81.5865	159.667	200.764	165.689	175.373	1.10134	4.92205e-08	2.48277e-07
ENSSSCG00000021170	132.579	137.614	100.421	123.538	229.951	308.943	229.858	256.251	1.04659	4.69891e-08	2.37623e-07
ENSSSCG00000010174	51.2898	39.8058	48.3506	46.4821	117.649	123.772	108.225	116.549	1.32329	4.32488e-08	2.20147e-07
ENSSSCG00000013312	112.257	117.143	71.906	100.435	233.007	264.112	181.971	226.363	1.1662	4.11639e-08	2.10149e-07
ENSSSCG00000004725	107.418	84.1608	76.8651	89.4814	180.294	197.841	193.464	190.533	1.08097	4.10713e-08	2.09753e-07
ENSSSCG00000015789	38.7093	28.4327	30.994	32.712	87.091	93.5601	99.605	93.4187	1.50392	4.07635e-08	2.08334e-07
ENSSSCG00000030484	181.934	161.498	126.455	156.629	293.359	452.207	276.787	340.785	1.11532	4.059e-08	2.07675e-07
ENSSSCG00000017310	122.902	100.083	100.421	107.802	220.783	257.29	192.506	223.527	1.04685	3.83578e-08	1.96616e-07
ENSSSCG00000028492	41.6125	28.4327	33.4735	34.5062	92.4387	133.518	84.2812	103.413	1.5732	3.67369e-08	1.88863e-07
ENSSSCG00000011036	83.2249	103.495	94.2217	93.6472	197.865	208.561	176.224	194.217	1.0561	3.65782e-08	1.88116e-07
ENSSSCG00000011236	86.1281	53.4535	68.1868	69.2561	148.972	198.815	151.323	166.37	1.25505	3.62355e-08	1.86492e-07
ENSSSCG00000023662	96.7732	116.005	94.2217	102.333	214.672	198.815	205.914	206.467	1.01389	3.60516e-08	1.85682e-07
ENSSSCG00000017042	299.029	220.638	322.337	280.668	456.846	834.245	525.8	605.63	1.10823	3.4541e-08	1.7843e-07
ENSSSCG00000009042	105.483	93.2593	68.1868	88.9763	241.41	187.12	175.267	201.266	1.17283	3.43036e-08	1.77269e-07
ENSSSCG00000024556	45.4834	42.0804	38.4325	41.9988	106.954	113.052	106.309	108.772	1.36747	3.24617e-08	1.68313e-07
ENSSSCG00000015402	117.096	111.456	70.6663	99.7394	221.547	240.722	195.379	219.216	1.12772	3.24238e-08	1.68179e-07
ENSSSCG00000007108	105.483	97.8086	99.1808	100.824	204.74	225.129	185.802	205.224	1.02348	3.23876e-08	1.68054e-07
ENSSSCG00000008989	69.6767	52.3162	38.4325	53.4751	134.456	144.239	129.295	135.997	1.33161	3.21752e-08	1.67014e-07
ENSSSCG00000056469	147.095	123.967	141.333	137.465	223.839	354.749	283.491	287.36	1.05935	3.20928e-08	1.66648e-07
ENSSSCG00000021322	93.87	77.337	66.947	79.3847	171.126	237.799	154.196	187.707	1.2327	3.19864e-08	1.66158e-07
ENSSSCG00000005208	134.515	90.9847	114.058	113.186	208.56	331.359	229.858	256.592	1.17427	2.88174e-08	1.51048e-07
ENSSSCG00000011253	134.515	103.495	91.7422	109.917	238.354	225.129	219.323	227.602	1.04252	2.80425e-08	1.47096e-07
ENSSSCG00000008444	41.6125	37.5312	29.7542	36.2993	106.19	103.306	92.9008	100.799	1.46534	2.79793e-08	1.4682e-07
ENSSSCG00000008930	20.3224	18.1969	19.8362	19.4518	75.6317	87.7126	52.6757	72.0067	1.88748	2.77369e-08	1.45618e-07
ENSSSCG00000036145	34.8383	38.6685	40.9121	38.1396	89.3829	132.544	99.605	107.177	1.49122	2.73645e-08	1.43757e-07
ENSSSCG00000011027	107.418	113.731	81.8241	100.991	229.187	240.722	181.013	216.974	1.09966	2.66382e-08	1.40399e-07
ENSSSCG00000002275	58.0639	58.0027	73.1458	63.0708	117.649	189.069	164.731	157.15	1.31727	2.62431e-08	1.3844e-07
ENSSSCG00000022159	75.4831	102.358	53.3097	77.0502	200.157	201.739	156.112	186.002	1.26861	2.57846e-08	1.36186e-07
ENSSSCG00000005066	80.3217	90.9847	61.988	77.7648	188.697	225.129	142.703	185.51	1.25045	2.55218e-08	1.34941e-07
ENSSSCG00000004934	102.58	101.22	112.818	105.539	196.337	230.977	211.661	212.991	1.01315	2.51629e-08	1.33094e-07
ENSSSCG00000062685	94.8377	88.7101	104.14	95.8959	180.294	305.045	190.59	225.31	1.23063	2.47057e-08	1.30924e-07
ENSSSCG00000000755	138.386	161.498	110.339	136.741	340.725	232.926	288.28	287.31	1.07136	2.46234e-08	1.30538e-07
ENSSSCG00000030044	433.544	363.939	484.746	427.41	667.698	1178.27	761.404	869.125	1.02324	2.41053e-08	1.27986e-07
ENSSSCG00000033763	30.9674	27.2954	34.7133	30.992	113.83	74.0684	94.8163	94.2381	1.61171	2.33662e-08	1.24386e-07
ENSSSCG00000027898	59.0316	94.3966	47.1109	66.8464	165.015	165.679	166.647	165.78	1.30898	2.11631e-08	1.1314e-07
ENSSSCG00000004217	81.2895	65.9639	88.0229	78.4254	151.263	277.757	171.436	200.152	1.3489	2.07323e-08	1.11179e-07
ENSSSCG00000031461	125.805	121.692	97.941	115.146	248.286	210.51	242.308	233.702	1.01774	1.93829e-08	1.04506e-07
ENSSSCG00000003712	78.3863	61.4147	52.0699	63.9569	151.263	161.781	143.661	152.235	1.24029	1.84578e-08	9.98268e-08
ENSSSCG00000014868	59.0316	64.8266	66.947	63.6017	143.624	148.137	144.619	145.46	1.19668	1.82081e-08	9.85912e-08
ENSSSCG00000014269	70.6444	67.1012	52.0699	63.2718	152.791	186.146	127.379	155.439	1.28954	1.81518e-08	9.83244e-08
ENSSSCG00000016119	24.1933	26.1581	28.5145	26.2886	93.2027	70.1701	87.1544	83.5091	1.67571	1.78669e-08	9.68943e-08
ENSSSCG00000001931	48.3866	40.9431	40.9121	43.4139	100.842	115.976	129.295	115.371	1.40177	1.71941e-08	9.35576e-08
ENSSSCG00000057381	57.0962	51.1789	68.1868	58.8206	120.705	198.815	139.83	153.117	1.37965	1.67127e-08	9.11675e-08
ENSSSCG00000015485	50.322	44.355	34.7133	43.1301	113.83	134.493	102.478	116.933	1.42837	1.66866e-08	9.10606e-08
ENSSSCG00000010380	40.6447	47.767	40.9121	43.1079	103.898	143.264	104.394	117.185	1.441	1.61821e-08	8.84458e-08
ENSSSCG00000038469	45.4834	39.8058	53.3097	46.1996	129.873	147.162	96.7318	124.589	1.43511	1.60135e-08	8.76276e-08
ENSSSCG00000014101	127.741	94.3966	136.374	119.504	224.603	374.241	238.477	279.107	1.2215	1.51977e-08	8.33601e-08
ENSSSCG00000053724	192.579	200.166	234.315	209.02	348.364	536.996	378.308	421.223	1.0113	1.42579e-08	7.86076e-08
ENSSSCG00000004070	125.805	126.241	78.1048	110.05	278.844	219.282	232.731	243.619	1.14155	1.38626e-08	7.66099e-08
ENSSSCG00000023776	57.0962	50.0416	44.6313	50.5897	121.469	126.696	132.168	126.778	1.31739	1.35855e-08	7.51382e-08
ENSSSCG00000038550	173.224	112.594	127.695	137.838	274.26	336.232	264.336	291.61	1.07361	1.19746e-08	6.69193e-08
ENSSSCG00000034581	38.7093	50.0416	29.7542	39.5017	117.649	120.849	97.6895	112.062	1.50115	1.03066e-08	5.8087e-08
ENSSSCG00000033356	116.128	110.319	138.853	121.767	218.492	282.63	249.97	250.364	1.04068	1.03038e-08	5.8087e-08
ENSSSCG00000035537	60.9671	69.3758	50.8301	60.391	148.208	130.594	160.9	146.567	1.27639	1.00513e-08	5.67862e-08
ENSSSCG00000022801	85.1604	78.4743	86.7832	83.4726	165.015	200.764	181.971	182.583	1.12693	9.90338e-09	5.60414e-08
ENSSSCG00000008600	132.579	130.791	109.099	124.156	251.342	351.825	220.28	274.482	1.14017	9.69145e-09	5.4909e-08
ENSSSCG00000005959	154.837	127.379	176.046	152.754	278.844	376.19	286.364	313.799	1.03838	9.59223e-09	5.44132e-08
ENSSSCG00000022190	274.836	210.402	291.343	258.86	504.211	684.159	417.575	535.315	1.04772	9.50323e-09	5.39304e-08
ENSSSCG00000028336	124.837	109.182	126.455	120.158	213.908	313.816	242.308	256.677	1.09184	9.34422e-09	5.31145e-08
ENSSSCG00000011843	318.384	280.915	185.964	261.754	636.376	474.623	510.476	540.491	1.04264	8.3642e-09	4.78956e-08
ENSSSCG00000035400	117.096	144.438	97.941	119.825	270.441	259.24	225.069	251.583	1.06933	7.78127e-09	4.4723e-08
ENSSSCG00000004505	147.095	133.065	159.929	146.696	244.466	383.012	307.435	311.638	1.08493	6.96639e-09	4.02888e-08
ENSSSCG00000028182	29.0319	34.1193	13.6374	25.5962	97.7864	113.052	70.8728	93.9037	1.8617	6.89106e-09	3.98863e-08
ENSSSCG00000011593	77.4185	75.0624	57.0289	69.8366	142.86	183.222	175.267	167.116	1.24918	6.84687e-09	3.9647e-08
ENSSSCG00000000536	119.031	84.1608	105.38	102.857	214.672	281.655	200.168	232.165	1.16944	6.41881e-09	3.7339e-08
ENSSSCG00000003730	119.999	113.731	115.298	116.342	238.354	258.265	212.618	236.413	1.02189	6.41048e-09	3.73061e-08
ENSSSCG00000022616	101.612	110.319	97.941	103.291	207.796	223.18	208.787	213.255	1.04484	6.20924e-09	3.61954e-08
ENSSSCG00000004209	143.224	122.829	127.695	131.25	263.565	291.401	235.604	263.523	1.0026	6.13975e-09	3.58204e-08
ENSSSCG00000015962	85.1604	127.379	104.14	105.56	242.174	242.672	203.041	229.296	1.12499	6.00301e-09	3.50813e-08
ENSSSCG00000026954	81.2895	70.5131	75.6253	75.8093	175.71	176.4	158.985	170.365	1.16637	5.87993e-09	3.44198e-08
ENSSSCG00000024081	85.1604	80.7489	90.5024	85.4706	171.89	245.595	176.224	197.903	1.20961	5.81653e-09	3.40917e-08
ENSSSCG00000010295	289.352	156.949	318.618	254.973	482.82	686.108	574.644	581.191	1.18774	5.75934e-09	3.37707e-08
ENSSSCG00000020853	154.837	113.731	86.7832	118.45	288.012	251.443	255.717	265.057	1.15299	5.74665e-09	3.37234e-08
ENSSSCG00000008881	108.386	136.477	89.2627	111.375	283.428	212.459	241.351	245.746	1.14225	5.70463e-09	3.35063e-08
ENSSSCG00000005518	376.448	243.384	244.233	288.021	625.68	625.683	497.067	582.81	1.01242	5.53364e-09	3.25844e-08
ENSSSCG00000005366	128.708	106.907	128.935	121.517	226.895	343.054	239.435	269.795	1.1476	5.38941e-09	3.17888e-08
ENSSSCG00000015322	57.0962	64.8266	42.1518	54.6915	129.873	173.476	130.253	144.534	1.3943	5.31357e-09	3.13947e-08
ENSSSCG00000011628	59.9994	78.4743	50.8301	63.1013	167.306	230.002	125.464	174.257	1.46302	5.297e-09	3.13101e-08
ENSSSCG00000002841	138.386	123.967	97.941	120.098	245.994	254.367	245.182	248.514	1.04196	5.18214e-09	3.06702e-08
ENSSSCG00000002820	75.4831	42.0804	59.5085	59.024	142.86	153.984	159.943	152.262	1.35732	5.15572e-09	3.05398e-08
ENSSSCG00000024614	74.5153	108.044	75.6253	86.0617	232.243	176.4	192.506	200.383	1.22407	5.06331e-09	3.00307e-08
ENSSSCG00000014985	1.93546	6.82385	6.1988	4.98604	25.2106	72.1193	48.8448	48.7249	3.32065	4.85559e-09	2.88847e-08
ENSSSCG00000017895	159.676	128.516	114.058	134.083	278.08	274.833	264.336	272.416	1.01596	4.85038e-09	2.88661e-08
ENSSSCG00000014291	49.3543	44.355	35.953	43.2208	122.233	104.281	131.21	119.241	1.45634	4.66651e-09	2.78313e-08
ENSSSCG00000000559	64.838	63.6893	47.1109	58.5461	145.152	147.162	141.746	144.687	1.29791	4.55263e-09	2.71754e-08
ENSSSCG00000013249	125.805	131.928	131.415	129.716	255.161	290.426	234.646	260.078	1.00406	4.54336e-09	2.71316e-08
ENSSSCG00000006201	128.708	136.477	89.2627	118.149	253.634	313.816	226.027	264.492	1.15662	4.39283e-09	2.62891e-08
ENSSSCG00000031077	118.063	110.319	105.38	111.254	242.174	314.791	196.337	251.101	1.17142	4.30112e-09	2.57734e-08
ENSSSCG00000011068	148.063	148.987	128.935	141.995	251.342	376.19	280.618	302.716	1.0874	4.28712e-09	2.57006e-08
ENSSSCG00000008508	354.19	261.581	362.01	325.927	563.036	817.677	578.475	653.063	1.00126	4.27523e-09	2.56404e-08
ENSSSCG00000009440	172.256	176.283	121.496	156.679	297.943	323.562	325.632	315.712	1.00468	4.20896e-09	2.52538e-08
ENSSSCG00000023112	181.934	226.324	158.689	188.982	380.45	428.817	326.59	378.619	1.00136	4.09866e-09	2.46132e-08
ENSSSCG00000035746	73.5476	84.1608	79.3446	79.0177	181.822	232.926	152.281	189.009	1.25924	3.99042e-09	2.40045e-08
ENSSSCG00000000579	291.287	204.716	319.858	271.954	477.473	686.108	523.884	562.488	1.04754	3.88917e-09	2.34562e-08
ENSSSCG00000026382	170.321	104.632	120.257	131.737	275.024	303.096	276.787	284.969	1.10481	3.8692e-09	2.33459e-08
ENSSSCG00000031173	89.999	68.2385	91.7422	83.3266	187.169	179.324	194.421	186.971	1.16528	3.84535e-09	2.32322e-08
ENSSSCG00000013361	98.7086	94.3966	78.1048	90.4034	193.281	261.189	179.097	211.189	1.21785	3.81376e-09	2.30513e-08
ENSSSCG00000012253	96.7732	85.2982	75.6253	85.8989	194.045	203.688	176.224	191.319	1.14945	3.75111e-09	2.26825e-08
ENSSSCG00000031509	77.4185	71.6505	49.5904	66.2198	166.542	175.425	148.45	163.473	1.29427	3.59167e-09	2.17467e-08
ENSSSCG00000016661	198.385	128.516	163.648	163.516	372.047	411.275	282.533	355.285	1.11603	3.57126e-09	2.16325e-08
ENSSSCG00000004652	165.482	139.889	145.052	150.141	345.308	332.333	249.97	309.204	1.04116	3.45482e-09	2.09728e-08
ENSSSCG00000008799	5.80639	9.09847	8.67832	7.86106	47.3653	48.7292	49.8025	48.6323	2.64579	3.37825e-09	2.05617e-08
ENSSSCG00000024927	205.159	166.047	225.636	198.947	324.681	524.327	426.195	425.068	1.09356	3.31056e-09	2.01757e-08
ENSSSCG00000029608	82.2572	105.77	101.66	96.5624	229.951	215.383	188.675	211.336	1.13693	2.79925e-09	1.72562e-08
ENSSSCG00000002283	62.9026	46.6297	55.7892	55.1071	122.233	173.476	142.703	146.137	1.39905	2.76346e-09	1.70432e-08
ENSSSCG00000029094	70.6444	68.2385	68.1868	69.0232	164.251	191.993	141.746	165.996	1.26453	2.74893e-09	1.6961e-08
ENSSSCG00000009381	42.5802	39.8058	39.6723	40.6861	100.078	148.137	109.182	119.133	1.54408	2.643e-09	1.63582e-08
ENSSSCG00000015411	226.449	214.951	154.97	198.79	441.567	481.445	333.294	418.768	1.07091	2.62175e-09	1.62339e-08
ENSSSCG00000011916	419.028	327.545	371.928	372.834	595.122	1046.7	718.305	786.711	1.07472	2.52104e-09	1.56311e-08
ENSSSCG00000008870	227.417	239.972	246.712	238.034	375.867	600.344	473.124	483.112	1.01981	2.42472e-09	1.50742e-08
ENSSSCG00000029633	117.096	135.34	83.0639	111.833	256.689	250.468	232.731	246.63	1.13676	2.32078e-09	1.44409e-08
ENSSSCG00000011538	14.516	7.96116	4.95904	9.14539	61.8805	45.8055	59.3799	55.6886	2.56795	2.30522e-09	1.43697e-08
ENSSSCG00000016882	72.5799	69.3758	70.6663	70.874	144.388	216.358	166.647	175.797	1.30615	2.29922e-09	1.43388e-08
ENSSSCG00000023357	37.7415	59.1401	32.2337	43.0384	137.512	116.95	120.675	125.046	1.54038	2.24488e-09	1.40124e-08
ENSSSCG00000014073	375.48	413.98	474.828	421.429	660.058	1078.87	793.967	844.297	1.00279	2.22869e-09	1.39175e-08
ENSSSCG00000004364	84.1927	58.0027	61.988	68.0611	155.083	191.019	161.858	169.32	1.30407	2.17319e-09	1.35893e-08
ENSSSCG00000008575	104.515	120.555	95.4615	106.844	273.496	208.561	220.28	234.113	1.13385	2.16616e-09	1.35514e-08
ENSSSCG00000033457	11.6128	7.96116	7.43856	9.00417	51.949	56.5259	49.8025	52.7592	2.53034	2.15212e-09	1.34878e-08
ENSSSCG00000002461	68.7089	88.7101	52.0699	69.8296	178.002	172.502	165.689	172.064	1.29788	2.12584e-09	1.33291e-08
ENSSSCG00000010680	257.417	184.244	247.952	229.871	391.91	605.217	462.589	486.572	1.07884	2.08237e-09	1.30682e-08
ENSSSCG00000015948	250.642	189.931	226.876	222.483	388.854	566.234	416.617	457.235	1.03561	2.00502e-09	1.26055e-08
ENSSSCG00000028698	176.127	128.516	148.771	151.138	297.179	347.927	285.407	310.171	1.03226	1.98066e-09	1.24581e-08
ENSSSCG00000009430	68.7089	80.7489	74.3856	74.6145	184.877	159.832	172.393	172.368	1.21232	1.95366e-09	1.22993e-08
ENSSSCG00000016692	109.354	106.907	100.421	105.56	259.745	318.689	181.013	253.149	1.26054	1.94044e-09	1.22216e-08
ENSSSCG00000039812	95.8054	63.6893	76.8651	78.7866	200.157	214.409	160.9	191.822	1.27775	1.90935e-09	1.20585e-08
ENSSSCG00000010702	72.5799	104.632	61.988	79.7334	185.641	182.247	214.534	194.141	1.28224	1.88286e-09	1.19074e-08
ENSSSCG00000021060	135.482	127.379	137.613	133.491	269.677	319.664	239.435	276.259	1.04868	1.87649e-09	1.18727e-08
ENSSSCG00000004110	98.7086	96.6712	75.6253	90.3351	225.367	244.621	169.52	213.169	1.23444	1.83496e-09	1.16468e-08
ENSSSCG00000016266	142.257	125.104	110.339	125.9	273.496	255.341	249.013	259.283	1.03783	1.76489e-09	1.12276e-08
ENSSSCG00000001841	29.0319	21.6089	24.7952	25.1453	98.5504	89.6618	74.7038	87.6386	1.79726	1.74547e-09	1.11091e-08
ENSSSCG00000002849	56.1284	51.1789	39.6723	48.9932	132.928	159.832	114.929	135.896	1.46259	1.70634e-09	1.08899e-08
ENSSSCG00000016049	59.9994	69.3758	86.7832	72.0528	168.07	214.409	155.154	179.211	1.32146	1.692e-09	1.08183e-08
ENSSSCG00000027722	60.9671	72.7878	65.7073	66.4874	149.735	180.298	153.238	161.091	1.27756	1.65281e-09	1.05968e-08
ENSSSCG00000011567	129.676	168.322	158.689	152.229	278.844	319.664	317.012	305.173	1.00613	1.56978e-09	1.0097e-08
ENSSSCG00000012686	194.514	191.068	228.116	204.566	343.78	500.937	399.378	414.698	1.01935	1.55258e-09	1.00002e-08
ENSSSCG00000031271	501.285	524.299	650.874	558.819	872.438	1476.5	1073.63	1140.85	1.02998	1.4996e-09	9.68139e-09
ENSSSCG00000002441	101.612	93.2593	79.3446	91.4052	217.728	202.714	190.59	203.677	1.1517	1.44267e-09	9.33981e-09
ENSSSCG00000011746	88.0636	102.358	61.988	84.1364	235.299	226.104	167.605	209.669	1.31404	1.39418e-09	9.03848e-09
ENSSSCG00000021464	216.772	175.146	246.712	212.877	358.296	508.733	450.138	439.056	1.04349	1.33475e-09	8.68959e-09
ENSSSCG00000037384	269.997	163.772	209.519	214.43	445.387	511.657	400.336	452.46	1.07264	1.2917e-09	8.42112e-09
ENSSSCG00000015888	116.128	96.6712	100.421	104.407	315.514	202.714	222.196	246.808	1.24216	1.29077e-09	8.41898e-09
ENSSSCG00000035332	127.741	83.0235	73.1458	94.6366	208.56	237.799	244.224	230.194	1.26906	1.27137e-09	8.30024e-09
ENSSSCG00000001595	10.645	13.6477	17.3566	13.8831	71.0479	57.5005	64.1686	64.239	2.23051	1.2512e-09	8.18391e-09
ENSSSCG00000020743	130.644	117.143	125.216	124.334	247.522	277.757	241.351	255.543	1.03721	1.17142e-09	7.69099e-09
ENSSSCG00000006737	103.547	151.262	117.777	124.195	262.801	245.595	302.646	270.347	1.1253	1.09861e-09	7.22653e-09
ENSSSCG00000011841	33.8706	27.2954	24.7952	28.6537	94.7306	96.4839	91.9431	94.3859	1.70925	1.01948e-09	6.73463e-09
ENSSSCG00000017273	155.805	131.928	138.853	142.195	279.608	349.876	264.336	297.94	1.06325	1.01192e-09	6.68787e-09
ENSSSCG00000025855	89.999	92.122	90.5024	90.8745	192.517	225.129	189.633	202.426	1.15443	9.9243e-10	6.56843e-09
ENSSSCG00000008136	242.901	266.13	157.449	222.16	485.876	458.055	440.561	461.497	1.051	9.67734e-10	6.41107e-09
ENSSSCG00000006900	59.9994	55.7281	58.2687	57.9987	144.388	192.968	128.337	155.231	1.41757	9.62694e-10	6.38071e-09
ENSSSCG00000046640	0.967732	2.27462	2.47952	1.90729	45.0734	33.1359	50.7602	42.9899	4.54143	9.42798e-10	6.25777e-09
ENSSSCG00000016234	126.773	108.044	102.9	112.572	267.385	262.163	209.745	246.431	1.12703	9.19128e-10	6.11523e-09
ENSSSCG00000025672	105.483	76.1997	84.3036	88.662	200.921	202.714	203.999	202.544	1.18501	8.89889e-10	5.93486e-09
ENSSSCG00000029484	130.644	106.907	119.017	118.856	248.286	316.74	226.027	263.684	1.1459	8.78365e-10	5.86925e-09
ENSSSCG00000011261	122.902	94.3966	110.339	109.212	232.243	261.189	220.28	237.904	1.11922	8.32643e-10	5.58748e-09
ENSSSCG00000008332	88.0636	103.495	109.099	100.219	193.281	269.96	226.027	229.756	1.19861	7.98619e-10	5.38025e-09
ENSSSCG00000058015	61.9348	69.3758	52.0699	61.1269	146.68	161.781	153.238	153.9	1.32769	7.81886e-10	5.27007e-09
ENSSSCG00000015391	285.481	220.638	246.712	250.944	448.442	645.175	458.758	517.458	1.0404	7.77434e-10	5.24514e-09
ENSSSCG00000002916	82.2572	63.6893	64.4675	70.138	172.654	165.679	171.436	169.923	1.26972	7.60656e-10	5.14017e-09
ENSSSCG00000000534	78.3863	86.4355	68.1868	77.6695	163.487	202.714	188.675	184.958	1.2468	7.51415e-10	5.08684e-09
ENSSSCG00000053479	89.999	56.8654	59.5085	68.791	165.015	192.968	174.309	177.43	1.35394	7.07764e-10	4.80067e-09
ENSSSCG00000016954	125.805	121.692	78.1048	108.534	286.484	307.969	206.872	267.108	1.29307	7.01782e-10	4.76706e-09
ENSSSCG00000035673	116.128	88.7101	136.374	113.737	219.255	452.207	274.872	315.445	1.4705	6.67882e-10	4.57245e-09
ENSSSCG00000012163	73.5476	77.337	65.7073	72.1973	173.418	210.51	152.281	178.736	1.30481	6.64629e-10	4.55465e-09
ENSSSCG00000038187	222.578	201.304	162.408	195.43	386.562	537.971	356.279	426.937	1.12227	6.27536e-10	4.30894e-09
ENSSSCG00000005503	5.80639	12.5104	6.1988	8.17186	48.1293	50.6784	65.1264	54.6447	2.74784	5.77658e-10	3.97822e-09
ENSSSCG00000004522	333.867	257.032	287.624	292.841	524.074	752.38	525.8	600.751	1.0334	5.58618e-10	3.85853e-09
ENSSSCG00000004595	119.031	90.9847	80.5844	96.8667	239.882	283.604	190.59	238.026	1.28894	5.58098e-10	3.85685e-09
ENSSSCG00000008412	121.934	131.928	92.982	115.615	238.354	310.893	240.393	263.213	1.18112	5.48608e-10	3.79692e-09
ENSSSCG00000031175	53.2252	59.1401	37.1928	49.8527	148.208	139.366	128.337	138.637	1.46976	5.05617e-10	3.5081e-09
ENSSSCG00000027340	89.0313	72.7878	34.7133	65.5108	203.976	187.12	182.928	191.342	1.53136	4.8006e-10	3.34577e-09
ENSSSCG00000017735	85.1604	90.9847	53.3097	76.4849	187.933	219.282	178.14	195.118	1.34227	4.7853e-10	3.33724e-09
ENSSSCG00000001934	119.999	136.477	112.818	123.098	243.702	344.028	248.055	278.595	1.17568	4.59251e-10	3.21038e-09
ENSSSCG00000016653	130.644	133.065	150.011	137.907	276.552	402.504	263.379	314.145	1.18808	4.25711e-10	2.9849e-09
ENSSSCG00000031518	22.2578	21.6089	22.3157	22.0608	96.2585	103.306	63.2109	87.5918	1.9909	4.22192e-10	2.96172e-09
ENSSSCG00000014204	122.902	116.005	122.736	120.548	220.019	330.384	269.125	273.176	1.17675	4.21384e-10	2.95754e-09
ENSSSCG00000014832	43.5479	48.9043	43.3916	45.2813	126.053	117.925	135.041	126.34	1.48102	4.11266e-10	2.88944e-09
ENSSSCG00000038410	142.257	142.164	121.496	135.306	330.793	270.935	259.548	287.092	1.0852	4.07979e-10	2.87069e-09
ENSSSCG00000002502	59.9994	51.1789	32.2337	47.804	132.928	138.391	146.534	139.285	1.52709	3.86086e-10	2.72214e-09
ENSSSCG00000021966	161.611	174.008	169.847	168.489	345.308	438.563	293.069	358.98	1.09145	3.79203e-10	2.67904e-09
ENSSSCG00000031957	45.4834	47.767	38.4325	43.8943	129.109	127.671	116.844	124.541	1.50136	3.76277e-10	2.65971e-09
ENSSSCG00000004635	214.836	172.871	189.683	192.464	360.587	510.682	361.068	410.779	1.08985	3.69866e-10	2.61705e-09
ENSSSCG00000030197	383.222	411.706	260.349	351.759	811.322	845.94	594.757	750.673	1.09153	3.50121e-10	2.48491e-09
ENSSSCG00000031541	127.741	114.868	88.0229	110.211	278.08	282.63	211.661	257.457	1.21838	3.46116e-10	2.45899e-09
ENSSSCG00000009142	79.354	53.4535	53.3097	62.0391	161.959	166.654	161.858	163.49	1.38598	3.18972e-10	2.27543e-09
ENSSSCG00000039221	377.415	288.876	288.864	318.385	597.414	888.821	573.687	686.641	1.10511	3.14194e-10	2.2449e-09
ENSSSCG00000001810	166.45	148.987	181.005	165.481	413.3	312.842	315.097	347.08	1.0725	3.06178e-10	2.19202e-09
ENSSSCG00000036169	46.4511	59.1401	39.6723	48.4212	129.109	144.239	134.084	135.81	1.48462	3.01146e-10	2.15933e-09
ENSSSCG00000011745	251.61	193.342	219.437	221.463	418.648	587.675	407.997	471.44	1.08635	2.9254e-10	2.10086e-09
ENSSSCG00000011332	102.58	128.516	86.7832	105.96	273.496	252.417	212.618	246.177	1.21616	2.89463e-10	2.08e-09
ENSSSCG00000015880	155.805	181.969	146.292	161.355	386.562	325.511	296.9	336.324	1.06152	2.75079e-10	1.98262e-09
ENSSSCG00000038587	171.288	151.262	158.689	160.413	306.347	357.673	305.519	323.179	1.00754	2.67096e-10	1.93007e-09
ENSSSCG00000021793	103.547	104.632	115.298	107.826	208.56	288.477	239.435	245.491	1.18622	2.59592e-10	1.88073e-09
ENSSSCG00000029507	66.7735	76.1997	58.2687	67.0806	164.251	188.095	156.112	169.486	1.3341	2.50688e-10	1.82095e-09
ENSSSCG00000001499	241.933	366.213	225.636	277.928	741.802	541.869	563.151	615.607	1.149	2.44632e-10	1.77882e-09
ENSSSCG00000038144	239.997	226.324	169.847	212.056	485.112	379.114	448.223	437.483	1.04165	2.41175e-10	1.75826e-09
ENSSSCG00000012000	101.612	73.9251	91.7422	89.093	200.921	274.833	192.506	222.753	1.31688	2.39168e-10	1.74455e-09
ENSSSCG00000012698	149.031	150.125	147.531	148.896	277.316	308.943	314.139	300.133	1.00959	2.3629e-10	1.72446e-09
ENSSSCG00000007458	93.87	120.555	86.7832	100.403	266.621	214.409	220.28	233.77	1.22158	2.3206e-10	1.69536e-09
ENSSSCG00000017504	183.869	168.322	147.531	166.574	407.189	332.333	308.392	349.305	1.06704	2.2863e-10	1.67206e-09
ENSSSCG00000028655	176.127	130.791	166.128	157.682	326.973	438.563	298.815	354.784	1.16702	2.28194e-10	1.66975e-09
ENSSSCG00000020879	78.3863	47.767	44.6313	56.9282	166.542	174.451	147.492	162.828	1.50098	2.18849e-10	1.60643e-09
ENSSSCG00000017272	84.1927	84.1608	58.2687	75.5407	233.771	175.425	177.182	195.459	1.36803	2.15977e-10	1.58786e-09
ENSSSCG00000004293	335.803	285.464	309.94	310.402	584.427	814.753	527.715	642.298	1.04714	2.1318e-10	1.56978e-09
ENSSSCG00000001955	137.418	96.6712	115.298	116.462	236.826	288.477	262.421	262.575	1.16616	2.13029e-10	1.5695e-09
ENSSSCG00000036155	22.2578	35.2566	35.953	31.1558	108.482	107.204	96.7318	104.139	1.75681	2.12556e-10	1.56684e-09
ENSSSCG00000035822	80.3217	60.2774	68.1868	69.5953	171.126	181.273	167.605	173.335	1.31054	2.06869e-10	1.52815e-09
ENSSSCG00000015818	85.1604	87.5728	99.1808	90.638	193.281	230.977	202.083	208.78	1.20561	2.06495e-10	1.5262e-09
ENSSSCG00000013155	230.32	191.068	164.888	195.425	404.897	398.605	374.477	392.66	1.00127	2.02192e-10	1.49917e-09
ENSSSCG00000008593	157.74	148.987	130.175	145.634	298.707	303.096	291.153	297.652	1.0274	1.7769e-10	1.32455e-09
ENSSSCG00000004163	133.547	167.184	128.935	143.222	345.308	393.732	253.801	330.947	1.20891	1.77157e-10	1.32128e-09
ENSSSCG00000015894	2.90319	5.68654	3.71928	4.10301	44.3095	46.7801	47.887	46.3255	3.5117	1.73809e-10	1.2977e-09
ENSSSCG00000005955	96.7732	83.0235	44.6313	74.8093	235.299	235.85	174.309	215.152	1.51249	1.71777e-10	1.28322e-09
ENSSSCG00000024596	127.741	138.752	131.415	132.636	249.05	297.248	292.111	279.47	1.07393	1.66955e-10	1.2492e-09
ENSSSCG00000000753	255.481	269.542	192.163	239.062	517.962	428.817	491.321	479.367	1.00152	1.65996e-10	1.2427e-09
ENSSSCG00000017014	78.3863	75.0624	65.7073	73.052	180.294	203.688	160.9	181.627	1.30942	1.65739e-10	1.24144e-09
ENSSSCG00000024618	122.902	172.871	166.128	153.967	290.303	403.478	338.082	343.955	1.1626	1.59758e-10	1.19857e-09
ENSSSCG00000006506	24.1933	29.57	23.5554	25.7729	89.3829	90.6364	96.7318	92.2504	1.8397	1.59159e-10	1.19472e-09
ENSSSCG00000031170	113.225	122.829	110.339	115.464	254.397	275.808	225.069	251.758	1.1245	1.56496e-10	1.17727e-09
ENSSSCG00000015566	207.095	225.187	150.011	194.098	405.661	434.665	374.477	404.934	1.05691	1.55817e-10	1.17343e-09
ENSSSCG00000016817	157.74	93.2593	143.812	131.604	312.458	317.715	281.576	303.916	1.20449	1.50176e-10	1.13524e-09
ENSSSCG00000008368	173.224	122.829	176.046	157.366	319.334	460.979	321.801	367.371	1.22085	1.49759e-10	1.13271e-09
ENSSSCG00000004390	129.676	126.241	117.777	124.565	268.149	324.537	236.562	276.416	1.14733	1.48644e-10	1.12488e-09
ENSSSCG00000001769	1744.82	1198.72	1567.06	1503.53	2609.68	3811.6	2691.25	3037.51	1.01385	1.42133e-10	1.07913e-09
ENSSSCG00000028902	170.321	164.91	112.818	149.35	365.171	314.791	309.35	329.771	1.13811	1.41162e-10	1.07351e-09
ENSSSCG00000038973	93.87	81.8862	54.5494	76.7685	221.547	197.841	181.013	200.134	1.37316	1.35448e-10	1.03401e-09
ENSSSCG00000016821	3.87093	0	3.71928	2.53007	55.7688	46.7801	38.3096	46.9528	4.19763	1.32144e-10	1.01045e-09
ENSSSCG00000004464	43.5479	27.2954	58.2687	43.0373	164.251	129.62	122.591	138.82	1.69873	1.23493e-10	9.47415e-10
ENSSSCG00000024696	458.705	266.13	286.384	337.073	766.248	726.066	705.855	732.723	1.11565	1.1946e-10	9.19007e-10
ENSSSCG00000000837	16.4514	18.1969	16.1169	16.9218	70.284	71.1447	84.2812	75.2366	2.15126	1.17347e-10	9.04243e-10
ENSSSCG00000032621	193.546	150.125	122.736	155.469	317.806	470.724	336.167	374.899	1.26163	1.12541e-10	8.69619e-10
ENSSSCG00000011933	230.32	186.519	177.286	198.041	402.605	448.309	362.984	404.633	1.0259	1.12259e-10	8.67923e-10
ENSSSCG00000004624	190.643	163.772	163.648	172.688	387.326	492.165	301.688	393.727	1.18617	1.05916e-10	8.20702e-10
ENSSSCG00000040920	108.386	77.337	100.421	95.3812	200.921	268.011	226.985	231.972	1.27674	1.05358e-10	8.16829e-10
ENSSSCG00000004589	89.999	90.9847	78.1048	86.3629	210.852	219.282	182.928	204.354	1.24011	1.05081e-10	8.15137e-10
ENSSSCG00000015776	178.063	122.829	146.292	149.061	298.707	395.681	315.097	336.495	1.16856	1.02008e-10	7.93065e-10
ENSSSCG00000029005	1607.4	1214.65	1895.59	1572.55	2591.34	4218	3308.99	3372.78	1.10074	9.37958e-11	7.34549e-10
ENSSSCG00000001756	145.16	172.871	136.374	151.468	315.514	365.469	289.238	323.407	1.09343	8.94405e-11	7.02416e-10
ENSSSCG00000014195	129.676	114.868	99.1808	114.575	268.149	278.731	228.9	258.593	1.16922	8.57494e-11	6.76478e-10
ENSSSCG00000040180	81.2895	61.4147	76.8651	73.1897	168.834	217.332	178.14	188.102	1.35695	8.2924e-11	6.56792e-10
ENSSSCG00000004485	286.449	278.641	194.642	253.244	501.919	538.945	498.025	512.963	1.01344	8.00317e-11	6.36416e-10
ENSSSCG00000037598	94.8377	65.9639	92.982	84.5945	180.294	234.875	228.9	214.69	1.33886	7.3502e-11	5.87173e-10
ENSSSCG00000024125	132.579	145.576	114.058	130.738	279.608	348.901	258.59	295.7	1.17427	6.46304e-11	5.1898e-10
ENSSSCG00000006730	112.257	126.241	79.3446	105.948	264.329	280.68	224.111	256.374	1.2701	6.31696e-11	5.07835e-10
ENSSSCG00000015498	78.3863	75.0624	71.906	75.1182	204.74	191.019	164.731	186.83	1.31424	5.9023e-11	4.77531e-10
ENSSSCG00000036005	136.45	110.319	114.058	120.276	242.174	417.122	274.872	311.389	1.36638	5.78007e-11	4.68458e-10
ENSSSCG00000007637	173.224	187.656	163.648	174.843	319.334	364.495	382.138	355.322	1.02065	5.77688e-11	4.68458e-10
ENSSSCG00000015129	130.644	163.772	111.578	135.332	330.793	299.198	277.745	302.578	1.16072	5.38846e-11	4.38761e-10
ENSSSCG00000032702	158.708	148.987	117.777	141.824	296.415	325.511	294.984	305.637	1.10154	5.37918e-11	4.38262e-10
ENSSSCG00000025602	39.677	43.2177	35.953	39.6159	136.748	131.569	104.394	124.237	1.64904	5.32569e-11	4.34157e-10
ENSSSCG00000004146	224.514	214.951	221.917	220.461	388.854	571.107	436.73	465.563	1.0761	5.25181e-11	4.28386e-10
ENSSSCG00000012251	159.676	217.226	150.011	175.638	391.91	397.631	342.871	377.47	1.10441	5.1356e-11	4.19397e-10
ENSSSCG00000021731	75.4831	54.5908	39.6723	56.5821	171.126	171.527	154.196	165.616	1.53404	4.97683e-11	4.07147e-10
ENSSSCG00000006824	667.735	489.043	628.558	595.112	1084.82	1550.56	1066.92	1234.1	1.05097	4.88298e-11	4.00175e-10
ENSSSCG00000023269	90.9668	78.4743	88.0229	85.8213	197.101	218.307	196.337	203.915	1.2462	4.84491e-11	3.97288e-10
ENSSSCG00000012062	103.547	118.28	64.4675	95.4316	245.994	269.96	221.238	245.731	1.35769	4.72875e-11	3.8822e-10
ENSSSCG00000029578	70.6444	77.337	66.947	71.6428	162.723	199.79	182.928	181.814	1.34043	4.69618e-11	3.85774e-10
ENSSSCG00000009048	55.1607	56.8654	44.6313	52.2192	155.847	136.442	146.534	146.274	1.48262	4.51547e-11	3.71645e-10
ENSSSCG00000032554	91.9345	81.8862	75.6253	83.1487	205.504	230.002	181.013	205.506	1.30033	3.71763e-11	3.08665e-10
ENSSSCG00000037307	385.157	301.387	277.706	321.417	607.345	760.176	600.503	656.008	1.0246	3.67107e-11	3.05163e-10
ENSSSCG00000011972	39.677	35.2566	24.7952	33.2429	103.898	124.747	113.971	114.205	1.76523	3.51539e-11	2.93272e-10
ENSSSCG00000006172	5.80639	11.3731	13.6374	10.2723	71.0479	84.7889	47.887	67.908	2.75596	3.11568e-11	2.61435e-10
ENSSSCG00000004832	200.32	160.361	169.847	176.843	386.562	369.368	337.125	364.351	1.04008	3.11688e-11	2.61435e-10
ENSSSCG00000017723	81.2895	69.3758	127.695	92.7868	226.895	292.375	229.858	249.709	1.43501	2.99222e-11	2.51282e-10
ENSSSCG00000004620	87.0958	97.8086	74.3856	86.43	223.075	239.748	183.886	215.57	1.31648	2.77918e-11	2.34096e-10
ENSSSCG00000037732	192.579	111.456	150.011	151.349	352.948	413.224	323.716	363.296	1.25738	2.74685e-11	2.31653e-10
ENSSSCG00000011720	138.386	204.716	154.97	166.024	449.206	438.563	304.561	397.444	1.26289	2.52893e-11	2.14183e-10
ENSSSCG00000004908	200.32	181.969	162.408	181.566	383.506	514.581	339.998	412.695	1.1805	2.41743e-11	2.05489e-10
ENSSSCG00000004507	89.999	70.5131	65.7073	75.4065	175.71	202.714	206.872	195.099	1.36097	2.35595e-11	2.00876e-10
ENSSSCG00000001710	139.353	112.594	97.941	116.629	288.012	270.935	250.928	269.958	1.20423	2.31925e-11	1.98232e-10
ENSSSCG00000025053	81.2895	86.4355	68.1868	78.6372	213.908	201.739	177.182	197.61	1.32755	2.27921e-11	1.94929e-10
ENSSSCG00000009658	456.769	374.175	497.144	442.696	805.974	1097.38	807.375	903.577	1.02894	1.82106e-11	1.56708e-10
ENSSSCG00000039442	85.1604	79.6116	71.906	78.8927	176.474	228.053	199.21	201.246	1.34426	1.72521e-11	1.49012e-10
ENSSSCG00000011950	164.514	151.262	133.894	149.89	292.595	385.936	320.843	333.125	1.1463	1.69067e-11	1.4621e-10
ENSSSCG00000007155	88.0636	69.3758	68.1868	75.2087	192.517	198.815	183.886	191.74	1.34278	1.68604e-11	1.459e-10
ENSSSCG00000006870	170.321	144.438	132.654	149.138	304.819	424.919	312.223	347.32	1.21335	1.64019e-11	1.42286e-10
ENSSSCG00000060304	236.127	238.835	317.378	264.113	555.396	741.659	485.574	594.21	1.17218	1.60045e-11	1.39185e-10
ENSSSCG00000011286	134.515	141.026	159.929	145.157	308.638	285.553	341.913	312.035	1.10751	1.57366e-11	1.3694e-10
ENSSSCG00000040998	72.5799	77.337	63.2277	71.0482	190.225	209.536	161.858	187.206	1.39519	1.45497e-11	1.26929e-10
ENSSSCG00000012165	117.096	87.5728	96.7012	100.457	228.423	251.443	236.562	238.809	1.24275	1.253e-11	1.10346e-10
ENSSSCG00000008866	308.706	277.503	224.396	270.202	543.173	578.903	505.687	542.588	1.0014	1.13051e-11	1.00193e-10
ENSSSCG00000016564	185.804	174.008	116.537	158.783	441.567	331.359	365.857	379.594	1.25305	1.09546e-11	9.73913e-11
ENSSSCG00000029855	108.386	113.731	92.982	105.033	232.243	280.68	232.731	248.551	1.23848	1.07223e-11	9.54523e-11
ENSSSCG00000037556	153.869	119.417	184.724	152.67	311.694	472.674	354.364	379.577	1.31404	1.06969e-11	9.5287e-11
ENSSSCG00000006983	599.026	516.338	583.927	566.43	1010.71	1494.04	1012.33	1172.36	1.04834	1.06674e-11	9.50852e-11
ENSSSCG00000013397	31.9351	29.57	27.2747	29.5933	95.4946	121.823	106.309	107.876	1.85808	1.0152e-11	9.06068e-11
ENSSSCG00000004558	138.386	152.399	121.496	137.427	323.918	291.401	287.322	300.88	1.13	9.62251e-12	8.59364e-11
ENSSSCG00000024983	112.257	103.495	128.935	114.896	263.565	315.765	236.562	271.964	1.24481	9.6004e-12	8.57939e-11
ENSSSCG00000034278	338.706	388.96	400.442	376.036	634.084	1008.7	784.389	809.056	1.10536	9.08898e-12	8.15374e-11
ENSSSCG00000008801	64.838	83.0235	61.988	69.9498	182.586	262.163	167.605	204.118	1.54338	8.52694e-12	7.67424e-11
ENSSSCG00000010351	98.7086	68.2385	55.7892	74.2454	200.921	229.027	195.379	208.442	1.47501	8.24553e-12	7.44502e-11
ENSSSCG00000013395	126.773	125.104	125.216	125.698	257.453	395.681	278.702	310.612	1.30236	7.9708e-12	7.21567e-11
ENSSSCG00000015302	281.61	262.718	203.321	249.216	517.198	528.225	477.913	507.779	1.02249	7.75158e-12	7.02178e-11
ENSSSCG00000033669	67.7412	71.6505	63.2277	67.5398	165.779	180.298	187.717	177.931	1.39464	7.07295e-12	6.43634e-11
ENSSSCG00000008821	105.483	98.9459	75.6253	93.3513	230.715	280.68	208.787	240.061	1.35519	6.67923e-12	6.09398e-11
ENSSSCG00000003818	117.096	105.77	86.7832	103.216	244.466	368.393	230.815	281.225	1.43904	6.64103e-12	6.06707e-11
ENSSSCG00000003761	322.255	250.208	204.56	259.008	572.203	599.37	514.307	561.96	1.11181	6.23012e-12	5.70665e-11
ENSSSCG00000028113	370.641	271.817	308.7	317.053	666.17	807.931	567.94	680.68	1.09949	6.13719e-12	5.62781e-11
ENSSSCG00000015602	358.061	258.169	386.805	334.345	622.624	852.762	714.474	729.954	1.12558	6.1098e-12	5.60768e-11
ENSSSCG00000027017	99.6764	75.0624	55.7892	76.8426	224.603	242.672	186.759	218.011	1.49221	6.05646e-12	5.56954e-11
ENSSSCG00000006194	208.062	249.071	187.204	214.779	477.473	417.122	435.772	443.456	1.04621	5.81371e-12	5.36047e-11
ENSSSCG00000028869	258.384	213.814	193.402	221.867	441.567	636.404	451.096	509.689	1.19467	5.69546e-12	5.26537e-11
ENSSSCG00000015307	200.32	179.695	166.128	182.048	402.605	368.393	360.11	377.036	1.04784	5.6324e-12	5.21399e-11
ENSSSCG00000006968	62.9026	55.7281	59.5085	59.3797	142.86	204.663	170.478	172.667	1.53442	5.61036e-12	5.19705e-11
ENSSSCG00000025901	192.579	156.949	171.087	173.538	367.463	375.215	344.787	362.488	1.05986	5.42318e-12	5.03705e-11
ENSSSCG00000016682	155.805	180.832	150.011	162.216	345.308	321.613	365.857	344.259	1.08567	5.25877e-12	4.88761e-11
ENSSSCG00000009650	109.354	128.516	88.0229	108.631	254.397	250.468	274.872	259.912	1.25509	5.23255e-12	4.86648e-11
ENSSSCG00000002505	423.866	408.294	469.869	434.01	812.086	1114.93	764.277	897.096	1.04756	4.80006e-12	4.48822e-11
ENSSSCG00000016888	297.094	237.698	281.425	272.072	526.366	639.328	504.729	556.808	1.03113	4.53264e-12	4.26393e-11
ENSSSCG00000032043	94.8377	88.7101	74.3856	85.9778	216.964	216.358	206.872	213.398	1.30603	4.4548e-12	4.19353e-11
ENSSSCG00000016616	279.674	230.874	244.233	251.594	508.031	602.293	456.842	522.389	1.05118	4.28185e-12	4.04438e-11
ENSSSCG00000005382	59.9994	72.7878	40.9121	57.8997	181.058	243.646	146.534	190.413	1.71088	4.22197e-12	3.99054e-11
ENSSSCG00000040286	186.772	130.791	168.607	162.057	377.394	353.774	343.829	358.333	1.14252	4.12784e-12	3.90687e-11
ENSSSCG00000012148	237.094	204.716	238.034	226.615	484.348	548.691	404.166	479.069	1.07963	4.01418e-12	3.80187e-11
ENSSSCG00000016658	120.966	116.005	90.5024	109.158	265.857	315.765	232.731	271.451	1.30833	3.77973e-12	3.59089e-11
ENSSSCG00000003870	279.674	232.011	199.601	237.096	497.336	577.929	455.884	510.383	1.10086	3.71645e-12	3.54155e-11
ENSSSCG00000037263	84.1927	105.77	97.941	95.9678	234.535	240.722	218.365	231.207	1.27304	3.71364e-12	3.5413e-11
ENSSSCG00000010621	113.225	85.2982	79.3446	92.6225	264.329	258.265	203.999	242.198	1.3797	3.68837e-12	3.52202e-11
ENSSSCG00000035741	261.288	224.05	162.408	215.915	569.148	475.597	447.265	497.337	1.19931	3.57717e-12	3.41819e-11
ENSSSCG00000022430	137.418	139.889	122.736	133.348	283.428	355.723	279.66	306.271	1.19618	3.55342e-12	3.39783e-11
ENSSSCG00000016104	61.9348	65.9639	45.8711	57.9233	160.431	185.171	158.027	167.876	1.5277	3.4752e-12	3.3276e-11
ENSSSCG00000011212	2.90319	10.2358	6.1988	6.44592	67.9921	55.5513	56.5067	60.0167	3.2532	3.47123e-12	3.32607e-11
ENSSSCG00000004382	124.837	127.379	112.818	121.678	330.029	262.163	261.463	284.552	1.22665	3.33626e-12	3.20557e-11
ENSSSCG00000054126	82.2572	73.9251	61.988	72.7234	194.809	210.51	178.14	194.486	1.41198	2.82557e-12	2.73564e-11
ENSSSCG00000026078	90.9668	71.6505	66.947	76.5214	220.783	236.824	174.309	210.639	1.45366	2.81294e-12	2.7291e-11
ENSSSCG00000040855	59.0316	67.1012	43.3916	56.5081	173.418	168.603	155.154	165.725	1.54713	2.74682e-12	2.67053e-11
ENSSSCG00000029281	82.2572	85.2982	105.38	90.9783	252.106	242.672	198.252	231.01	1.35145	2.7392e-12	2.66498e-11
ENSSSCG00000006752	1335.47	994.008	1017.84	1115.77	2116.16	2770.74	1976.78	2287.89	1.03459	2.66194e-12	2.59344e-11
ENSSSCG00000017047	454.834	305.936	345.893	368.888	780.763	799.16	709.686	763.203	1.04549	2.6438e-12	2.57756e-11
ENSSSCG00000017991	30.9674	28.4327	26.0349	28.4784	110.01	98.4331	113.013	107.152	1.90667	2.613e-12	2.54932e-11
ENSSSCG00000014304	140.321	179.695	128.935	149.65	318.57	386.91	327.547	344.342	1.20065	2.59662e-12	2.53867e-11
ENSSSCG00000034624	394.835	375.312	539.295	436.481	827.365	1114.93	877.29	939.86	1.1081	2.48688e-12	2.43995e-11
ENSSSCG00000015282	367.738	287.739	261.589	305.689	636.376	598.395	629.236	621.335	1.01885	2.44602e-12	2.40155e-11
ENSSSCG00000008221	189.675	170.596	157.449	172.574	344.544	416.148	358.195	372.962	1.10684	2.34211e-12	2.30929e-11
ENSSSCG00000010543	77.4185	92.122	96.7012	88.7473	215.436	216.358	225.069	218.954	1.30837	2.32892e-12	2.29791e-11
ENSSSCG00000012884	141.289	141.026	97.941	126.752	329.265	299.198	280.618	303.027	1.25261	2.30999e-12	2.28247e-11
ENSSSCG00000005288	149.031	156.949	126.455	144.145	299.471	323.562	330.42	317.818	1.13681	2.26455e-12	2.24074e-11
ENSSSCG00000006197	0.967732	1.13731	2.47952	1.52819	74.1038	63.348	60.3377	65.9298	5.48456	2.17106e-12	2.15129e-11
ENSSSCG00000010204	334.835	341.193	241.753	305.927	718.883	625.683	589.968	644.845	1.07359	2.05476e-12	2.04487e-11
ENSSSCG00000000807	136.45	130.791	115.298	127.513	301.763	274.833	284.449	287.015	1.16794	1.99443e-12	1.99186e-11
ENSSSCG00000033001	61.9348	60.2774	66.947	63.0531	157.375	171.527	207.83	178.911	1.50404	1.93034e-12	1.93758e-11
ENSSSCG00000007473	259.352	279.778	208.28	249.137	597.414	487.292	496.11	526.939	1.07984	1.85875e-12	1.86975e-11
ENSSSCG00000006861	89.999	65.9639	66.947	74.3033	180.294	278.731	203.041	220.689	1.56017	1.78076e-12	1.7991e-11
ENSSSCG00000005207	229.352	241.109	159.929	210.13	469.069	524.327	428.11	473.835	1.16869	1.75314e-12	1.78023e-11
ENSSSCG00000012131	72.5799	59.1401	65.7073	65.8091	168.834	233.9	171.436	191.39	1.53441	1.70769e-12	1.73661e-11
ENSSSCG00000006039	118.063	113.731	74.3856	102.06	260.509	258.265	260.505	259.76	1.33927	1.54021e-12	1.57088e-11
ENSSSCG00000027865	185.804	200.166	179.765	188.579	349.128	501.911	424.279	425.106	1.17	1.50637e-12	1.53862e-11
ENSSSCG00000006100	241.933	189.931	188.443	206.769	462.958	589.624	398.42	483.667	1.22156	1.424e-12	1.45769e-11
ENSSSCG00000005343	129.676	139.889	94.2217	121.262	279.608	284.579	314.139	292.775	1.26583	1.40226e-12	1.43649e-11
ENSSSCG00000016974	134.515	185.381	138.853	152.916	466.013	303.096	385.969	385.026	1.33595	1.36107e-12	1.39772e-11
ENSSSCG00000023126	383.222	287.739	337.215	336.058	635.612	803.058	652.221	696.964	1.04941	1.34513e-12	1.38305e-11
ENSSSCG00000031733	45.4834	42.0804	29.7542	39.106	161.195	124.747	125.464	137.135	1.80261	1.15896e-12	1.19871e-11
ENSSSCG00000006267	137.418	158.086	104.14	133.215	307.11	337.206	305.519	316.612	1.24452	1.12363e-12	1.16476e-11
ENSSSCG00000030359	79.354	88.7101	86.7832	84.9491	194.045	270.935	215.492	226.824	1.41646	1.11857e-12	1.16039e-11
ENSSSCG00000006927	149.998	142.164	135.134	142.432	331.557	318.689	292.111	314.119	1.13975	1.10493e-12	1.14794e-11
ENSSSCG00000011235	199.353	192.205	166.128	185.895	354.476	415.173	450.138	406.596	1.12421	9.88308e-13	1.03527e-11
ENSSSCG00000007311	79.354	81.8862	70.6663	77.3022	194.809	214.409	195.379	201.532	1.37907	9.80238e-13	1.02759e-11
ENSSSCG00000012267	41.6125	43.2177	45.8711	43.5671	128.345	157.883	135.041	140.423	1.68925	9.6889e-13	1.01722e-11
ENSSSCG00000010872	130.644	147.85	110.339	129.611	340.725	293.35	282.533	305.536	1.23669	9.57641e-13	1.00693e-11
ENSSSCG00000032360	149.998	164.91	167.368	160.759	334.613	344.028	346.702	341.781	1.09027	9.45108e-13	9.94505e-12
ENSSSCG00000007469	223.546	258.169	197.122	226.279	515.671	442.462	464.504	474.212	1.06742	9.36045e-13	9.85713e-12
ENSSSCG00000028805	297.094	417.392	327.296	347.261	701.312	680.26	725.967	702.513	1.01824	8.86301e-13	9.37581e-12
ENSSSCG00000004626	214.836	123.967	161.169	166.657	404.897	446.36	382.138	411.132	1.29653	8.18246e-13	8.70214e-12
ENSSSCG00000040731	137.418	90.9847	121.496	116.633	294.887	325.511	260.505	293.635	1.32798	8.13067e-13	8.67264e-12
ENSSSCG00000039249	188.708	135.34	148.771	157.606	395.729	369.368	328.505	364.534	1.20557	8.13605e-13	8.67264e-12
ENSSSCG00000028679	1442.89	1233.98	1658.8	1445.22	2494.32	3990.92	2966.12	3150.46	1.12416	7.69067e-13	8.22306e-12
ENSSSCG00000016851	125.805	158.086	117.777	133.889	298.707	298.223	349.575	315.502	1.23566	6.93183e-13	7.46324e-12
ENSSSCG00000016056	452.898	420.804	328.536	400.746	869.382	923.906	719.263	837.517	1.06072	6.7561e-13	7.29093e-12
ENSSSCG00000008986	172.256	112.594	120.257	135.035	333.085	334.283	321.801	329.723	1.27988	6.56689e-13	7.1143e-12
ENSSSCG00000029196	226.449	258.169	221.917	235.512	540.881	448.309	469.293	486.161	1.04743	6.47728e-13	7.02269e-12
ENSSSCG00000010292	327.093	238.835	304.981	290.303	589.01	991.153	632.109	737.424	1.34265	6.31446e-13	6.85149e-12
ENSSSCG00000007153	305.803	302.524	238.034	282.12	608.109	555.513	553.574	572.399	1.01823	5.76246e-13	6.26718e-12
ENSSSCG00000022288	53.2252	23.8835	52.0699	43.0595	153.555	191.993	139.83	161.793	1.90475	4.88772e-13	5.35344e-12
ENSSSCG00000032340	98.7086	122.829	104.14	108.559	242.938	272.884	273.914	263.245	1.27849	4.53374e-13	4.98926e-12
ENSSSCG00000011218	113.225	84.1608	70.6663	89.3506	258.217	247.545	223.154	242.972	1.4332	4.51419e-13	4.97167e-12
ENSSSCG00000030480	82.2572	63.6893	47.1109	64.3524	196.337	205.637	180.055	194.01	1.57846	4.21664e-13	4.65871e-12
ENSSSCG00000015560	1911.27	1660.47	2033.21	1868.32	3168.89	4710.17	3540.77	3806.61	1.02653	4.18251e-13	4.62466e-12
ENSSSCG00000014933	163.547	146.713	102.9	137.72	322.39	374.241	326.59	341.073	1.29976	4.08464e-13	4.52003e-12
ENSSSCG00000024419	221.611	219.501	194.642	211.918	491.224	596.446	391.716	493.129	1.21658	3.869e-13	4.29505e-12
ENSSSCG00000039336	100.644	80.7489	111.578	97.6571	236.063	296.274	234.646	255.661	1.38833	3.8613e-13	4.28993e-12
ENSSSCG00000008529	160.643	125.104	202.081	162.609	362.115	556.488	392.674	437.092	1.42745	3.70257e-13	4.12673e-12
ENSSSCG00000029815	48.3866	51.1789	40.9121	46.8258	179.53	151.061	131.21	153.934	1.71646	3.54919e-13	3.97486e-12
ENSSSCG00000013285	504.188	325.27	375.647	401.702	785.347	1140.26	920.389	948.667	1.23605	3.01169e-13	3.39748e-12
ENSSSCG00000006342	145.16	136.477	92.982	124.873	334.613	392.758	275.829	334.4	1.41413	2.62213e-13	2.97004e-12
ENSSSCG00000001549	188.708	214.951	157.449	187.036	492.752	398.605	395.547	428.968	1.19743	2.34752e-13	2.67203e-12
ENSSSCG00000030186	183.869	160.361	152.49	165.573	383.506	448.309	330.42	387.412	1.22253	1.96301e-13	2.25463e-12
ENSSSCG00000015013	300.965	305.936	265.309	290.736	630.264	614.963	523.884	589.704	1.01947	1.89753e-13	2.18303e-12
ENSSSCG00000015582	125.805	175.146	187.204	162.718	400.313	349.876	411.828	387.339	1.25874	1.67061e-13	1.93635e-12
ENSSSCG00000016109	76.4508	58.0027	68.1868	67.5468	180.294	197.841	197.295	191.81	1.49994	1.66679e-13	1.93353e-12
ENSSSCG00000040634	354.19	336.643	365.729	352.187	631.792	849.838	697.235	726.288	1.04306	1.51131e-13	1.76345e-12
ENSSSCG00000010435	102.58	98.9459	80.5844	94.0366	245.23	286.528	219.323	250.36	1.40709	1.29557e-13	1.52706e-12
ENSSSCG00000006193	1541.6	1149.82	1368.69	1353.37	2614.26	3423.72	2442.24	2826.74	1.06184	1.20837e-13	1.43034e-12
ENSSSCG00000011467	87.0958	72.7878	70.6663	76.85	207.032	227.078	197.295	210.468	1.447	1.18433e-13	1.40546e-12
ENSSSCG00000026454	69.6767	61.4147	75.6253	68.9056	215.436	253.392	163.774	210.867	1.61502	1.1209e-13	1.33354e-12
ENSSSCG00000021814	223.546	227.462	211.999	221.002	456.082	458.055	438.645	450.927	1.02815	1.05121e-13	1.25389e-12
ENSSSCG00000035901	209.03	145.576	151.251	168.619	381.978	430.767	389.8	400.848	1.24196	1.0389e-13	1.24026e-12
ENSSSCG00000004205	96.7732	96.6712	86.7832	93.4092	242.174	293.35	214.534	250.019	1.41737	1.01465e-13	1.21445e-12
ENSSSCG00000006303	303.868	232.011	277.706	271.195	544.701	800.134	581.348	642.061	1.2405	1.0077e-13	1.20716e-12
ENSSSCG00000039314	2559.65	2028.96	2408.85	2332.49	4052.79	5739.33	4411.35	4734.49	1.0209	1.00218e-13	1.20158e-12
ENSSSCG00000025854	148.063	128.516	147.531	141.37	320.098	391.783	302.646	338.176	1.25666	9.93506e-14	1.19221e-12
ENSSSCG00000022739	342.577	362.801	244.233	316.537	755.553	814.753	613.912	728.073	1.19908	9.54789e-14	1.14673e-12
ENSSSCG00000016061	215.804	193.342	168.607	192.585	424.76	492.165	390.758	435.894	1.17379	9.32792e-14	1.12225e-12
ENSSSCG00000015850	117.096	122.829	121.496	120.474	300.235	267.036	285.407	284.226	1.24053	9.06615e-14	1.09359e-12
ENSSSCG00000032778	23.2256	17.0596	7.43856	15.9079	106.19	87.7126	89.0699	94.3241	2.53578	8.50917e-14	1.03266e-12
ENSSSCG00000028035	151.934	120.555	91.7422	121.41	355.24	346.952	279.66	327.284	1.42255	8.22832e-14	9.99945e-13
ENSSSCG00000008414	149.031	108.044	130.175	129.083	294.123	391.783	308.392	331.433	1.355	8.21819e-14	9.99945e-13
ENSSSCG00000002844	175.159	159.223	156.21	163.531	338.433	494.115	374.477	402.341	1.29463	7.861e-14	9.59855e-13
ENSSSCG00000006219	331.932	276.366	318.618	308.972	611.165	677.336	584.222	624.241	1.01321	7.78905e-14	9.51903e-13
ENSSSCG00000036476	262.255	257.032	249.192	256.16	546.229	714.371	486.532	582.377	1.18346	7.61479e-14	9.33063e-13
ENSSSCG00000010465	181.934	152.399	143.812	159.382	378.922	421.995	329.463	376.793	1.23652	7.14387e-14	8.79226e-13
ENSSSCG00000015866	54.193	43.2177	35.953	44.4546	161.195	149.111	144.619	151.642	1.7591	6.78831e-14	8.36945e-13
ENSSSCG00000036210	210.965	171.734	183.484	188.728	417.12	410.3	400.336	409.252	1.11364	6.49507e-14	8.02922e-13
ENSSSCG00000024096	161.611	158.086	161.169	160.289	331.557	490.216	368.73	396.834	1.3055	6.21415e-14	7.70931e-13
ENSSSCG00000014252	123.87	83.0235	102.9	103.264	300.235	254.367	266.252	273.618	1.40177	6.14441e-14	7.63639e-13
ENSSSCG00000014956	125.805	95.5339	126.455	115.932	282.664	401.529	275.829	320.007	1.46232	6.06135e-14	7.54662e-13
ENSSSCG00000016635	390.964	340.055	318.618	349.879	721.939	815.728	641.686	726.451	1.05119	5.99758e-14	7.47391e-13
ENSSSCG00000009864	122.902	148.987	116.537	129.476	339.197	298.223	297.857	311.759	1.26919	5.85496e-14	7.30926e-13
ENSSSCG00000036686	112.257	142.164	120.257	124.892	271.205	370.342	314.139	318.562	1.35059	5.78307e-14	7.23247e-13
ENSSSCG00000028431	463.543	418.53	436.395	439.489	812.086	1100.31	839.938	917.443	1.06006	5.26005e-14	6.60207e-13
ENSSSCG00000004250	12.5805	11.3731	8.67832	10.8773	93.9666	65.2972	77.577	78.9469	2.84981	5.10514e-14	6.41921e-13
ENSSSCG00000011489	80.3217	52.3162	43.3916	58.6765	178.002	214.409	195.379	195.93	1.72159	5.05137e-14	6.36308e-13
ENSSSCG00000028454	122.902	130.791	109.099	120.93	283.428	306.02	281.576	290.341	1.26092	4.78963e-14	6.0718e-13
ENSSSCG00000013410	86.1281	81.8862	68.1868	78.7337	213.144	265.087	199.21	225.814	1.51357	4.63296e-14	5.87855e-13
ENSSSCG00000033786	393.867	375.312	409.121	392.766	724.231	1096.41	815.995	878.878	1.16094	4.40102e-14	5.60979e-13
ENSSSCG00000023266	239.997	283.19	241.753	254.98	506.503	565.259	515.264	529.009	1.05286	3.84902e-14	4.93326e-13
ENSSSCG00000004029	147.095	150.125	133.894	143.705	385.034	313.816	320.843	339.898	1.24264	3.59257e-14	4.62585e-13
ENSSSCG00000023948	237.094	259.306	210.759	235.72	504.975	534.072	463.546	500.865	1.08595	3.38465e-14	4.37429e-13
ENSSSCG00000016686	98.7086	81.8862	88.0229	89.5393	249.05	233.9	224.111	235.687	1.39372	3.307e-14	4.27791e-13
ENSSSCG00000011485	105.483	116.005	85.5434	102.344	296.415	243.646	265.294	268.452	1.38958	3.26959e-14	4.23345e-13
ENSSSCG00000010314	299.997	258.169	285.145	281.104	572.967	984.331	635.94	731.079	1.37681	2.7562e-14	3.602e-13
ENSSSCG00000010508	614.51	470.846	442.594	509.317	1124.54	1167.55	957.741	1083.28	1.08598	2.75864e-14	3.602e-13
ENSSSCG00000011516	55.1607	43.2177	39.6723	46.0169	137.512	197.841	161.858	165.737	1.83547	2.22935e-14	2.92736e-13
ENSSSCG00000008068	628.058	498.141	417.799	514.666	1018.35	1249.42	1122.47	1130.08	1.13091	2.20281e-14	2.89797e-13
ENSSSCG00000015670	67.7412	61.4147	66.947	65.3676	179.53	214.409	185.802	193.247	1.5613	1.88607e-14	2.50017e-13
ENSSSCG00000006982	188.708	180.832	163.648	177.729	388.854	441.487	371.603	400.648	1.16938	1.88559e-14	2.50017e-13
ENSSSCG00000003107	419.028	456.061	349.612	408.234	857.923	762.125	878.248	832.765	1.02725	1.73097e-14	2.31438e-13
ENSSSCG00000010948	80.3217	71.6505	65.7073	72.5598	179.53	248.519	227.942	218.664	1.58308	1.6983e-14	2.27289e-13
ENSSSCG00000059025	144.192	109.182	116.537	123.304	319.334	331.359	281.576	310.756	1.32838	1.63164e-14	2.19633e-13
ENSSSCG00000011229	496.446	392.372	345.893	411.57	881.606	1071.07	826.53	926.402	1.16667	1.53206e-14	2.07431e-13
ENSSSCG00000014072	139.353	172.871	138.853	150.359	337.669	364.495	353.406	351.857	1.22668	1.44856e-14	1.96508e-13
ENSSSCG00000000549	176.127	209.265	145.052	176.815	461.43	433.69	379.265	424.795	1.26346	1.39954e-14	1.90413e-13
ENSSSCG00000046439	775.153	714.23	945.936	811.773	1566.11	2620.66	1782.36	1989.71	1.29354	1.316e-14	1.79751e-13
ENSSSCG00000004237	312.577	200.166	265.309	259.351	609.637	988.229	609.123	735.663	1.50103	1.31441e-14	1.79709e-13
ENSSSCG00000014337	511.93	392.372	443.834	449.378	915.22	1024.29	844.727	928.079	1.0442	1.2589e-14	1.72798e-13
ENSSSCG00000010401	192.579	181.969	218.198	197.582	408.717	455.131	439.603	434.484	1.13792	9.00483e-15	1.2533e-13
ENSSSCG00000035212	176.127	113.731	133.894	141.251	380.45	391.783	330.42	367.551	1.37359	8.60764e-15	1.20889e-13
ENSSSCG00000022464	67.7412	56.8654	45.8711	56.8259	168.834	225.129	178.14	190.701	1.73426	8.58504e-15	1.20693e-13
ENSSSCG00000000551	201.288	179.695	157.449	179.477	398.785	504.835	395.547	433.056	1.26535	7.58743e-15	1.07427e-13
ENSSSCG00000014010	135.482	95.5339	92.982	107.999	283.428	327.461	278.702	296.53	1.44733	7.13362e-15	1.01725e-13
ENSSSCG00000017514	977.409	779.056	742.616	833.027	1863.29	1573.95	1609	1682.08	1.01249	7.04746e-15	1.00703e-13
ENSSSCG00000023873	491.608	379.861	428.957	433.475	873.966	1184.12	874.417	977.501	1.17081	6.70192e-15	9.59622e-14
ENSSSCG00000037950	91.9345	70.5131	68.1868	76.8781	216.964	241.697	213.576	224.079	1.53405	5.63284e-15	8.21746e-14
ENSSSCG00000033144	259.352	292.288	198.362	250.001	640.959	651.997	508.56	600.506	1.26223	5.56161e-15	8.13057e-14
ENSSSCG00000035523	466.447	417.392	363.25	415.696	811.322	964.839	825.572	867.244	1.05747	4.93082e-15	7.25408e-14
ENSSSCG00000034427	177.095	166.047	115.298	152.813	430.871	372.291	372.561	391.908	1.35328	4.76762e-15	7.02883e-14
ENSSSCG00000021292	65.8058	51.1789	61.988	59.6575	165.015	278.731	198.252	213.999	1.83687	4.4631e-15	6.60785e-14
ENSSSCG00000034706	119.999	109.182	105.38	111.52	265.093	374.241	282.533	307.289	1.4572	4.11745e-15	6.12212e-14
ENSSSCG00000027777	105.483	94.3966	106.619	102.166	258.981	272.884	256.674	262.846	1.36266	4.09138e-15	6.08986e-14
ENSSSCG00000004969	150.966	121.692	119.017	130.558	324.681	354.749	303.604	327.678	1.32162	3.94123e-15	5.89154e-14
ENSSSCG00000028517	87.0958	73.9251	116.537	92.5194	239.882	414.199	280.618	311.566	1.75384	3.91144e-15	5.85329e-14
ENSSSCG00000009123	459.673	377.587	337.215	391.491	786.111	1050.6	842.812	893.175	1.18594	3.7794e-15	5.66179e-14
ENSSSCG00000026294	143.224	150.125	158.689	150.679	387.326	498.013	318.928	401.422	1.41473	3.71493e-15	5.58321e-14
ENSSSCG00000009967	333.867	301.387	283.905	306.386	665.406	624.709	598.588	629.568	1.03713	3.64413e-15	5.48865e-14
ENSSSCG00000022592	227.417	225.187	245.472	232.692	466.777	505.81	502.814	491.8	1.08009	3.57413e-15	5.38905e-14
ENSSSCG00000027294	591.284	500.416	561.611	551.104	1063.43	1303.99	1023.82	1130.42	1.03524	3.44086e-15	5.19717e-14
ENSSSCG00000037144	150.966	125.104	101.66	125.91	348.364	345.978	299.773	331.372	1.38873	3.33732e-15	5.05386e-14
ENSSSCG00000006995	903.861	759.722	947.176	870.253	1739.53	2507.61	1704.78	1983.97	1.18853	3.23787e-15	4.9193e-14
ENSSSCG00000022081	367.738	308.211	254.151	310.033	705.896	701.701	655.095	687.564	1.14456	3.15656e-15	4.81151e-14
ENSSSCG00000034870	4.83866	4.54923	2.47952	3.9558	82.5073	52.6276	83.3234	72.8194	4.17846	3.13443e-15	4.78825e-14
ENSSSCG00000031794	58.0639	68.2385	69.4265	65.243	187.169	192.968	209.745	196.627	1.59595	3.01384e-15	4.61415e-14
ENSSSCG00000002425	135.482	154.674	123.976	138.044	374.339	337.206	311.266	340.937	1.30495	2.91175e-15	4.46277e-14
ENSSSCG00000002296	197.417	148.987	207.04	184.482	409.481	597.421	454.927	487.276	1.39957	2.678e-15	4.12264e-14
ENSSSCG00000009408	165.482	195.617	172.327	177.809	386.562	440.512	397.462	408.179	1.19927	2.24184e-15	3.48586e-14
ENSSSCG00000015815	111.289	122.829	106.619	113.579	282.664	274.833	305.519	287.672	1.34005	2.20952e-15	3.44329e-14
ENSSSCG00000031288	195.482	167.184	131.415	164.694	401.077	534.072	392.674	442.608	1.41909	2.13708e-15	3.34161e-14
ENSSSCG00000004291	220.643	229.736	241.753	230.711	471.361	518.479	485.574	491.805	1.09297	2.06362e-15	3.24497e-14
ENSSSCG00000020906	604.832	439.001	484.746	509.526	1184.9	1288.4	967.318	1146.87	1.16846	1.96583e-15	3.10521e-14
ENSSSCG00000024966	158.708	156.949	192.163	169.273	349.892	536.996	466.42	451.103	1.41441	1.79051e-15	2.84764e-14
ENSSSCG00000044762	22.2578	25.0208	24.7952	24.0246	117.649	107.204	112.056	112.303	2.2303	1.7657e-15	2.81139e-14
ENSSSCG00000032146	61.9348	46.6297	49.5904	52.7183	166.542	228.053	167.605	187.4	1.82025	1.74491e-15	2.78148e-14
ENSSSCG00000032949	60.9671	62.552	74.3856	65.9682	175.71	227.078	219.323	207.37	1.65446	1.74086e-15	2.7782e-14
ENSSSCG00000006984	156.773	108.044	157.449	140.755	368.991	554.539	352.449	425.326	1.59316	1.62616e-15	2.60409e-14
ENSSSCG00000010849	327.093	312.76	244.233	294.695	601.234	714.371	657.01	657.538	1.15329	1.5893e-15	2.54801e-14
ENSSSCG00000002267	16.4514	21.6089	14.8771	17.6458	106.19	82.8397	122.591	103.873	2.55752	1.54787e-15	2.48731e-14
ENSSSCG00000012202	301.932	308.211	326.057	312.067	601.234	805.007	659.883	688.708	1.1416	1.42285e-15	2.29967e-14
ENSSSCG00000023630	31.9351	30.7073	21.0759	27.9061	126.053	116.95	130.253	124.419	2.14465	1.38162e-15	2.24083e-14
ENSSSCG00000034697	151.934	144.438	106.619	134.33	378.158	331.359	335.209	348.242	1.36921	1.1838e-15	1.93576e-14
ENSSSCG00000004193	23.2256	31.8446	21.0759	25.382	106.19	156.908	115.887	126.328	2.31188	1.1233e-15	1.84332e-14
ENSSSCG00000008900	433.544	294.563	364.489	364.199	775.416	1078.87	836.107	896.796	1.29699	1.03602e-15	1.71221e-14
ENSSSCG00000004383	126.773	64.8266	90.5024	94.034	295.651	343.054	271.998	303.568	1.68123	1.0292e-15	1.70295e-14
ENSSSCG00000025463	92.9022	72.7878	76.8651	80.8517	217.728	350.851	240.393	269.657	1.73032	9.82739e-16	1.62801e-14
ENSSSCG00000006135	195.482	185.381	174.806	185.223	412.536	453.182	398.42	421.379	1.18316	9.69136e-16	1.6093e-14
ENSSSCG00000011363	255.481	232.011	202.081	229.858	482.82	588.649	513.349	528.273	1.1956	8.14084e-16	1.3632e-14
ENSSSCG00000038222	152.902	160.361	127.695	146.986	362.115	414.199	332.336	369.55	1.3267	7.68043e-16	1.29076e-14
ENSSSCG00000014184	614.51	586.851	560.371	587.244	1113.85	1336.16	1078.42	1176.14	1.00065	6.76856e-16	1.1472e-14
ENSSSCG00000004387	282.578	312.76	241.753	279.03	700.548	576.954	604.334	627.279	1.1684	6.07633e-16	1.03491e-14
ENSSSCG00000006878	152.902	138.752	143.812	145.155	336.905	435.639	339.998	370.847	1.35018	5.87671e-16	1.00213e-14
ENSSSCG00000028168	348.383	342.33	338.454	343.056	637.14	779.668	733.629	716.812	1.06136	5.58949e-16	9.56668e-15
ENSSSCG00000005946	16.4514	11.3731	14.8771	14.2339	96.2585	79.916	113.013	96.3959	2.75301	5.47358e-16	9.37981e-15
ENSSSCG00000032092	1328.7	1022.44	1207.53	1186.22	2221.59	2880.87	2361.79	2488.08	1.0677	5.37653e-16	9.22485e-15
ENSSSCG00000006054	377.415	294.563	349.612	340.53	690.617	891.745	731.714	771.358	1.17721	5.2881e-16	9.08432e-15
ENSSSCG00000003401	274.836	301.387	265.309	280.51	646.307	577.929	566.982	597.073	1.09077	4.84491e-16	8.36422e-15
ENSSSCG00000014156	253.546	183.107	189.683	208.779	508.031	700.727	485.574	564.777	1.43034	4.57242e-16	7.94301e-15
ENSSSCG00000008479	118.063	97.8086	99.1808	105.018	269.677	333.308	270.083	291.022	1.46449	4.30442e-16	7.52436e-15
ENSSSCG00000015009	364.835	369.625	354.571	363.01	706.66	870.304	719.263	765.409	1.07497	3.99208e-16	6.99592e-15
ENSSSCG00000035355	49.3543	31.8446	44.6313	41.9434	143.624	162.756	188.675	165.018	1.96823	3.52395e-16	6.19894e-15
ENSSSCG00000015590	158.708	177.42	172.327	169.485	375.103	434.665	388.843	399.537	1.23799	3.43166e-16	6.05189e-15
ENSSSCG00000004475	25.161	18.1969	23.5554	22.3045	127.581	120.849	98.6473	115.692	2.37222	3.40221e-16	6.01518e-15
ENSSSCG00000061257	154.837	143.301	131.415	143.184	352.184	330.384	370.646	351.071	1.2904	3.35604e-16	5.94864e-15
ENSSSCG00000025440	310.642	324.133	318.618	317.798	664.642	656.87	618.7	646.738	1.02596	3.05531e-16	5.45026e-15
ENSSSCG00000037416	36.7738	35.2566	32.2337	34.7547	152.027	158.857	121.633	144.173	2.04934	2.98882e-16	5.3385e-15
ENSSSCG00000028097	316.448	288.876	267.788	291.038	592.066	690.981	609.123	630.723	1.11232	2.87873e-16	5.16171e-15
ENSSSCG00000004138	69.6767	81.8862	50.8301	67.4643	282.664	186.146	246.139	238.316	1.8184	2.75781e-16	4.97048e-15
ENSSSCG00000017260	146.127	116.005	137.613	133.249	332.321	338.181	332.336	334.279	1.3245	2.7288e-16	4.92456e-15
ENSSSCG00000006889	401.609	318.446	285.145	335.067	760.901	827.423	708.728	765.684	1.18785	2.67136e-16	4.83343e-15
ENSSSCG00000029547	235.159	200.166	158.689	198.005	537.825	546.742	437.687	507.418	1.35232	2.41142e-16	4.40313e-15
ENSSSCG00000032320	23.2256	18.1969	7.43856	16.287	87.855	159.832	113.971	120.553	2.85238	2.22323e-16	4.0809e-15
ENSSSCG00000011570	143.224	151.262	151.251	148.579	334.613	388.859	362.984	362.152	1.28525	1.75628e-16	3.25272e-15
ENSSSCG00000006894	239.03	219.501	188.443	215.658	527.13	512.632	459.715	499.826	1.20934	1.72901e-16	3.20753e-15
ENSSSCG00000000475	87.0958	111.456	73.1458	90.566	324.681	262.163	249.97	278.938	1.62339	1.5902e-16	2.96186e-15
ENSSSCG00000005247	299.997	329.82	292.583	307.467	670.754	611.065	648.39	643.403	1.06586	1.49138e-16	2.78898e-15
ENSSSCG00000032269	574.833	448.1	482.266	501.733	1152.05	1046.7	981.684	1060.14	1.07779	1.44128e-16	2.69892e-15
ENSSSCG00000008188	124.837	117.143	116.537	119.506	339.197	303.096	289.238	310.51	1.37748	1.43638e-16	2.69335e-15
ENSSSCG00000031337	98.7086	81.8862	78.1048	86.2332	262.801	241.697	243.266	249.255	1.52578	1.41261e-16	2.65593e-15
ENSSSCG00000030396	192.579	206.99	153.73	184.433	516.435	463.902	408.955	463.097	1.32658	1.2375e-16	2.34569e-15
ENSSSCG00000005037	136.45	135.34	126.455	132.748	329.265	389.834	312.223	343.774	1.37037	1.17294e-16	2.23244e-15
ENSSSCG00000011848	396.77	310.485	343.413	350.223	835.004	1239.67	761.404	945.36	1.43038	1.08792e-16	2.07629e-15
ENSSSCG00000028536	41.6125	55.7281	32.2337	43.1914	180.294	180.298	151.323	170.638	1.97921	9.0693e-17	1.74763e-15
ENSSSCG00000032216	172.256	200.166	178.525	183.649	423.996	518.479	410.871	451.115	1.29665	8.74707e-17	1.69021e-15
ENSSSCG00000037116	312.577	258.169	271.507	280.751	610.401	742.634	590.926	647.987	1.20353	8.58835e-17	1.66185e-15
ENSSSCG00000016792	408.383	337.781	355.811	367.325	769.304	928.779	745.122	814.402	1.14606	8.43875e-17	1.63517e-15
ENSSSCG00000023247	203.224	159.223	179.765	180.737	411.773	491.191	429.068	444.01	1.29251	8.02383e-17	1.55911e-15
ENSSSCG00000029544	127.741	143.301	164.888	145.31	330.029	429.792	394.589	384.803	1.40783	7.82404e-17	1.52241e-15
ENSSSCG00000015770	37.7415	44.355	29.7542	37.2836	132.164	167.629	170.478	156.757	2.06397	7.71227e-17	1.50434e-15
ENSSSCG00000038471	227.417	230.874	271.507	243.266	561.508	501.911	602.419	555.279	1.19371	7.72038e-17	1.50434e-15
ENSSSCG00000011752	169.353	192.205	133.894	165.151	457.61	418.097	393.631	423.113	1.35522	6.78523e-17	1.33143e-15
ENSSSCG00000028004	377.415	435.589	353.331	388.779	819.725	834.245	778.643	810.871	1.06022	6.38972e-17	1.25737e-15
ENSSSCG00000006775	577.736	533.398	515.74	542.291	1218.51	1495.01	1019.04	1244.19	1.19693	5.32738e-17	1.05428e-15
ENSSSCG00000015014	75.4831	64.8266	53.3097	64.5398	245.23	229.027	186.759	220.339	1.76429	4.87875e-17	9.69625e-16
ENSSSCG00000027681	137.418	116.005	110.339	121.254	325.445	383.012	297.857	335.438	1.4623	4.36737e-17	8.72973e-16
ENSSSCG00000014970	372.577	308.211	327.296	336.028	679.921	850.813	732.671	754.468	1.16375	4.33033e-17	8.6806e-16
ENSSSCG00000029261	241.933	292.288	302.501	278.908	594.358	703.65	611.996	636.668	1.19337	3.71258e-17	7.51797e-16
ENSSSCG00000012250	153.869	137.614	133.894	141.793	356.004	344.028	360.11	353.381	1.31419	3.68803e-17	7.47914e-16
ENSSSCG00000016019	356.125	361.664	309.94	342.576	842.644	959.966	666.587	823.066	1.26332	3.38387e-17	6.88234e-16
ENSSSCG00000004570	5573.17	5003.02	4940.44	5172.21	9293.53	12850.9	10125.2	10756.5	1.0561	2.77907e-17	5.69383e-16
ENSSSCG00000024149	437.415	477.67	530.617	481.9	961.057	1227	997.008	1061.69	1.14067	2.70711e-17	5.56276e-16
ENSSSCG00000015857	421.931	489.043	366.969	425.981	1013.77	966.788	855.262	945.274	1.14953	2.21269e-17	4.57376e-16
ENSSSCG00000035684	1128.38	1000.83	1192.65	1107.29	2030.6	2522.23	2173.11	2241.98	1.01749	2.20134e-17	4.55708e-16
ENSSSCG00000015586	96.7732	105.77	109.099	103.881	278.844	285.553	287.322	283.907	1.45334	1.32691e-17	2.80524e-16
ENSSSCG00000022112	262.255	233.148	223.157	239.52	525.602	583.776	529.631	546.336	1.18599	1.21037e-17	2.57842e-16
ENSSSCG00000007737	248.707	255.894	246.712	250.438	527.894	577.929	546.87	550.898	1.1366	1.20287e-17	2.57029e-16
ENSSSCG00000030130	539.994	658.502	576.488	591.661	1178.78	1202.64	1176.11	1185.84	1.00398	1.18228e-17	2.53409e-16
ENSSSCG00000003532	331.932	321.858	301.262	318.351	956.473	650.048	753.742	786.754	1.30598	1.10541e-17	2.37297e-16
ENSSSCG00000004156	131.612	121.692	123.976	125.76	305.583	449.284	348.618	367.828	1.5446	1.00622e-17	2.17008e-16
ENSSSCG00000000804	274.836	277.503	234.315	262.218	622.624	566.234	578.475	589.111	1.16622	9.05756e-18	1.95643e-16
ENSSSCG00000004441	294.19	282.053	204.56	260.268	629.5	628.607	630.193	629.434	1.26935	8.77378e-18	1.90399e-16
ENSSSCG00000027667	32.9029	50.0416	44.6313	42.5253	166.542	160.806	181.013	169.454	2.00468	7.9485e-18	1.72759e-16
ENSSSCG00000006308	699.67	652.815	772.37	708.285	1442.35	2377.99	1690.41	1836.92	1.3746	5.33211e-18	1.18859e-16
ENSSSCG00000029860	97.7409	98.9459	84.3036	93.6635	269.677	275.808	263.379	269.621	1.522	5.31163e-18	1.18592e-16
ENSSSCG00000010169	45.4834	64.8266	58.2687	56.1929	198.629	185.171	226.027	203.276	1.86261	4.32185e-18	9.7273e-17
ENSSSCG00000026210	82.2572	69.3758	63.2277	71.6203	273.496	201.739	258.59	244.608	1.76714	4.17434e-18	9.42575e-17
ENSSSCG00000026552	288.384	324.133	302.501	305.006	637.904	910.262	718.305	755.49	1.30793	3.95378e-18	8.94221e-17
ENSSSCG00000005459	224.514	266.13	223.157	237.934	550.813	526.276	566.025	547.704	1.20346	3.81341e-18	8.63878e-17
ENSSSCG00000010690	318.384	335.506	252.911	302.267	695.964	778.693	662.756	712.471	1.23412	2.97731e-18	6.8336e-17
ENSSSCG00000002799	512.898	601.636	541.775	552.103	1052.73	1171.45	1179.94	1134.71	1.0395	2.89472e-18	6.65499e-17
ENSSSCG00000022073	76.4508	77.337	71.906	75.2313	273.496	213.434	240.393	242.441	1.68932	2.82627e-18	6.50836e-17
ENSSSCG00000008785	95.8054	100.083	60.7482	85.5456	272.732	333.308	262.421	289.487	1.74967	2.81444e-18	6.49186e-17
ENSSSCG00000004452	611.606	523.162	536.816	557.195	1181.08	1194.84	1066.92	1147.61	1.04097	2.62314e-18	6.08079e-17
ENSSSCG00000005601	11509.2	9774.03	10754.9	10679.4	19975.2	27696.7	21443.8	23038.6	1.10912	2.33527e-18	5.4589e-17
ENSSSCG00000040719	496.446	601.636	591.365	563.149	1083.29	1305.94	1282.41	1223.88	1.1208	1.84067e-18	4.38363e-17
ENSSSCG00000008374	133.547	98.9459	114.058	115.517	320.862	382.037	310.308	337.736	1.54226	1.8375e-18	4.38356e-17
ENSSSCG00000048919	708.38	702.857	533.097	648.111	1481.31	1534	1317.85	1444.39	1.15433	1.75427e-18	4.19219e-17
ENSSSCG00000036115	322.255	271.817	277.706	290.593	672.282	784.541	616.785	691.202	1.24728	1.73925e-18	4.16344e-17
ENSSSCG00000023627	21.2901	21.6089	17.3566	20.0852	120.705	136.442	105.351	120.833	2.58205	1.70257e-18	4.08265e-17
ENSSSCG00000011928	189.675	152.399	187.204	176.426	418.648	455.131	455.884	443.221	1.32704	1.36316e-18	3.31441e-17
ENSSSCG00000017605	196.45	174.008	187.204	185.887	443.095	712.422	502.814	552.777	1.56949	1.23287e-18	3.00286e-17
ENSSSCG00000002414	317.416	296.838	296.303	303.519	722.703	693.904	615.827	677.478	1.15798	1.06781e-18	2.63306e-17
ENSSSCG00000022312	303.868	242.247	282.665	276.26	624.152	744.583	619.658	662.798	1.26017	1.0544e-18	2.60921e-17
ENSSSCG00000001959	1019.99	947.378	1193.89	1053.75	2086.36	2885.75	2323.48	2431.86	1.20669	9.33893e-19	2.32339e-17
ENSSSCG00000015097	561.284	434.452	440.115	478.617	1103.15	1304.97	1012.33	1140.15	1.2495	8.46331e-19	2.10932e-17
ENSSSCG00000039885	406.447	369.625	407.881	394.651	906.052	998.949	774.812	893.271	1.17839	8.27713e-19	2.06661e-17
ENSSSCG00000032931	1627.72	1898.17	1445.56	1657.15	3717.41	3443.21	3211.3	3457.31	1.06087	8.2005e-19	2.05116e-17
ENSSSCG00000014828	543.865	501.553	463.67	503.029	1145.17	1098.36	974.022	1072.52	1.09105	8.08286e-19	2.02537e-17
ENSSSCG00000005095	579.671	633.481	679.388	630.847	1207.82	1453.11	1318.81	1326.58	1.07315	7.82384e-19	1.96754e-17
ENSSSCG00000035493	316.448	319.584	234.315	290.116	777.708	659.794	703.939	713.814	1.29636	7.56994e-19	1.91059e-17
ENSSSCG00000008753	203.224	206.99	185.964	198.726	442.331	538.945	493.236	491.504	1.30348	7.16797e-19	1.81242e-17
ENSSSCG00000003707	229.352	286.602	267.788	261.247	608.873	582.802	626.362	606.012	1.21698	6.91422e-19	1.75462e-17
ENSSSCG00000010540	744.186	892.787	815.762	817.578	1541.66	1866.33	1724.89	1710.96	1.06562	6.88601e-19	1.75065e-17
ENSSSCG00000040288	624.187	661.914	616.16	634.087	1311.71	1174.37	1353.29	1279.79	1.01341	6.49333e-19	1.65384e-17
ENSSSCG00000004113	107.418	114.868	105.38	109.222	303.291	348.901	288.28	313.491	1.52035	6.11101e-19	1.56218e-17
ENSSSCG00000035825	64.838	44.355	61.988	57.0603	232.243	196.866	206.872	211.994	1.89191	4.9089e-19	1.2665e-17
ENSSSCG00000011535	685.154	665.326	736.417	695.632	1436.24	1988.15	1467.26	1630.55	1.22877	4.08306e-19	1.06726e-17
ENSSSCG00000007253	816.765	779.056	936.018	843.947	1742.58	2520.28	1871.42	2044.76	1.27679	4.02569e-19	1.05823e-17
ENSSSCG00000011845	228.385	222.913	198.362	216.553	529.422	541.869	485.574	518.955	1.25864	2.93315e-19	7.82848e-18
ENSSSCG00000062186	346.448	348.016	373.168	355.877	723.467	892.72	791.094	802.427	1.17283	2.8003e-19	7.48825e-18
ENSSSCG00000008359	497.414	416.255	508.301	473.99	1082.53	1524.25	1063.09	1223.29	1.36711	2.5608e-19	6.87419e-18
ENSSSCG00000005498	51.2898	40.9431	44.6313	45.6214	197.865	161.781	197.295	185.647	2.0207	2.39906e-19	6.46492e-18
ENSSSCG00000006088	509.027	586.851	559.132	551.67	1172.67	1289.38	1076.5	1179.52	1.09735	2.02421e-19	5.49457e-18
ENSSSCG00000038506	1101.28	1169.15	969.492	1079.97	2073.38	2363.37	2143.42	2193.39	1.02123	2.02714e-19	5.49457e-18
ENSSSCG00000013335	125.805	100.083	86.7832	104.224	333.849	359.622	290.195	327.889	1.645	1.81551e-19	4.97906e-18
ENSSSCG00000002252	43.5479	23.8835	29.7542	32.3952	158.139	158.857	163.774	160.257	2.28942	1.41528e-19	3.90449e-18
ENSSSCG00000012583	163.547	214.951	138.853	172.45	549.285	595.471	430.025	524.927	1.6051	1.37537e-19	3.80949e-18
ENSSSCG00000039663	168.385	136.477	137.613	147.492	407.189	395.681	382.138	395.003	1.41667	1.32512e-19	3.67761e-18
ENSSSCG00000010835	427.737	449.237	406.641	427.872	862.507	939.5	904.107	902.038	1.07498	1.2619e-19	3.51616e-18
ENSSSCG00000022659	596.123	575.478	431.436	534.346	1273.52	1643.15	1215.37	1377.35	1.36357	1.14983e-19	3.21674e-18
ENSSSCG00000033115	151.934	194.48	167.368	171.26	485.876	442.462	421.406	449.915	1.39717	1.14156e-19	3.20003e-18
ENSSSCG00000033811	324.19	241.109	254.151	273.15	655.475	773.82	657.01	695.435	1.34355	9.5063e-20	2.69191e-18
ENSSSCG00000030067	205.159	199.029	239.274	214.487	516.435	623.734	506.645	548.938	1.3573	9.43317e-20	2.67664e-18
ENSSSCG00000028976	282.578	311.623	311.18	301.793	653.947	804.032	679.038	712.339	1.23955	8.68248e-20	2.46866e-18
ENSSSCG00000051265	6.77412	13.6477	26.0349	15.4856	148.208	154.959	99.605	134.257	3.16198	8.32299e-20	2.38102e-18
ENSSSCG00000031856	149.998	168.322	161.169	159.83	412.536	389.834	437.687	413.353	1.37276	7.52231e-20	2.1564e-18
ENSSSCG00000011708	65.8058	72.7878	39.6723	59.4219	221.547	245.595	228.9	232.014	1.95423	7.38942e-20	2.12267e-18
ENSSSCG00000004139	162.579	192.205	114.058	156.281	503.447	498.987	423.321	475.252	1.60095	6.99945e-20	2.0148e-18
ENSSSCG00000030581	359.028	367.351	391.764	372.714	767.776	867.381	804.502	813.22	1.12611	6.89201e-20	1.98798e-18
ENSSSCG00000035218	6.77412	7.96116	6.1988	6.97803	90.1469	97.4585	97.6895	95.0983	3.76573	6.77129e-20	1.95721e-18
ENSSSCG00000006049	164.514	133.065	138.853	145.478	369.755	509.708	413.744	431.069	1.56144	6.32064e-20	1.83457e-18
ENSSSCG00000031904	69.6767	70.5131	53.3097	64.4998	213.144	261.189	227.942	234.092	1.85162	5.9386e-20	1.73452e-18
ENSSSCG00000057415	245.804	259.306	187.204	230.771	590.538	627.633	558.363	592.178	1.35591	5.85383e-20	1.71335e-18
ENSSSCG00000003702	284.513	292.288	259.11	278.637	593.594	689.031	682.869	655.165	1.23099	5.17093e-20	1.51666e-18
ENSSSCG00000017043	1193.21	1182.8	1121.98	1166	2184.15	2599.22	2246.86	2343.41	1.00632	4.9183e-20	1.44561e-18
ENSSSCG00000016174	71646	86260.3	63774.5	73893.6	157023	147734	161261	155340	1.0719	4.07225e-20	1.20712e-18
ENSSSCG00000014435	858.378	751.761	767.411	792.517	1663.9	1998.87	1574.53	1745.77	1.13812	3.63409e-20	1.08184e-18
ENSSSCG00000021206	59.0316	45.4923	60.7482	55.0907	193.281	240.722	210.703	214.902	1.96117	2.75528e-20	8.29083e-19
ENSSSCG00000022689	1013.22	822.274	876.51	904	1844.95	1842.94	1904.95	1864.28	1.04285	2.7296e-20	8.23134e-19
ENSSSCG00000015331	83.2249	78.4743	107.859	89.8528	278.08	498.013	329.463	368.519	2.03816	1.49366e-20	4.53371e-19
ENSSSCG00000010476	2777.39	3135.56	2403.89	2772.28	6424.11	5538.57	5769.43	5910.7	1.09217	1.42462e-20	4.34305e-19
ENSSSCG00000004369	43.5479	45.4923	40.9121	43.3174	201.684	166.654	183.886	184.075	2.08784	1.35619e-20	4.15263e-19
ENSSSCG00000029998	257.417	288.876	241.753	262.682	657.003	583.776	653.179	631.319	1.2651	1.35333e-20	4.15263e-19
ENSSSCG00000026744	332.9	324.133	304.981	320.671	770.068	806.956	669.461	748.828	1.22251	1.26281e-20	3.90967e-19
ENSSSCG00000008573	653.219	582.302	593.845	609.789	1284.97	1258.19	1219.2	1254.12	1.03928	1.17887e-20	3.67428e-19
ENSSSCG00000008162	53.2252	30.7073	38.4325	40.7884	210.088	189.069	173.351	190.836	2.21425	8.70499e-21	2.73765e-19
ENSSSCG00000024439	19.3546	28.4327	38.4325	28.74	166.542	190.044	135.999	164.195	2.53653	8.64303e-21	2.73049e-19
ENSSSCG00000011729	392.899	413.98	390.524	399.135	830.421	1044.75	902.192	925.789	1.21282	7.02129e-21	2.24359e-19
ENSSSCG00000026886	47.4188	39.8058	58.2687	48.4978	184.113	229.027	201.126	204.755	2.08113	5.40182e-21	1.75837e-19
ENSSSCG00000024373	564.188	567.517	495.904	542.536	1094.75	1264.04	1189.51	1182.77	1.12245	5.00523e-21	1.63692e-19
ENSSSCG00000002381	345.48	365.076	296.303	335.62	738.746	817.677	800.671	785.698	1.22467	4.80445e-21	1.57496e-19
ENSSSCG00000034708	31.9351	44.355	44.6313	40.3072	184.113	193.942	168.562	182.206	2.18804	3.22621e-21	1.06764e-19
ENSSSCG00000063479	1148.7	725.603	994.287	956.196	2356.81	3458.8	2621.34	2812.31	1.55529	2.67453e-21	8.93562e-20
ENSSSCG00000008540	440.318	402.607	445.074	429.333	988.56	1160.73	903.149	1017.48	1.24444	2.1101e-21	7.10093e-20
ENSSSCG00000033327	820.636	684.66	684.347	729.881	1541.66	1541.79	1586.02	1556.49	1.09068	2.05915e-21	6.94627e-20
ENSSSCG00000008340	166.45	146.713	125.216	146.126	456.082	386.91	426.195	423.062	1.52896	1.95747e-21	6.61928e-20
ENSSSCG00000011642	656.122	583.439	591.365	610.309	1227.68	1385.86	1294.87	1302.8	1.09224	1.93905e-21	6.57297e-20
ENSSSCG00000040344	1201.92	1135.03	1247.2	1194.72	2444.66	3500.71	2697.96	2881.11	1.26962	1.56189e-21	5.3729e-20
ENSSSCG00000000849	981.28	820	862.873	888.051	2310.97	2217.18	1752.67	2093.6	1.23675	1.41918e-21	4.89405e-20
ENSSSCG00000006725	337.738	341.193	321.098	333.343	743.33	761.151	736.502	746.994	1.16328	1.39759e-21	4.83156e-20
ENSSSCG00000027480	604.832	672.149	557.892	611.624	1272.75	1556.41	1358.08	1395.75	1.18924	1.34918e-21	4.67581e-20
ENSSSCG00000033120	153.869	119.417	107.859	127.049	473.653	382.037	376.392	410.694	1.68697	9.40046e-22	3.30725e-20
ENSSSCG00000011689	224.514	241.109	154.97	206.864	637.14	633.48	550.701	607.107	1.54925	8.49488e-22	3.00382e-20
ENSSSCG00000004366	47.4188	34.1193	45.8711	42.4697	173.418	211.485	199.21	194.704	2.19151	5.82028e-22	2.11167e-20
ENSSSCG00000004254	182.901	217.226	167.368	189.165	475.945	574.03	521.011	523.662	1.46703	5.75278e-22	2.09811e-20
ENSSSCG00000016781	559.349	661.914	580.207	600.49	1353.73	1228.95	1391.6	1324.76	1.14236	5.18003e-22	1.90417e-20
ENSSSCG00000008358	801.282	648.266	585.166	678.238	1640.21	1751.33	1510.36	1633.97	1.26604	4.65393e-22	1.71985e-20
ENSSSCG00000001814	509.995	489.043	407.881	468.973	1090.93	1376.11	1082.25	1183.1	1.33244	3.87105e-22	1.43817e-20
ENSSSCG00000038963	599.026	609.597	552.933	587.185	1356.79	1168.53	1336.05	1287.12	1.13202	3.68952e-22	1.37808e-20
ENSSSCG00000030289	401.609	403.745	312.419	372.591	1123.78	911.237	893.572	976.196	1.38826	3.05401e-22	1.15308e-20
ENSSSCG00000011521	103.547	84.1608	61.988	83.232	335.377	321.613	276.787	311.259	1.89202	3.03271e-22	1.14815e-20
ENSSSCG00000004236	660.961	642.579	756.253	686.598	1511.87	2090.48	1608.05	1736.8	1.33911	2.27096e-22	8.71598e-21
ENSSSCG00000003743	339.674	253.62	269.028	287.44	819.725	1120.77	740.333	893.61	1.63289	1.95379e-22	7.56118e-21
ENSSSCG00000005096	705.476	775.645	569.05	683.39	1777.73	2041.76	1518.98	1779.49	1.37957	1.5951e-22	6.2249e-21
ENSSSCG00000003809	634.832	626.657	478.547	580.012	1385.05	1463.83	1320.72	1389.87	1.25851	1.27753e-22	5.07081e-21
ENSSSCG00000039658	217.74	244.521	190.923	217.728	553.868	606.192	561.236	573.765	1.3958	9.96728e-23	3.99035e-21
ENSSSCG00000029458	31.9351	43.2177	42.1518	39.1016	190.989	170.552	206.872	189.471	2.28687	6.53062e-23	2.63776e-21
ENSSSCG00000005041	275.804	243.384	193.402	237.53	670.754	810.855	620.616	700.741	1.55554	6.53193e-23	2.63776e-21
ENSSSCG00000039426	819.669	800.665	821.961	814.098	1639.45	2210.36	1893.45	1914.42	1.23291	6.50393e-23	2.63776e-21
ENSSSCG00000007345	407.415	439.001	348.372	398.263	899.941	1068.14	967.318	978.468	1.29458	6.03696e-23	2.46648e-21
ENSSSCG00000015444	1914.17	2089.24	1668.72	1890.71	4435.53	3816.47	4133.61	4128.54	1.12653	5.05795e-23	2.07257e-21
ENSSSCG00000036438	915.474	818.862	891.387	875.241	2006.91	1717.22	1965.28	1896.47	1.11559	3.71827e-23	1.53718e-21
ENSSSCG00000022839	163.547	212.677	189.683	188.636	669.99	475.597	625.405	590.331	1.65007	1.84923e-23	7.85472e-22
ENSSSCG00000011183	490.64	495.867	437.635	474.714	1097.04	1412.17	1100.44	1203.22	1.34011	1.55762e-23	6.67718e-22
ENSSSCG00000026806	1862.88	1686.63	1676.15	1741.89	3477.53	4094.23	3542.68	3704.81	1.08803	9.42108e-24	4.1017e-22
ENSSSCG00000017277	110.321	141.026	123.976	125.108	362.115	414.199	393.631	389.982	1.6425	7.61667e-24	3.34749e-22
ENSSSCG00000026004	470.318	428.765	404.162	434.415	1017.59	1167.55	972.107	1052.42	1.27431	6.92957e-24	3.05515e-22
ENSSSCG00000013316	209.998	199.029	185.964	198.33	501.155	568.183	538.25	535.863	1.43053	4.04583e-24	1.80662e-22
ENSSSCG00000016614	563.22	594.812	472.348	543.46	1296.43	1384.89	1215.37	1298.9	1.25553	3.48426e-24	1.57096e-22
ENSSSCG00000040208	14.516	14.785	17.3566	15.5525	129.873	165.679	121.633	139.062	3.16597	3.19408e-24	1.44951e-22
ENSSSCG00000014988	179.03	146.713	194.642	173.462	583.663	832.295	506.645	640.868	1.88532	1.89987e-24	8.76457e-23
ENSSSCG00000012001	338.706	421.942	271.507	344.052	1131.42	917.084	1007.54	1018.68	1.56528	1.80889e-24	8.37259e-23
ENSSSCG00000005506	112.257	76.1997	71.906	86.7875	346.836	326.486	320.843	331.388	1.92131	1.65758e-24	7.72354e-23
ENSSSCG00000017799	430.641	386.685	323.577	380.301	1009.19	1319.59	975.938	1101.57	1.53101	1.60511e-24	7.50416e-23
ENSSSCG00000004199	361.932	396.921	362.01	373.621	938.138	891.745	836.107	888.664	1.25092	1.5562e-24	7.29999e-23
ENSSSCG00000022353	431.608	386.685	425.237	414.51	945.014	1382.94	1162.7	1163.55	1.48758	1.49018e-24	7.01392e-23
ENSSSCG00000016887	347.416	394.646	260.349	334.137	990.088	1000.9	880.164	957.05	1.5159	8.35292e-25	3.98537e-23
ENSSSCG00000006760	220.643	263.856	233.075	239.191	700.548	592.548	648.39	647.162	1.43843	7.07222e-25	3.39759e-23
ENSSSCG00000005222	163.547	158.086	135.134	152.255	457.61	557.463	436.73	483.934	1.66392	2.99786e-25	1.46548e-23
ENSSSCG00000053891	32.9029	25.0208	23.5554	27.1597	165.015	176.4	168.562	169.992	2.6314	2.55488e-25	1.27579e-23
ENSSSCG00000037803	595.155	628.932	572.769	598.952	1398.04	1505.73	1272.84	1392.2	1.21658	1.2332e-25	6.31651e-24
ENSSSCG00000015175	603.865	701.719	725.259	676.948	1492.01	1614.89	1567.82	1558.24	1.20432	1.08554e-25	5.62223e-24
ENSSSCG00000028905	171.288	176.283	137.613	161.728	553.868	457.08	498.025	502.991	1.63463	9.68537e-26	5.03495e-24
ENSSSCG00000024027	473.221	379.861	364.489	405.857	1097.04	1383.91	1043.94	1174.96	1.5303	8.13661e-26	4.26162e-24
ENSSSCG00000017306	2110.62	2415.64	2265.04	2263.77	4490.54	4748.18	4840.42	4693.04	1.05201	6.1356e-26	3.23793e-24
ENSSSCG00000035077	21.2901	15.9223	18.5964	18.6029	188.697	130.594	158.027	159.106	3.09217	5.97553e-26	3.16544e-24
ENSSSCG00000026082	368.706	340.055	329.776	346.179	873.966	950.22	807.375	877.187	1.33951	4.9151e-26	2.62365e-24
ENSSSCG00000032795	221.611	174.008	178.525	191.381	537.825	693.904	579.433	603.721	1.65187	4.43811e-26	2.38732e-24
ENSSSCG00000029518	478.059	435.589	404.162	439.27	1070.3	1204.59	1021.91	1098.93	1.32054	4.29825e-26	2.32106e-24
ENSSSCG00000036560	290.319	268.405	198.362	252.362	968.697	790.388	716.39	825.158	1.70595	3.88111e-26	2.10395e-24
ENSSSCG00000035038	299.029	384.41	322.337	335.259	1001.55	827.423	919.431	916.133	1.45257	3.78926e-26	2.06219e-24
ENSSSCG00000015808	340.642	317.309	230.595	296.182	991.615	863.482	843.769	899.622	1.59914	1.12018e-26	6.16854e-25
ENSSSCG00000014020	1881.27	1439.83	1563.34	1628.15	4036.75	4978.18	3864.48	4293.14	1.39795	1.06162e-26	5.89263e-25
ENSSSCG00000016857	133.547	167.184	114.058	138.263	468.305	480.47	438.645	462.474	1.74034	8.74172e-27	4.91087e-25
ENSSSCG00000024257	208.062	142.164	132.654	160.96	541.645	591.573	551.659	561.626	1.79361	7.65803e-27	4.3195e-25
ENSSSCG00000012604	413.221	395.783	357.051	388.685	1009.19	1462.85	1087.99	1186.68	1.60798	4.3632e-27	2.53284e-25
ENSSSCG00000015537	149.031	141.026	106.619	132.225	423.996	498.987	442.476	455.153	1.77583	4.18649e-27	2.44042e-25
ENSSSCG00000003722	240.965	214.951	190.923	215.613	669.99	742.634	577.518	663.38	1.61747	3.10048e-27	1.84598e-25
ENSSSCG00000011825	173.224	144.438	89.2627	135.642	532.478	653.946	520.053	568.826	2.05782	2.99981e-27	1.79371e-25
ENSSSCG00000013263	431.608	352.566	323.577	369.25	1071.07	934.627	1105.23	1036.98	1.48632	2.51318e-27	1.50921e-25
ENSSSCG00000016872	173.224	117.143	140.093	143.487	497.336	699.752	498.983	565.357	1.97235	2.3026e-27	1.39477e-25
ENSSSCG00000005229	2012.88	2074.45	1910.47	1999.27	4298.78	5636.02	4645.04	4859.95	1.28108	1.07375e-27	6.64866e-26
ENSSSCG00000010188	252.578	221.775	216.958	230.437	621.097	658.819	638.813	639.576	1.46914	8.44102e-28	5.27356e-26
ENSSSCG00000034259	1545.47	1193.04	1098.43	1278.98	3783.88	3196.64	3488.09	3489.54	1.44679	6.92613e-28	4.34662e-26
ENSSSCG00000007067	998.699	1019.03	777.329	931.686	2400.35	2308.79	2276.55	2328.56	1.32027	6.68601e-28	4.21491e-26
ENSSSCG00000031172	709.347	685.797	671.95	689.031	1640.98	2015.44	1586.02	1747.48	1.34178	6.19952e-28	3.92599e-26
ENSSSCG00000034321	108.386	100.083	106.619	105.029	356.004	376.19	355.322	362.505	1.78601	5.49702e-28	3.51305e-26
ENSSSCG00000015407	235.159	179.695	195.882	203.579	634.848	791.363	600.503	675.571	1.7262	4.093e-28	2.65227e-26
ENSSSCG00000038535	224.514	272.954	276.466	257.978	692.145	788.439	718.305	732.963	1.50951	3.98235e-28	2.59262e-26
ENSSSCG00000005380	24.1933	31.8446	22.3157	26.1179	180.294	171.527	195.379	182.4	2.80381	2.6573e-28	1.76293e-26
ENSSSCG00000002330	183.869	203.578	203.321	196.923	576.787	582.802	542.081	567.223	1.52879	1.96257e-28	1.3209e-26
ENSSSCG00000032176	199.353	138.752	125.216	154.44	535.533	670.514	567.94	591.329	1.92732	1.58894e-28	1.07462e-26
ENSSSCG00000004172	25.161	36.3939	29.7542	30.4364	178.766	207.587	203.041	196.464	2.69663	1.57788e-28	1.07234e-26
ENSSSCG00000026618	121.934	102.358	127.695	117.329	411.009	426.868	382.138	406.672	1.79369	1.24325e-28	8.53247e-27
ENSSSCG00000011101	969.667	937.142	691.786	866.198	2605.09	2770.74	2216.21	2530.68	1.54522	4.73758e-29	3.33354e-27
ENSSSCG00000004012	123.87	106.907	96.7012	109.159	400.313	375.215	400.336	391.955	1.83808	4.03238e-29	2.8903e-27
ENSSSCG00000031262	4506.73	4809.68	4314.36	4543.59	9308.81	10598.6	9608.05	9838.49	1.11447	4.04542e-29	2.8903e-27
ENSSSCG00000012633	120.966	131.928	102.9	118.598	409.481	524.327	412.786	448.864	1.91628	3.35594e-29	2.42254e-27
ENSSSCG00000000808	521.607	476.532	474.828	490.989	1304.07	1740.61	1284.33	1443	1.5538	2.26604e-29	1.64429e-27
ENSSSCG00000057606	440.318	350.291	384.325	391.645	1154.34	1494.04	1069.8	1239.39	1.65986	2.0403e-29	1.48824e-27
ENSSSCG00000004825	158.708	142.164	153.73	151.534	476.709	586.7	474.082	512.497	1.75579	1.7023e-29	1.24823e-27
ENSSSCG00000011237	755.798	743.8	640.956	713.518	1760.92	1816.63	1638.69	1738.75	1.28368	1.55121e-29	1.14347e-27
ENSSSCG00000004425	7.74185	14.785	9.91808	10.815	165.015	136.442	159.943	153.8	3.84665	1.30669e-29	9.70813e-28
ENSSSCG00000005969	204.191	201.304	210.759	205.418	602.762	867.381	661.799	710.647	1.78958	1.02999e-29	7.75666e-28
ENSSSCG00000006346	286.449	285.464	245.472	272.462	789.931	750.43	732.671	757.678	1.47361	7.28286e-30	5.51439e-28
ENSSSCG00000008504	456.769	383.273	324.817	388.286	1247.54	1070.09	1148.33	1155.32	1.56974	6.547e-30	4.9843e-28
ENSSSCG00000014080	275.804	195.617	255.39	242.27	759.373	1158.78	879.206	932.453	1.94172	5.4085e-30	4.14017e-28
ENSSSCG00000033608	6713.15	6621.41	5807.03	6380.53	14457.1	13288.5	14553.8	14099.8	1.14377	3.82374e-30	2.95958e-28
ENSSSCG00000034763	141.289	102.358	105.38	116.342	453.026	406.402	470.251	443.226	1.92206	3.76504e-30	2.93042e-28
ENSSSCG00000024960	345.48	370.763	415.319	377.187	963.349	1148.06	1019.99	1043.8	1.47021	3.6355e-30	2.84549e-28
ENSSSCG00000014927	253.546	278.641	288.864	273.683	828.129	1078.87	781.516	896.17	1.71243	1.22233e-30	9.73117e-29
ENSSSCG00000023674	594.187	633.481	521.939	583.202	1536.32	1414.12	1481.62	1477.35	1.34016	9.82871e-31	7.91523e-29
ENSSSCG00000022784	871.926	849.57	824.44	848.645	2132.2	1856.58	2030.41	2006.4	1.24129	8.4756e-31	6.86524e-29
ENSSSCG00000035859	217.74	185.381	148.771	183.964	659.294	629.582	595.715	628.197	1.76537	6.32244e-31	5.15113e-29
ENSSSCG00000029538	893.216	804.077	861.633	852.975	2032.12	2864.3	2444.15	2446.86	1.51946	5.90206e-31	4.83691e-29
ENSSSCG00000037508	3134.48	2891.04	2634.49	2886.67	6860.33	6250.99	6870.83	6660.72	1.20584	4.48111e-31	3.71612e-29
ENSSSCG00000020885	251.61	200.166	197.122	216.299	692.145	841.067	664.672	732.628	1.75498	4.42057e-31	3.68787e-29
ENSSSCG00000006930	756.766	849.57	849.235	818.524	1986.29	2368.24	1968.16	2107.56	1.36511	3.46461e-31	2.90777e-29
ENSSSCG00000027646	281.61	247.933	226.876	252.14	740.274	780.642	714.474	745.13	1.5592	3.36072e-31	2.83767e-29
ENSSSCG00000031831	900.958	805.215	763.692	823.288	2320.14	1961.84	2043.82	2108.6	1.35598	2.84354e-31	2.43044e-29
ENSSSCG00000005981	823.54	883.689	680.628	795.952	2332.36	2059.3	2051.48	2147.71	1.43133	1.61625e-31	1.4162e-29
ENSSSCG00000039222	4464.15	4254.67	4293.29	4337.37	9248.46	9653.26	8755.66	9219.13	1.0877	1.61503e-31	1.4162e-29
ENSSSCG00000011226	2969.97	3407.38	2986.58	3121.31	6736.57	7858.08	7579.56	7391.4	1.24362	1.38617e-31	1.23007e-29
ENSSSCG00000003648	264.191	253.62	291.343	269.718	794.515	1065.22	825.572	895.103	1.73084	3e-32	2.8051e-30
ENSSSCG00000021902	34.8383	42.0804	42.1518	39.6902	209.324	316.74	294.984	273.683	2.78904	6.21865e-33	5.97505e-31
ENSSSCG00000010461	84.1927	43.2177	78.1048	68.5051	356.004	523.352	390.758	423.371	2.62161	2.21622e-33	2.15918e-31
ENSSSCG00000006052	601.929	435.589	448.793	495.437	1616.53	1860.48	1471.09	1649.37	1.73213	9.08178e-34	9.10269e-32
ENSSSCG00000010313	1455.47	1659.33	1343.9	1486.23	3686.85	3643.97	3763.92	3698.25	1.31494	2.74154e-34	2.85038e-32
ENSSSCG00000011683	35.8061	64.8266	65.7073	55.4466	310.93	352.8	317.97	327.233	2.57814	9.52899e-35	1.00574e-32
ENSSSCG00000036136	3147.06	3661	3307.68	3371.91	7835.9	7637.82	7949.25	7807.66	1.21152	7.53652e-35	8.01517e-33
ENSSSCG00000003839	849.668	849.57	783.528	827.589	1962.6	2128.49	2016.04	2035.71	1.29762	4.71046e-35	5.0873e-33
ENSSSCG00000063017	548.704	592.538	552.933	564.725	1394.22	1488.19	1598.47	1493.63	1.40296	4.22874e-35	4.63896e-33
ENSSSCG00000016230	463.543	442.413	454.992	453.649	1203.23	1167.55	1175.15	1181.98	1.38136	4.11547e-35	4.55053e-33
ENSSSCG00000016535	1244.5	1202.14	924.861	1123.83	3616.57	4134.19	3123.19	3624.65	1.68826	3.19092e-35	3.55647e-33
ENSSSCG00000040904	1978.04	1665.02	1655.08	1766.05	4631.87	5148.73	4330.9	4703.83	1.4125	2.63831e-35	2.96427e-33
ENSSSCG00000001963	809.024	839.334	931.059	859.806	2169.64	2673.29	2316.77	2386.57	1.47343	7.90845e-36	9.10583e-34
ENSSSCG00000016111	205.159	189.931	181.005	192.032	639.432	623.734	622.531	628.566	1.70812	3.57952e-36	4.15582e-34
ENSSSCG00000015311	196.45	161.498	164.888	174.278	627.972	760.176	603.377	663.842	1.92484	1.4898e-36	1.77401e-34
ENSSSCG00000009166	518.704	465.159	504.582	496.149	1411.79	1804.93	1441.4	1552.71	1.64491	3.30007e-37	3.99796e-35
ENSSSCG00000013405	2627.39	2285.99	2209.25	2374.21	6243.82	7445.83	6090.27	6593.31	1.47293	2.922e-37	3.57099e-35
ENSSSCG00000027063	139.353	123.967	122.736	128.685	491.988	536.022	472.166	500.059	1.95442	2.27759e-37	2.80809e-35
ENSSSCG00000004241	188.708	163.772	152.49	168.324	601.234	729.964	604.334	645.177	1.93308	2.05234e-37	2.55297e-35
ENSSSCG00000038549	652.251	573.204	534.336	586.597	1657.79	1630.48	1614.75	1634.34	1.47608	6.60436e-38	8.28937e-36
ENSSSCG00000009192	215.804	213.814	195.882	208.5	783.819	673.438	693.404	716.887	1.78104	1.65184e-38	2.13088e-36
ENSSSCG00000012029	96.7732	76.1997	70.6663	81.213	404.897	427.843	372.561	401.767	2.29692	1.5962e-38	2.07834e-36
ENSSSCG00000016027	401.609	467.434	339.694	402.912	1404.92	1622.68	1276.67	1434.76	1.83093	6.00542e-39	7.89316e-37
ENSSSCG00000005423	119.999	122.829	88.0229	110.284	545.465	450.258	543.997	513.24	2.21306	3.18353e-39	4.2241e-37
ENSSSCG00000010703	3258.35	2982.02	2932.03	3057.47	8075.02	7163.2	7517.31	7585.17	1.31063	1.29495e-39	1.73473e-37
ENSSSCG00000016830	33.8706	26.1581	30.994	30.3409	245.23	305.045	241.351	263.875	3.11391	6.66872e-40	9.38471e-38
ENSSSCG00000013849	3421.9	2997.95	3178.74	3199.53	8886.34	11372.4	8703.95	9654.24	1.59304	6.64858e-40	9.38471e-38
ENSSSCG00000001798	233.223	257.032	229.355	239.87	799.098	833.27	749.911	794.093	1.72716	4.58075e-40	6.57928e-38
ENSSSCG00000011977	917.41	1102.05	810.803	943.421	2830.46	3051.43	2876.09	2919.33	1.62912	1.09456e-40	1.60521e-38
ENSSSCG00000005970	370.641	377.587	322.337	356.855	1117.67	1514.5	1266.13	1299.44	1.86215	7.77477e-41	1.15232e-38
ENSSSCG00000014913	806.12	752.898	767.411	775.477	2378.96	2600.19	2040.95	2340.03	1.59295	3.15571e-41	4.83135e-39
ENSSSCG00000022099	82.2572	114.868	85.5434	94.2229	498.864	437.589	461.631	466.028	2.30991	1.4353e-41	2.27234e-39
ENSSSCG00000009114	669.67	701.719	616.16	662.517	1917.53	1840.02	1780.44	1846	1.47792	5.56896e-42	9.23651e-40
ENSSSCG00000027157	421.931	354.84	329.776	368.849	1274.28	1773.74	1397.34	1481.79	2.0028	2.99359e-42	5.08618e-40
ENSSSCG00000034767	64.838	70.5131	50.8301	62.0604	380.45	335.257	387.885	367.864	2.56216	2.19398e-42	3.7813e-40
ENSSSCG00000004154	476.124	497.004	442.594	471.907	1391.16	1430.69	1322.64	1381.5	1.54891	2.19843e-42	3.7813e-40
ENSSSCG00000016581	1301.6	1102.05	1191.41	1198.35	3674.63	5094.15	3884.6	4217.79	1.8147	1.26235e-42	2.22621e-40
ENSSSCG00000036724	86.1281	89.8474	88.0229	87.9995	455.318	391.783	492.279	446.46	2.34416	8.45514e-43	1.51022e-40
ENSSSCG00000029331	11723.1	13035.8	12371.6	12376.8	29248.8	29315.5	30987.7	29850.7	1.27017	5.12066e-43	9.64067e-41
ENSSSCG00000016233	850.636	891.65	794.686	845.657	2262.07	2373.11	2252.61	2295.93	1.44035	1.93882e-43	3.70023e-41
ENSSSCG00000040166	337.738	299.112	235.554	290.802	1187.19	1058.4	1099.49	1115.02	1.93447	1.44605e-43	2.83751e-41
ENSSSCG00000003582	1008.38	994.008	1051.32	1017.9	2629.54	2584.6	2671.14	2628.43	1.36893	1.22627e-43	2.44063e-41
ENSSSCG00000005027	775.153	667.6	639.716	694.156	2178.8	2307.82	1986.35	2157.66	1.63432	9.05021e-44	1.82736e-41
ENSSSCG00000000528	273.868	236.56	233.075	247.834	883.898	1025.26	861.009	923.39	1.89398	3.0806e-44	6.50286e-42
ENSSSCG00000013401	276.771	296.838	275.227	282.945	911.4	1041.83	947.205	966.812	1.77224	6.13274e-45	1.35621e-42
ENSSSCG00000003451	4622.85	5191.81	4373.87	4729.51	12825.3	12141.4	12929.5	12632.1	1.41729	4.21763e-45	9.47743e-43
ENSSSCG00000038929	235.159	233.148	187.204	218.504	883.134	789.414	937.628	870.058	1.98995	1.20966e-45	2.76278e-43
ENSSSCG00000015273	819.669	839.334	712.862	790.621	2590.58	2235.7	2453.73	2426.67	1.61724	8.77689e-46	2.03799e-43
ENSSSCG00000021359	578.704	469.709	487.225	511.879	1721.19	2260.06	1873.34	1951.53	1.92835	6.89475e-47	1.65617e-44
ENSSSCG00000022447	2500.62	2677.22	2370.42	2516.09	6463.07	6569.68	6642.89	6558.55	1.38202	3.29958e-47	8.20888e-45
ENSSSCG00000030655	98.7086	92.122	84.3036	91.7114	477.473	452.207	471.208	466.963	2.34384	1.23683e-47	3.19101e-45
ENSSSCG00000038646	509.995	526.574	436.395	490.988	2165.05	1707.47	1735.43	1869.32	1.92816	8.2349e-49	2.20632e-46
ENSSSCG00000016685	69.6767	47.767	57.0289	58.1575	545.465	373.266	465.462	461.398	2.98187	6.91291e-49	1.88844e-46
ENSSSCG00000039290	850.636	884.826	767.411	834.291	2444.66	2668.41	2505.45	2539.51	1.60498	1.32475e-50	3.76661e-48
ENSSSCG00000016420	136.45	167.184	189.683	164.439	750.205	879.076	781.516	803.599	2.29522	7.52685e-53	2.23115e-50
ENSSSCG00000053658	2138.69	2318.97	2592.34	2350	8196.49	10635.6	8113.02	8981.72	1.93469	3.85716e-53	1.16822e-50
ENSSSCG00000005751	1919.01	1667.29	1433.16	1673.16	6300.35	5647.72	6782.72	6243.6	1.89881	1.12386e-53	3.64131e-51
ENSSSCG00000008510	1507.73	1786.71	1503.83	1599.42	4914.53	5295.89	5051.12	5087.18	1.66936	2.21456e-55	7.52518e-53
ENSSSCG00000014316	1026.76	981.497	958.334	988.865	3500.45	2919.86	3364.54	3261.62	1.72151	1.48591e-55	5.17544e-53
ENSSSCG00000006940	819.669	740.388	736.417	765.491	2673.85	2339.98	2631.87	2548.57	1.7344	8.02023e-56	2.86507e-53
ENSSSCG00000034197	834.185	915.534	724.02	824.579	2932.83	2904.26	2779.36	2872.15	1.79962	4.2294e-57	1.63678e-54
ENSSSCG00000005494	1710.95	1940.25	1428.2	1693.13	6400.43	6039.5	6562.44	6334.12	1.90299	8.73732e-58	3.47795e-55
ENSSSCG00000030260	1854.17	1677.53	1977.42	1836.37	6301.11	8042.27	6504.02	6949.13	1.91998	6.01387e-58	2.46427e-55
ENSSSCG00000010554	1633.53	2058.53	1886.91	1859.66	6026.09	6442.98	6588.3	6352.46	1.77283	3.90355e-58	1.64801e-55
ENSSSCG00000006051	1883.21	1816.28	2356.78	2018.76	7952.79	11052.8	8893.58	9299.71	2.20409	1.82722e-58	7.95526e-56
ENSSSCG00000023437	101.612	79.6116	92.982	91.4018	557.688	683.184	589.01	609.961	2.73358	4.07325e-61	1.8306e-58
ENSSSCG00000005216	31.9351	45.4923	49.5904	42.3393	414.828	561.361	452.054	476.081	3.50547	4.18874e-62	2.01233e-59
ENSSSCG00000012607	32.9029	32.982	26.0349	30.6399	368.227	379.114	379.265	375.535	3.60669	1.04361e-62	5.38505e-60
ENSSSCG00000026383	363.867	393.509	337.215	364.863	1574.51	1415.1	1666.47	1552.03	2.0881	3.33829e-65	1.78881e-62
ENSSSCG00000014232	287.416	224.05	188.443	233.303	1546.25	1371.24	1308.27	1408.59	2.58765	3.11047e-68	1.80563e-65
ENSSSCG00000014924	3949.31	4084.08	3932.52	3988.64	13389.9	16337.9	14750.2	14826	1.89408	1.29361e-75	7.83591e-73
ENSSSCG00000016824	474.188	489.043	430.197	464.476	2310.97	1987.18	2234.41	2177.52	2.22829	5.11031e-82	3.39032e-79
ENSSSCG00000031866	2113.53	2005.08	1893.11	2003.9	7424.89	7086.21	7297.98	7269.69	1.8586	5.4488e-84	3.79563e-81
ENSSSCG00000004484	740.315	953.065	730.218	807.866	4991.69	4115.67	4705.38	4604.25	2.51117	9.23977e-87	7.15158e-84
ENSSSCG00000004195	102.58	169.459	192.163	154.734	1506.52	2048.58	1789.06	1781.39	3.5346	1.28482e-87	1.05295e-84
ENSSSCG00000004789	8807.33	8742.49	6641.39	8063.74	40906	39974.5	41459.6	40780.1	2.33814	4.24651e-89	3.69765e-86
ENSSSCG00000015955	419.996	342.33	329.776	364.034	2231.52	2165.53	1977.73	2124.93	2.5417	3.68795e-92	3.95235e-89
ENSSSCG00000032861	174.192	166.047	182.245	174.161	1161.98	1123.7	1254.64	1180.1	2.76114	3.61761e-99	5.04005e-96
ENSSSCG00000004192	2229.65	2489.57	2164.62	2294.61	9457.02	9853.05	9925.07	9745.04	2.08635	4.66349e-100	7.21908e-97
ENSSSCG00000016034	135.482	169.459	141.333	148.758	1322.41	1213.36	1248.89	1261.55	3.08668	1.79757e-113	3.57768e-110
ENSSSCG00000004509	722.896	759.722	658.312	713.643	4357.61	5061.02	4783.91	4734.18	2.72891	2.03445e-136	7.08601e-133

## Sheet: Down_without infection
Gene_id	WT_WT_1	WT_WT_2	WT_WT_3	WT_CON_mean	SIRT7_CON_1	SIRT7_CON_2	SIRT7_CON_3	SIRT7_CON_mean	log2FoldChange	pvalue	padj
ENSSSCG00000004057	22.2578	27.2954	23.5554	24.3696	12.2233	12.6696	6.70418	10.5324	-1.20158	0.0125415	0.0241104
ENSSSCG00000033392	111.289	146.713	126.455	128.152	43.5455	54.5768	63.2109	53.7777	-1.2583	1.11987e-07	5.34867e-07
ENSSSCG00000004674	594.187	485.631	539.295	539.704	258.217	176.4	226.985	220.534	-1.2879	5.63429e-16	9.61972e-15
ENSSSCG00000004702	11.6128	7.96116	11.1578	10.2439	2.29187	1.94917	1.91548	2.05217	-2.31319	0.00722299	0.0145905
ENSSSCG00000004703	157.74	131.928	163.648	151.105	5.34769	0.974585	3.83096	3.38441	-5.41896	1.85315e-30	1.45865e-28
ENSSSCG00000057430	152.902	116.005	128.935	132.614	64.1723	57.5005	64.1686	61.9472	-1.09972	7.36385e-07	3.05974e-06
ENSSSCG00000004746	36.7738	45.4923	35.953	39.4064	15.2791	12.6696	17.2393	15.0627	-1.38568	0.000377028	0.000966825
ENSSSCG00000004759	4888.01	4024.94	3906.48	4273.14	1937.39	1599.29	1822.58	1786.42	-1.25812	1.13073e-25	5.83457e-24
ENSSSCG00000004760	13.5482	12.5104	21.0759	15.7115	2.29187	2.92375	1.91548	2.37703	-2.72167	0.000337514	0.000875978
ENSSSCG00000061289	1626.76	1452.34	1707.15	1595.42	867.091	683.184	831.319	793.864	-1.00578	5.127e-16	8.84027e-15
ENSSSCG00000004803	13.5482	18.1969	44.6313	25.4588	6.11165	11.695	5.74644	7.85104	-1.69413	0.00293478	0.00640165
ENSSSCG00000005177	33.8706	31.8446	23.5554	29.7569	10.6954	14.6188	13.4084	12.9075	-1.21995	0.00509617	0.0105954
ENSSSCG00000005349	4092.54	3560.91	3879.21	3844.22	1985.52	1826.37	1857.06	1889.65	-1.02439	9.98099e-24	4.31848e-22
ENSSSCG00000005352	28.0642	27.2954	37.1928	30.8508	1.52791	8.77126	7.66192	5.98703	-2.41079	9.38325e-06	3.19003e-05
ENSSSCG00000005369	20.3224	9.09847	13.6374	14.3527	6.11165	2.92375	6.70418	5.24653	-1.45142	0.0275206	0.0488022
ENSSSCG00000005452	30.9674	31.8446	37.1928	33.3349	3.81978	3.89834	1.91548	3.2112	-3.35909	1.33321e-08	7.38538e-08
ENSSSCG00000021173	268.062	266.13	257.87	264.021	69.52	41.9071	57.4644	56.2972	-2.21764	5.43563e-28	3.48983e-26
ENSSSCG00000039861	1115.79	1014.48	1098.43	1076.23	439.275	419.071	442.476	433.608	-1.31139	3.96511e-30	3.05204e-28
ENSSSCG00000005485	13.5482	9.09847	9.91808	10.8549	0	0	0	0	-6.05075	1.32173e-05	4.38436e-05
ENSSSCG00000005486	636.767	507.24	515.74	553.249	255.925	235.85	263.379	251.718	-1.13761	2.7294e-15	4.19713e-14
ENSSSCG00000005609	130.644	164.91	135.134	143.562	70.284	51.653	71.8305	64.5892	-1.14734	2.59964e-07	1.1657e-06
ENSSSCG00000005626	205.159	196.754	193.402	198.439	90.9108	90.6364	92.9008	91.4827	-1.11827	9.04857e-10	6.02316e-09
ENSSSCG00000005623	2247.07	2025.55	2422.49	2231.7	1110.79	981.407	1149.29	1080.5	-1.04595	6.06642e-20	1.76815e-18
ENSSSCG00000022655	1324.82	1173.7	1358.78	1285.77	563.8	579.878	715.432	619.703	-1.05404	1.22725e-16	2.32943e-15
ENSSSCG00000005638	116.128	101.22	126.455	114.601	62.6444	43.8563	62.2531	56.2513	-1.02073	1.85752e-05	5.97529e-05
ENSSSCG00000005661	106.45	89.8474	106.619	100.972	35.906	47.7547	34.4787	39.3798	-1.36367	1.25346e-07	5.94795e-07
ENSSSCG00000005663	61.9348	50.0416	60.7482	57.5749	9.93143	13.6442	17.2393	13.605	-2.09835	1.2598e-08	7.01222e-08
ENSSSCG00000005665	13.5482	9.09847	9.91808	10.8549	2.29187	2.92375	3.83096	3.01553	-1.86916	0.0164064	0.0306798
ENSSSCG00000005678	2209.33	1829.93	2216.69	2085.32	1022.94	873.228	1055.43	983.865	-1.08338	4.86671e-19	1.25836e-17
ENSSSCG00000005704	1138.05	1008.79	1038.92	1061.92	515.671	441.487	481.743	479.634	-1.14584	1.32267e-21	4.60686e-20
ENSSSCG00000035904	131037	121939	133083	128686	66034.1	56193.6	62613.2	61613.6	-1.06252	6.22937e-27	3.55687e-25
ENSSSCG00000059887	33.8706	34.1193	32.2337	33.4079	10.6954	9.74585	9.57741	10.0062	-1.73594	7.6729e-05	0.00022192
ENSSSCG00000021624	4222.21	3413.06	3357.27	3664.18	1417.9	1301.07	1397.34	1372.11	-1.41731	3.5211e-34	3.60705e-32
ENSSSCG00000024061	178.063	141.026	168.607	162.565	77.1596	39.958	46.9293	54.6823	-1.55736	2.29029e-10	1.6741e-09
ENSSSCG00000057685	526.446	384.41	479.787	463.548	210.088	208.561	234.646	217.765	-1.09195	2.03457e-12	2.02904e-11
ENSSSCG00000010922	4706.08	3919.17	4041.62	4222.29	1796.83	1419	1716.27	1644.03	-1.36049	1.31003e-29	9.70813e-28
ENSSSCG00000010969	383.222	336.643	362.01	360.625	161.195	167.629	165.689	164.838	-1.13116	5.03565e-14	6.34902e-13
ENSSSCG00000027428	179.998	155.811	178.525	171.445	71.0479	78.9414	105.351	85.1136	-1.01619	9.28773e-07	3.79129e-06
ENSSSCG00000040513	24.1933	22.7462	22.3157	23.085	6.11165	7.79668	3.83096	5.9131	-1.96586	0.000350387	0.00090534
ENSSSCG00000010997	81.2895	80.7489	96.7012	86.2465	34.378	24.3646	27.7745	28.839	-1.56777	3.0934e-08	1.61172e-07
ENSSSCG00000011030	80.3217	97.8086	66.947	81.6924	36.6699	45.8055	31.6054	38.0269	-1.10702	7.65296e-05	0.000221435
ENSSSCG00000063387	337.738	371.9	419.039	376.226	145.916	120.849	158.027	141.597	-1.40638	1.32084e-17	2.79666e-16
ENSSSCG00000011147	21.2901	14.785	7.43856	14.5046	2.29187	3.89834	4.7887	3.65964	-2.02389	0.00493424	0.0102802
ENSSSCG00000059376	2044.82	1831.07	2062.96	1979.61	975.572	863.482	956.783	931.946	-1.08633	2.94763e-23	1.23323e-21
ENSSSCG00000031280	1170.96	1031.54	1037.68	1080.06	466.777	598.395	403.209	489.46	-1.14322	2.22517e-15	3.46381e-14
ENSSSCG00000009503	26.1288	17.0596	17.3566	20.1817	6.87561	11.695	4.7887	7.78644	-1.38997	0.0118374	0.0228606
ENSSSCG00000009513	10.645	13.6477	13.6374	12.6434	0.763956	0	0	0.254652	-5.30011	8.93035e-05	0.00025553
ENSSSCG00000022719	162.579	137.614	127.695	142.629	76.3956	67.2464	67.9996	70.5472	-1.01613	1.76766e-06	6.85037e-06
ENSSSCG00000031757	1337.41	1124.8	1299.27	1253.82	514.143	483.394	508.56	502.032	-1.3203	5.7755e-29	4.04343e-27
ENSSSCG00000029503	6.77412	3.41193	0	3.39535	0	0	0	0	-4.39062	0.0200803	0.0368443
ENSSSCG00000009558	18.3869	12.5104	27.2747	19.3907	2.29187	4.87292	0.957741	2.70751	-2.85041	8.05198e-05	0.000232161
ENSSSCG00000009554	440.318	378.724	393.004	404.015	190.225	171.527	202.083	187.945	-1.10497	1.36826e-13	1.60865e-12
ENSSSCG00000024103	37.7415	23.8835	27.2747	29.6332	12.2233	8.77126	19.1548	13.3831	-1.15632	0.0101838	0.0199298
ENSSSCG00000009565	153.869	155.811	119.017	142.899	61.8805	46.7801	72.7883	60.4829	-1.24172	7.60602e-08	3.71814e-07
ENSSSCG00000039807	29.0319	18.1969	13.6374	20.2887	5.34769	7.79668	7.66192	6.93543	-1.57429	0.00535633	0.0110834
ENSSSCG00000039873	1227.08	1041.77	1271.99	1180.28	536.297	580.853	591.884	569.678	-1.05179	4.6593e-18	1.0453e-16
ENSSSCG00000036973	2766.74	2298.5	2509.27	2524.84	1301.78	1026.24	1242.19	1190.07	-1.08469	5.53254e-19	1.42476e-17
ENSSSCG00000049515	1845.46	1434.15	1917.91	1732.51	933.555	764.075	841.854	846.494	-1.03234	8.12998e-15	1.14527e-13
ENSSSCG00000034695	495.479	377.587	452.512	441.859	55.7688	53.6022	80.4502	63.2737	-2.80999	4.39998e-49	1.22601e-46
ENSSSCG00000033148	6272.84	5439.75	6465.35	6059.31	2424.8	2013.49	2248.77	2229.02	-1.44229	4.61615e-38	5.84656e-36
ENSSSCG00000034716	689.025	535.672	555.412	593.37	286.484	246.57	275.829	269.628	-1.13834	4.69519e-15	6.92939e-14
ENSSSCG00000024261	932.893	809.764	736.417	826.358	411.773	375.215	429.068	405.352	-1.02878	6.34003e-15	9.14383e-14
ENSSSCG00000048201	407.415	275.229	426.477	369.707	132.164	161.781	177.182	157.043	-1.23901	3.60166e-11	3.00098e-10
ENSSSCG00000017178	375.48	328.682	339.694	347.952	153.555	171.527	184.844	169.975	-1.03791	2.16096e-11	1.85157e-10
ENSSSCG00000017187	460.64	388.96	373.168	407.589	155.847	116.95	136.957	136.585	-1.57445	1.73721e-21	5.90314e-20
ENSSSCG00000017196	2196.75	1743.49	1829.88	1923.38	930.499	818.651	974.98	908.043	-1.08318	1.90867e-18	4.53782e-17
ENSSSCG00000017204	2168.69	2003.94	1857.16	2009.93	938.902	908.313	998.923	948.713	-1.08378	2.98142e-23	1.24363e-21
ENSSSCG00000036248	22.2578	19.3342	17.3566	19.6496	2.29187	1.94917	6.70418	3.64841	-2.4557	0.000191262	0.000518417
ENSSSCG00000033518	1709.98	1398.89	1512.51	1540.46	655.475	585.725	688.615	643.272	-1.26013	2.71891e-25	1.3338e-23
ENSSSCG00000036852	963.861	824.549	864.112	884.174	365.171	341.105	365.857	357.378	-1.30723	5.00926e-26	2.6637e-24
ENSSSCG00000017208	312.577	220.638	247.952	260.389	115.357	120.849	134.084	123.43	-1.0821	3.46795e-09	2.10342e-08
ENSSSCG00000028210	2698.04	2409.96	2634.49	2580.83	1356.02	1113.95	1287.2	1252.39	-1.04251	1.29441e-20	3.99861e-19
ENSSSCG00000017214	90.9668	86.4355	86.7832	88.0618	47.3653	33.1359	46.9293	42.4768	-1.04711	5.96937e-05	0.000176534
ENSSSCG00000017215	671.606	567.517	554.172	597.765	261.273	259.24	273.914	264.809	-1.17673	7.70244e-18	1.67673e-16
ENSSSCG00000017218	2099.01	1873.15	1771.62	1914.59	990.851	814.753	1017.12	940.908	-1.02489	4.0241e-17	8.11342e-16
ENSSSCG00000017227	1347.08	1277.2	1533.58	1385.95	572.967	597.421	691.489	620.625	-1.15957	5.75495e-21	1.8646e-19
ENSSSCG00000017297	852.572	742.663	717.821	771.018	336.905	272.884	321.801	310.53	-1.31121	4.53478e-22	1.68028e-20
ENSSSCG00000017307	31.9351	39.8058	35.953	35.898	2.29187	1.94917	0.957741	1.73293	-4.34151	9.99887e-10	6.6115e-09
ENSSSCG00000017338	744.186	560.693	631.038	645.305	251.342	243.646	287.322	260.77	-1.30934	4.31537e-19	1.12588e-17
ENSSSCG00000017343	258.384	241.109	264.069	254.521	123.761	94.5347	103.436	107.244	-1.24087	2.32476e-12	2.29543e-11
ENSSSCG00000030167	5209.3	4213.73	4986.31	4803.11	2199.43	2270.78	2654.86	2375.02	-1.01641	5.19822e-18	1.16247e-16
ENSSSCG00000017371	519.672	426.491	577.728	507.964	233.771	210.51	236.562	226.948	-1.1609	1.68622e-14	2.26106e-13
ENSSSCG00000017379	234.191	211.539	169.847	205.193	90.1469	88.6872	85.2389	88.0243	-1.22405	3.04035e-10	2.17892e-09
ENSSSCG00000017380	69.6767	72.7878	78.1048	73.5231	29.0303	18.5171	30.6477	26.0651	-1.48766	8.84544e-07	3.62242e-06
ENSSSCG00000037979	4156.41	4054.51	4345.36	4185.42	2238.39	1921.88	2081.17	2080.48	-1.00788	3.03019e-23	1.2602e-21
ENSSSCG00000057849	4534.79	4219.42	5437.58	4730.6	1712.03	1481.37	1602.3	1598.57	-1.56458	7.79129e-40	1.07474e-37
ENSSSCG00000017414	2888.68	2376.98	2486.96	2584.2	1329.28	1117.85	1364.78	1270.64	-1.02421	1.37468e-17	2.89744e-16
ENSSSCG00000028051	17.4192	5.68654	11.1578	11.4212	2.29187	1.94917	3.83096	2.69067	-2.10426	0.00991314	0.0194494
ENSSSCG00000056910	800.314	613.009	689.306	700.877	320.862	306.02	343.829	323.57	-1.11651	7.36517e-16	1.24378e-14
ENSSSCG00000055849	26.1288	15.9223	35.953	26.0014	10.6954	7.79668	3.83096	7.44101	-1.77868	0.000965	0.00230964
ENSSSCG00000017448	49.3543	38.6685	60.7482	49.5903	6.11165	8.77126	15.3238	10.0689	-2.32091	4.93524e-08	2.48852e-07
ENSSSCG00000058816	31565.5	28770.5	27514	29283.3	13227.1	11314.9	12892.1	12478.1	-1.23066	9.50776e-33	9.01103e-31
ENSSSCG00000017445	239.03	186.519	181.005	202.184	12.2233	5.84751	5.74644	7.93908	-4.62488	1.67346e-41	2.61962e-39
ENSSSCG00000017495	1281.28	1045.19	1024.04	1116.83	388.854	349.876	357.237	365.322	-1.61207	4.39511e-35	4.7838e-33
ENSSSCG00000017498	45.4834	38.6685	39.6723	41.2747	16.0431	8.77126	22.9858	15.9334	-1.37375	0.000584133	0.00145454
ENSSSCG00000037606	6901.86	6697.61	8431.6	7343.69	3799.16	3423.72	3651.86	3624.91	-1.01823	1.65253e-19	4.55001e-18
ENSSSCG00000022187	1170.96	1037.23	1227.36	1145.18	543.937	470.724	541.123	518.595	-1.14183	8.6816e-21	2.73647e-19
ENSSSCG00000017521	1285.15	1024.72	1073.63	1127.83	510.323	486.318	518.138	504.926	-1.16032	1.48756e-20	4.52504e-19
ENSSSCG00000017522	373.544	341.193	441.354	385.364	136.748	97.4585	138.872	124.36	-1.62684	3.11898e-20	9.34485e-19
ENSSSCG00000054179	28.0642	14.785	24.7952	22.5481	3.81978	0.974585	0	1.59812	-3.70885	3.25155e-06	1.20097e-05
ENSSSCG00000017527	840.959	888.238	890.147	873.115	343.78	287.503	351.491	327.591	-1.41246	1.00512e-28	6.93237e-27
ENSSSCG00000017537	218.707	185.381	172.327	192.138	110.01	64.3226	76.6192	83.6505	-1.19211	4.50377e-08	2.28501e-07
ENSSSCG00000017541	169.353	150.125	147.531	155.67	57.2967	67.2464	55.549	60.0307	-1.37935	8.41665e-11	6.65498e-10
ENSSSCG00000017544	5620.59	5254.37	6534.77	5803.24	2353.75	2232.77	2481.51	2356.01	-1.30032	4.58001e-32	4.22574e-30
ENSSSCG00000030269	573.865	555.007	565.33	564.734	304.055	234.875	289.238	276.056	-1.03011	1.38491e-13	1.6214e-12
ENSSSCG00000027677	261.288	197.892	214.478	224.553	89.3829	60.4243	96.7318	82.1797	-1.44898	3.38124e-12	3.24655e-11
ENSSSCG00000048918	49.3543	48.9043	32.2337	43.4974	10.6954	15.5934	25.859	17.3826	-1.34509	0.000769708	0.00187935
ENSSSCG00000017549	14348.6	13001.7	14496.5	13948.9	6939.02	6468.32	7003	6803.44	-1.03577	2.37618e-27	1.43312e-25
ENSSSCG00000034653	33.8706	26.1581	26.0349	28.6879	15.2791	10.7204	11.4929	12.4975	-1.19287	0.00688478	0.0139758
ENSSSCG00000027226	9.67732	6.82385	12.3976	9.63292	2.29187	1.94917	0.957741	1.73293	-2.44986	0.00761156	0.0153044
ENSSSCG00000038348	7746.69	7755.31	8735.35	8079.12	4048.21	3563.08	3800.31	3803.87	-1.08638	9.92964e-27	5.55581e-25
ENSSSCG00000017624	1794.17	1357.95	1462.92	1538.35	540.117	439.538	472.166	483.94	-1.66755	6.06954e-35	6.50468e-33
ENSSSCG00000017630	11.6128	18.1969	13.6374	14.4824	2.29187	2.92375	3.83096	3.01553	-2.27615	0.00175644	0.00400306
ENSSSCG00000017676	945.474	841.608	1057.51	948.199	203.976	150.086	199.21	184.424	-2.35824	2.66324e-56	9.76429e-54
ENSSSCG00000017690	813.862	648.266	782.288	748.139	326.973	335.257	373.519	345.25	-1.11721	1.40313e-16	2.64168e-15
ENSSSCG00000017705	495.479	423.079	539.295	485.951	241.41	205.637	230.815	225.954	-1.10237	1.01712e-13	1.21635e-12
ENSSSCG00000017753	471.285	451.512	407.881	443.559	172.654	110.128	165.689	149.49	-1.56528	1.01477e-19	2.85613e-18
ENSSSCG00000017754	2486.1	2209.79	2374.14	2356.68	876.258	814.753	891.656	860.889	-1.45279	5.93149e-43	1.08436e-40
ENSSSCG00000017769	4336.41	3905.52	4065.17	4102.36	2065.74	1655.82	1979.65	1900.4	-1.10976	3.61682e-23	1.49969e-21
ENSSSCG00000032658	1585.14	1328.38	1460.44	1457.99	615.749	621.785	678.08	638.538	-1.19214	9.12411e-25	4.33847e-23
ENSSSCG00000017778	653.219	528.849	624.839	602.302	229.951	236.824	255.717	240.831	-1.32427	3.00122e-21	1.00031e-19
ENSSSCG00000017814	18.3869	23.8835	24.7952	22.3552	10.6954	9.74585	6.70418	9.04847	-1.29024	0.0106624	0.020776
ENSSSCG00000024071	65.8058	59.1401	55.7892	60.245	25.2106	18.5171	29.69	24.4725	-1.30022	4.88158e-05	0.000146258
ENSSSCG00000038745	1222.25	979.223	1051.32	1084.26	385.034	313.816	294.026	330.959	-1.70963	3.00537e-34	3.10155e-32
ENSSSCG00000017868	1017.09	967.85	994.287	993.074	479.765	406.402	448.223	444.796	-1.15724	1.9903e-22	7.68112e-21
ENSSSCG00000017880	131.612	97.8086	101.66	110.36	22.1547	14.6188	15.3238	17.3658	-2.65359	3.34705e-18	7.63193e-17
ENSSSCG00000017879	335.803	230.874	270.268	278.981	22.1547	25.3392	33.5209	27.005	-3.38259	1.12171e-44	2.44183e-42
ENSSSCG00000017884	16.4514	19.3342	22.3157	19.3671	7.63956	4.87292	10.5351	7.68254	-1.32728	0.0155333	0.0292367
ENSSSCG00000017885	99.6764	102.358	68.1868	90.0736	6.11165	6.82209	7.66192	6.86522	-3.72655	3.08742e-20	9.27026e-19
ENSSSCG00000017914	24.1933	20.4716	22.3157	22.3268	10.6954	10.7204	8.61966	10.0118	-1.156	0.0178926	0.0332374
ENSSSCG00000017918	1333.53	987.184	1002.97	1107.89	563.8	477.547	477.913	506.42	-1.12931	1.87519e-15	2.96877e-14
ENSSSCG00000060177	702.573	663.051	629.798	665.141	330.793	302.121	320.843	317.919	-1.06489	3.809e-17	7.70204e-16
ENSSSCG00000017925	179.998	126.241	176.046	160.762	69.52	67.2464	78.5347	71.767	-1.16559	6.80182e-08	3.35563e-07
ENSSSCG00000017934	297.094	271.817	357.051	308.654	135.984	111.103	139.83	128.972	-1.25516	5.97643e-13	6.49483e-12
ENSSSCG00000026142	883.539	740.388	794.686	806.204	393.438	356.698	385.969	378.702	-1.09014	6.6202e-18	1.46348e-16
ENSSSCG00000017971	1049.02	956.477	1250.92	1085.47	543.937	492.165	517.18	517.761	-1.06636	1.56075e-16	2.91089e-15
ENSSSCG00000017978	22.2578	29.57	19.8362	23.888	5.34769	5.84751	3.83096	5.00872	-2.25077	7.61924e-05	0.000220505
ENSSSCG00000034868	263.223	147.85	176.046	195.706	110.01	75.043	102.478	95.8437	-1.03052	8.20404e-06	2.81871e-05
ENSSSCG00000038726	420.963	402.607	430.197	417.922	197.865	153.984	163.774	171.874	-1.27686	5.41139e-17	1.06938e-15
ENSSSCG00000017990	107.418	65.9639	105.38	92.9206	33.6141	36.0596	31.6054	33.7597	-1.46254	2.39097e-07	1.07803e-06
ENSSSCG00000017994	27.0965	20.4716	34.7133	27.4271	10.6954	11.695	17.2393	13.2099	-1.05855	0.0192129	0.0354301
ENSSSCG00000017998	22.2578	11.3731	14.8771	16.1693	5.34769	0.974585	5.74644	4.02291	-1.99312	0.00373955	0.00796992
ENSSSCG00000055105	54.193	37.5312	60.7482	50.8241	5.34769	11.695	13.4084	10.1504	-2.35251	2.88764e-08	1.513e-07
ENSSSCG00000037179	37.7415	27.2954	37.1928	34.0766	5.34769	4.87292	4.7887	5.00311	-2.76386	1.2175e-07	5.79311e-07
ENSSSCG00000018019	154.837	145.576	145.052	148.488	67.2282	68.2209	67.0418	67.497	-1.13881	2.9735e-08	1.55448e-07
ENSSSCG00000039681	1101.28	931.456	1019.08	1017.27	453.026	437.589	464.504	451.706	-1.17181	1.23017e-22	4.89676e-21
ENSSSCG00000028712	1475.79	1222.61	1486.47	1394.96	747.913	586.7	676.165	670.259	-1.05608	3.08506e-16	5.49629e-15
ENSSSCG00000018055	620.316	589.126	715.341	641.594	232.243	288.477	260.505	260.408	-1.30273	3.38575e-20	1.01007e-18
ENSSSCG00000034040	1728.37	1428.46	1754.26	1637.03	812.85	747.507	775.77	778.709	-1.07144	9.62122e-20	2.71342e-18
ENSSSCG00000011246	24.1933	18.1969	18.5964	20.3289	6.11165	1.94917	3.83096	3.96393	-2.32602	0.000221942	0.000595092
ENSSSCG00000011260	14.516	11.3731	12.3976	12.7622	0	3.89834	7.66192	3.85342	-1.78171	0.0226132	0.0409365
ENSSSCG00000031154	12.5805	12.5104	16.1169	13.7359	1.52791	4.87292	7.66192	4.68759	-1.58336	0.0219167	0.0398466
ENSSSCG00000021997	911.603	779.056	762.452	817.704	200.921	168.603	238.477	202.667	-2.0134	1.40639e-41	2.25216e-39
ENSSSCG00000011324	93.87	117.143	120.257	110.423	45.0734	51.653	42.1406	46.289	-1.25187	2.9715e-07	1.32096e-06
ENSSSCG00000011356	15266	13878.6	16280.5	15141.7	7369.12	6277.3	7052.8	6899.74	-1.13376	5.90822e-27	3.38738e-25
ENSSSCG00000011368	283.545	254.757	255.39	264.564	122.997	111.103	126.422	120.174	-1.13897	1.14996e-11	1.01787e-10
ENSSSCG00000027992	799.346	623.245	722.78	715.124	294.887	250.468	309.35	284.902	-1.32769	1.41e-20	4.30792e-19
ENSSSCG00000025791	347.416	300.25	332.256	326.64	148.208	122.798	168.562	146.523	-1.15656	3.88192e-12	3.67911e-11
ENSSSCG00000051852	4465.11	3822.49	4603.23	4296.95	2004.62	1780.57	2064.89	1950.03	-1.13962	1.74095e-24	8.08497e-23
ENSSSCG00000011408	184.837	175.146	213.239	191.074	76.3956	70.1701	74.7038	73.7565	-1.36985	2.81806e-12	2.73216e-11
ENSSSCG00000023325	2571.26	2177.95	2567.54	2438.92	1110.79	878.101	1028.61	1005.84	-1.27693	8.63379e-26	4.50509e-24
ENSSSCG00000033189	387.093	304.799	378.127	356.673	106.954	130.594	105.351	114.3	-1.64508	1.065e-21	3.73743e-20
ENSSSCG00000039010	68.7089	50.0416	79.3446	66.0317	12.9873	10.7204	18.1971	13.9683	-2.24277	6.58038e-10	4.5117e-09
ENSSSCG00000028031	281.61	264.993	301.262	282.621	122.233	109.154	114.929	115.438	-1.28868	1.01183e-14	1.39988e-13
ENSSSCG00000011611	1772.88	1637.72	1709.63	1706.75	788.403	670.514	855.262	771.393	-1.1455	3.42736e-22	1.29054e-20
ENSSSCG00000011619	626.122	474.258	605.003	568.461	176.474	174.451	187.717	179.547	-1.66375	5.90286e-28	3.75519e-26
ENSSSCG00000027505	181.934	195.617	166.128	181.226	69.52	73.0939	61.2954	67.9698	-1.41502	1.88645e-12	1.89488e-11
ENSSSCG00000011680	119.999	97.8086	102.9	106.902	42.7816	59.4497	57.4644	53.2319	-1.01695	2.86969e-05	8.94018e-05
ENSSSCG00000029080	5.80639	3.41193	9.91808	6.3788	0	0	0	0	-5.27173	0.000587095	0.00146087
ENSSSCG00000026185	30.9674	23.8835	14.8771	23.2427	9.93143	14.6188	7.66192	10.7374	-1.13048	0.0244555	0.0438946
ENSSSCG00000011799	14.516	10.2358	8.67832	11.1434	0.763956	0.974585	0	0.579514	-4.24828	0.000597559	0.00148479
ENSSSCG00000011850	1294.82	1139.58	840.557	1091.66	454.554	389.834	442.476	428.955	-1.34826	1.05016e-18	2.60335e-17
ENSSSCG00000011862	181.934	209.265	194.642	195.28	20.6268	13.6442	20.1126	18.1279	-3.41662	2.55915e-38	3.27102e-36
ENSSSCG00000027941	31.9351	21.6089	42.1518	31.8986	1.52791	0.974585	2.87322	1.79191	-4.16117	1.39916e-08	7.72311e-08
ENSSSCG00000011911	9.67732	25.0208	11.1578	15.2853	7.63956	5.84751	1.91548	5.13418	-1.54687	0.0229246	0.0414195
ENSSSCG00000012038	100.644	130.791	109.099	113.511	37.4339	26.3138	40.2251	34.6576	-1.70521	8.03793e-11	6.38816e-10
ENSSSCG00000012066	70.6444	95.5339	74.3856	80.188	29.0303	45.8055	36.3941	37.0767	-1.12106	8.01348e-05	0.000231242
ENSSSCG00000024336	45.4834	36.3939	27.2747	36.384	4.58374	1.94917	11.4929	6.0086	-2.61625	7.37002e-07	3.06139e-06
ENSSSCG00000034731	3.87093	7.96116	7.43856	6.42355	0	0.974585	0	0.324862	-4.31777	0.00394585	0.00836355
ENSSSCG00000025525	1637.4	1307.91	1631.52	1525.61	877.786	674.413	725.01	759.069	-1.00567	7.21673e-14	8.86626e-13
ENSSSCG00000022246	465.479	353.703	362.01	393.731	142.86	109.154	133.126	128.38	-1.61534	1.02508e-20	3.21655e-19
ENSSSCG00000024500	254.513	199.029	216.958	223.5	101.606	106.23	114.929	107.588	-1.05926	6.18187e-09	3.6051e-08
ENSSSCG00000025133	21.2901	12.5104	19.8362	17.8789	8.40352	5.84751	5.74644	6.66582	-1.41231	0.0143529	0.0272543
ENSSSCG00000009589	71.6121	76.1997	74.3856	74.0658	15.2791	22.4155	22.028	19.9075	-1.90858	1.45459e-09	9.40821e-09
ENSSSCG00000009612	72.5799	50.0416	78.1048	66.9088	19.0989	33.1359	20.1126	24.1158	-1.48271	7.95357e-06	2.73738e-05
ENSSSCG00000009613	107.418	93.2593	84.3036	94.9937	22.9187	16.5679	21.0703	20.1856	-2.2292	7.74249e-14	9.47045e-13
ENSSSCG00000009621	4.83866	9.09847	9.91808	7.95173	0	0	0.957741	0.319247	-4.625	0.00138938	0.0032299
ENSSSCG00000061246	3.87093	4.54923	8.67832	5.69949	1.52791	0	0	0.509304	-3.315	0.0204857	0.037514
ENSSSCG00000039915	257.417	216.089	213.239	228.915	123.761	87.7126	93.8586	101.777	-1.16439	1.34333e-09	8.73731e-09
ENSSSCG00000009667	48.3866	44.355	47.1109	46.6175	4.58374	5.84751	6.70418	5.71181	-3.04488	9.51874e-11	7.44192e-10
ENSSSCG00000009739	1807.72	1525.13	1777.82	1703.56	748.677	690.006	793.967	744.217	-1.19478	1.14337e-24	5.41817e-23
ENSSSCG00000009745	24.1933	31.8446	19.8362	25.2914	10.6954	7.79668	7.66192	8.718	-1.52583	0.00212496	0.00476653
ENSSSCG00000009783	694.831	634.618	709.142	679.531	316.278	315.765	353.406	328.483	-1.04949	1.89677e-16	3.50474e-15
ENSSSCG00000009796	63.8703	55.7281	59.5085	59.7023	22.1547	29.2375	19.1548	23.5157	-1.34947	2.7737e-05	8.66438e-05
ENSSSCG00000009877	97.7409	84.1608	91.7422	91.2146	31.3222	36.0596	32.5632	33.315	-1.45783	4.43303e-08	2.2524e-07
ENSSSCG00000009973	599.994	478.807	549.213	542.671	249.05	225.129	257.632	243.937	-1.15397	6.63074e-16	1.12795e-14
ENSSSCG00000057185	22.2578	15.9223	28.5145	22.2315	6.87561	12.6696	6.70418	8.7498	-1.35417	0.0099711	0.0195521
ENSSSCG00000010007	1424.5	1274.92	1476.55	1391.99	608.873	556.488	606.25	590.537	-1.23639	3.47447e-27	2.04246e-25
ENSSSCG00000010009	94.8377	80.7489	90.5024	88.6964	30.5583	37.0342	37.3519	34.9815	-1.34977	4.41974e-07	1.91263e-06
ENSSSCG00000056696	629.026	549.32	602.523	593.623	267.385	279.706	284.449	277.18	-1.10028	4.70713e-17	9.38194e-16
ENSSSCG00000010056	455.802	385.548	348.372	396.574	162.723	146.188	138.872	149.261	-1.40955	3.45393e-18	7.84994e-17
ENSSSCG00000025393	294.19	261.581	218.198	257.99	142.86	109.154	133.126	128.38	-1.0065	3.28426e-08	1.70129e-07
ENSSSCG00000058540	67.7412	59.1401	80.5844	69.1552	24.4466	23.39	23.9435	23.9267	-1.52762	7.19113e-07	2.99423e-06
ENSSSCG00000010067	16158.2	13075.6	18429	15887.6	6634.2	7559.85	8195.39	7463.15	-1.09013	4.85389e-17	9.66063e-16
ENSSSCG00000010073	207.095	174.008	224.396	201.833	64.1723	82.8397	79.4925	75.5015	-1.42423	1.37883e-12	1.41353e-11
ENSSSCG00000010104	163.547	183.107	169.847	172.167	102.37	71.1447	76.6192	83.378	-1.03692	4.23997e-07	1.84137e-06
ENSSSCG00000010130	785.798	622.108	844.276	750.727	340.725	334.283	381.181	352.063	-1.09275	1.53591e-14	2.07751e-13
ENSSSCG00000010131	1486.44	1277.2	1332.74	1365.46	591.302	496.064	528.673	538.68	-1.34083	9.89701e-29	6.85996e-27
ENSSSCG00000033787	72.5799	53.4535	59.5085	61.8473	18.335	13.6442	15.3238	15.7677	-1.96569	1.663e-08	9.0787e-08
ENSSSCG00000032073	730.637	668.738	733.938	711.104	304.819	352.8	353.406	337.008	-1.07963	3.64338e-17	7.39935e-16
ENSSSCG00000025986	59.9994	50.0416	61.988	57.343	19.8629	20.4663	17.2393	19.1895	-1.57772	2.58119e-06	9.7166e-06
ENSSSCG00000010190	0	253.62	122.736	125.452	0	0	0	0	-9.57605	0.0142598	0.0271033
ENSSSCG00000010252	168.385	180.832	179.765	176.328	87.091	81.8651	92.9008	87.2857	-1.01322	9.88129e-08	4.75531e-07
ENSSSCG00000036152	438.382	360.527	451.272	416.727	184.877	133.518	172.393	163.596	-1.34504	5.18624e-16	8.92034e-15
ENSSSCG00000010277	299.029	232.011	226.876	252.639	123.761	103.306	133.126	120.064	-1.07545	5.54809e-09	3.26557e-08
ENSSSCG00000038545	2.90319	13.6477	6.1988	7.58323	3.05583	0	0.957741	1.33786	-2.41188	0.0280956	0.0497114
ENSSSCG00000031888	3113.19	2847.82	3150.23	3037.08	1616.53	1281.58	1485.46	1461.19	-1.05476	1.90036e-20	5.74313e-19
ENSSSCG00000035105	1.93546	6.82385	16.1169	8.29206	0	0.974585	0.957741	0.644108	-3.75364	0.00524244	0.0108728
ENSSSCG00000010337	101.612	102.358	88.0229	97.3308	15.2791	28.263	29.69	24.4107	-2.01754	1.09611e-11	9.73913e-11
ENSSSCG00000010358	3.87093	10.2358	6.1988	6.7685	0.763956	1.94917	0.957741	1.22362	-2.48918	0.0247096	0.0442942
ENSSSCG00000026339	35.8061	27.2954	59.5085	40.87	16.807	8.77126	15.3238	13.6341	-1.5649	0.000270193	0.000712672
ENSSSCG00000010381	670.638	584.577	648.394	634.536	253.634	214.409	243.266	237.103	-1.4185	2.62195e-25	1.29536e-23
ENSSSCG00000010512	25.161	30.7073	32.2337	29.3674	5.34769	5.84751	10.5351	7.24345	-2.03036	5.11839e-05	0.000152992
ENSSSCG00000022429	90.9668	76.1997	79.3446	82.1704	32.8501	21.4409	25.859	26.7167	-1.61112	3.60671e-08	1.85694e-07
ENSSSCG00000010568	8144.43	8209.09	10342.1	8898.53	4263.64	3383.76	3855.86	3834.42	-1.21414	1.48614e-22	5.84883e-21
ENSSSCG00000010584	103.547	93.2593	92.982	96.5962	50.4211	44.8309	37.3519	44.2013	-1.12378	7.86535e-06	2.71099e-05
ENSSSCG00000010629	26.1288	21.6089	24.7952	24.1776	11.4593	12.6696	6.70418	10.2777	-1.23091	0.0109222	0.0212496
ENSSSCG00000010639	146.127	137.614	117.777	133.84	20.6268	5.84751	19.1548	15.2097	-3.11341	4.90063e-23	2.01403e-21
ENSSSCG00000034754	39.677	19.3342	39.6723	32.8945	6.87561	12.6696	10.5351	10.0268	-1.73296	0.000259196	0.000685741
ENSSSCG00000010691	3.87093	6.82385	4.95904	5.21794	0	0	0	0	-4.98476	0.00166641	0.00381222
ENSSSCG00000010732	1093.54	866.629	869.071	943.079	414.828	347.927	407.997	390.251	-1.27312	1.6795e-20	5.08669e-19
ENSSSCG00000040426	725.799	624.382	789.727	713.303	303.291	333.308	358.195	331.598	-1.10641	6.71648e-16	1.13976e-14
ENSSSCG00000010772	21.2901	19.3342	19.8362	20.1535	3.81978	1.94917	3.83096	3.19997	-2.6403	5.75746e-05	0.000170557
ENSSSCG00000010774	863.217	733.564	878.989	825.257	425.524	332.333	368.73	375.529	-1.13341	1.01272e-16	1.9461e-15
ENSSSCG00000029088	312.577	318.446	283.905	304.976	155.083	121.823	151.323	142.743	-1.0931	3.17011e-11	2.6558e-10
ENSSSCG00000015742	424.834	384.41	426.477	411.907	155.083	181.273	171.436	169.264	-1.28613	5.56159e-18	1.23777e-16
ENSSSCG00000015735	173.224	135.34	199.601	169.388	85.5631	67.2464	81.4079	78.0725	-1.11246	1.92235e-07	8.81864e-07
ENSSSCG00000015734	2419.33	2218.89	2578.7	2405.64	1013.01	904.415	970.191	962.537	-1.32071	5.26349e-34	5.35263e-32
ENSSSCG00000029796	11.6128	14.785	6.1988	10.8655	2.29187	1.94917	3.83096	2.69067	-2.02818	0.0126607	0.024306
ENSSSCG00000015839	196.45	180.832	169.847	182.376	82.5073	95.5093	76.6192	84.8786	-1.10704	1.18994e-08	6.65526e-08
ENSSSCG00000015864	46.4511	31.8446	28.5145	35.6034	1.52791	4.87292	6.70418	4.36834	-3.08304	4.044e-08	2.0706e-07
ENSSSCG00000015901	20.3224	20.4716	23.5554	21.4498	11.4593	4.87292	10.5351	8.95581	-1.24219	0.0166557	0.0310846
ENSSSCG00000015907	71.6121	52.3162	55.7892	59.9058	15.2791	20.4663	9.57741	15.1076	-1.99261	4.90794e-08	2.47655e-07
ENSSSCG00000057938	0	53.4535	50.8301	34.7612	0.763956	0.974585	0	0.579514	-5.87529	3.2907e-06	1.2135e-05
ENSSSCG00000015951	626.122	669.875	704.183	666.727	322.39	330.384	306.477	319.75	-1.05895	5.05614e-17	1.00202e-15
ENSSSCG00000023181	11.6128	6.82385	12.3976	10.2781	2.29187	1.94917	0.957741	1.73293	-2.54665	0.00490961	0.0102379
ENSSSCG00000016059	21.2901	20.4716	30.994	24.2519	9.16748	15.5934	10.5351	11.7653	-1.04843	0.0276691	0.049044
ENSSSCG00000034494	440.318	436.727	452.512	443.186	202.448	214.409	230.815	215.891	-1.03918	9.15496e-14	1.10335e-12
ENSSSCG00000025924	14.516	14.785	4.95904	11.42	2.29187	0	3.83096	2.04094	-2.48222	0.00550823	0.0113656
ENSSSCG00000016182	69.6767	72.7878	71.906	71.4568	18.335	22.4155	18.1971	19.6492	-1.86647	3.0647e-09	1.8826e-08
ENSSSCG00000029002	120.966	86.4355	84.3036	97.2352	51.949	38.0088	52.6757	47.5445	-1.03407	7.97514e-05	0.000230231
ENSSSCG00000035775	1196.12	1127.07	1231.08	1184.76	558.452	524.327	570.813	551.197	-1.10353	6.22348e-23	2.53525e-21
ENSSSCG00000016205	1263.86	1353.4	1400.93	1339.39	702.076	591.573	703.939	665.863	-1.00686	8.99929e-18	1.94687e-16
ENSSSCG00000016208	1689.66	1486.46	1574.49	1583.54	741.038	638.353	738.418	705.936	-1.16515	3.27212e-24	1.4801e-22
ENSSSCG00000016216	6649.28	5733.17	6537.25	6306.57	2358.33	2238.62	2579.2	2392.05	-1.3987	7.31879e-40	1.01965e-37
ENSSSCG00000016215	751.927	649.403	717.821	706.384	270.441	218.307	239.435	242.728	-1.53836	4.16278e-29	2.94395e-27
ENSSSCG00000016218	45.4834	51.1789	40.9121	45.8581	9.93143	7.79668	8.61966	8.78259	-2.37633	1.80154e-08	9.76238e-08
ENSSSCG00000016220	3726.73	3252.7	3524.64	3501.36	1566.11	1555.44	1701.9	1607.82	-1.12317	1.28449e-27	7.88346e-26
ENSSSCG00000020785	5.80639	86.4355	61.988	51.4099	0.763956	3.89834	0.957741	1.87335	-4.80209	0.000162292	0.000445352
ENSSSCG00000025993	483.866	633.481	587.646	568.331	116.885	123.772	114.929	118.529	-2.26056	2.12402e-46	5.01557e-44
ENSSSCG00000016254	36.7738	25.0208	29.7542	30.5163	6.87561	17.5425	6.70418	10.3741	-1.58006	0.00105171	0.00250212
ENSSSCG00000016270	21.2901	25.0208	24.7952	23.702	0	3.89834	1.91548	1.93794	-3.70416	1.22078e-06	4.87193e-06
ENSSSCG00000033015	10.645	11.3731	12.3976	11.4719	5.34769	1.94917	1.91548	3.07078	-1.85411	0.016082	0.030135
ENSSSCG00000016286	150.966	126.241	142.572	139.927	44.3095	58.4751	65.1264	55.9703	-1.33198	5.38903e-09	3.17888e-08
ENSSSCG00000036274	471.285	593.675	500.863	521.941	214.672	218.307	221.238	218.072	-1.25867	2.48179e-18	5.76272e-17
ENSSSCG00000016328	43.5479	38.6685	39.6723	40.6296	0.763956	0	1.91548	0.893146	-5.51674	1.67042e-09	1.0695e-08
ENSSSCG00000026600	31.9351	26.1581	21.0759	26.3897	12.2233	8.77126	5.74644	8.91367	-1.55345	0.00170057	0.00388526
ENSSSCG00000047413	2.90319	3.41193	3.71928	3.3448	0	0	0	0	-4.34375	0.0139439	0.0265318
ENSSSCG00000040095	77.4185	64.8266	54.5494	65.5982	22.9187	21.4409	31.6054	25.3217	-1.38273	1.26782e-05	4.22025e-05
ENSSSCG00000016400	367.738	293.426	383.086	348.083	150.499	134.493	182.928	155.974	-1.15875	1.52825e-11	1.33073e-10
ENSSSCG00000034101	794.508	678.973	740.136	737.872	349.128	334.283	394.589	359.333	-1.03924	1.26993e-15	2.07174e-14
ENSSSCG00000037319	32.9029	26.1581	26.0349	28.3653	8.40352	3.89834	8.61966	6.97384	-2.01411	7.41388e-05	0.000214919
ENSSSCG00000017068	226.449	251.345	218.198	231.997	54.2409	38.0088	59.3799	50.5432	-2.19404	1.19582e-25	6.14768e-24
ENSSSCG00000040411	263.223	211.539	213.239	229.334	54.2409	38.0088	54.5912	48.947	-2.22453	2.57995e-25	1.28371e-23
ENSSSCG00000055161	114.192	103.495	110.339	109.342	59.5886	41.9071	61.2954	54.2637	-1.00697	2.62301e-05	8.21948e-05
ENSSSCG00000031800	678.38	535.672	643.435	619.162	280.372	245.595	300.731	275.566	-1.16802	4.56499e-16	7.94001e-15
ENSSSCG00000032601	16.4514	10.2358	13.6374	13.4415	0.763956	0.974585	1.91548	1.21801	-3.4988	0.000233232	0.000622965
ENSSSCG00000053721	37.7415	43.2177	45.8711	42.2768	22.9187	13.6442	15.3238	17.2956	-1.26976	0.000775668	0.00189224
ENSSSCG00000036377	6.77412	10.2358	9.91808	8.97599	0.763956	1.94917	3.83096	2.18136	-2.07504	0.0213607	0.0389474
ENSSSCG00000007149	116.128	122.829	140.093	126.35	37.4339	54.5768	47.887	46.6325	-1.44481	1.69956e-09	1.08616e-08
ENSSSCG00000007145	25.161	23.8835	22.3157	23.7867	8.40352	3.89834	11.4929	7.93158	-1.58123	0.00244157	0.0054131
ENSSSCG00000007200	355.158	295.7	334.735	328.531	100.078	117.925	120.675	112.893	-1.54645	4.05841e-20	1.20558e-18
ENSSSCG00000037016	10822.1	9168.98	10178.4	10056.5	2624.95	2415.02	2772.66	2604.21	-1.94922	1.03586e-76	6.55983e-74
ENSSSCG00000007236	19.3546	20.4716	23.5554	21.1272	6.11165	4.87292	5.74644	5.57701	-1.91173	0.000718295	0.00176216
ENSSSCG00000029626	269.997	199.029	230.595	233.207	113.066	120.849	111.098	115.004	-1.02324	1.88147e-08	1.0156e-07
ENSSSCG00000007278	19632.4	17652.2	18374.5	18553	9268.32	7888.29	8955.83	8704.15	-1.09181	4.57879e-27	2.64696e-25
ENSSSCG00000057781	29.9997	25.0208	29.7542	28.2582	11.4593	17.5425	11.4929	13.4983	-1.07499	0.0138993	0.0264543
ENSSSCG00000007313	22.2578	19.3342	16.1169	19.2363	11.4593	5.84751	5.74644	7.68443	-1.3043	0.0182572	0.0338738
ENSSSCG00000024325	23.2256	30.7073	13.6374	22.5234	8.40352	11.695	7.66192	9.25349	-1.29427	0.0127422	0.0244424
ENSSSCG00000007371	1176.76	1188.49	1208.77	1191.34	398.021	311.867	389.8	366.563	-1.69823	1.20473e-41	1.95166e-39
ENSSSCG00000031648	24.1933	13.6477	23.5554	20.4655	7.63956	3.89834	9.57741	7.03844	-1.53573	0.00637528	0.0130064
ENSSSCG00000007383	1037.41	982.635	1048.84	1022.96	517.962	478.521	509.518	502.001	-1.02628	1.38008e-19	3.81493e-18
ENSSSCG00000035053	6.77412	7.96116	7.43856	7.39128	0.763956	0.974585	0	0.579514	-3.6479	0.00558869	0.0115146
ENSSSCG00000033003	1884.17	1794.67	2088.99	1922.61	880.842	843.99	981.684	902.172	-1.09146	5.78095e-22	2.10288e-20
ENSSSCG00000007421	72.5799	61.4147	89.2627	74.4191	38.1978	30.2121	40.2251	36.2117	-1.03349	0.00029195	0.000767297
ENSSSCG00000007428	257.417	219.501	225.636	234.184	120.705	94.5347	102.478	105.906	-1.1416	3.14136e-10	2.2449e-09
ENSSSCG00000007470	38.7093	54.5908	44.6313	45.9771	18.335	23.39	21.0703	20.9318	-1.13823	0.00125121	0.00293664
ENSSSCG00000007472	3994.8	3534.76	3977.15	3835.57	1999.27	1695.78	1987.31	1894.12	-1.01759	1.13642e-20	3.5499e-19
ENSSSCG00000007501	11.6128	6.82385	4.95904	7.79856	0.763956	0.974585	0.957741	0.898761	-3.14343	0.00657062	0.0133794
ENSSSCG00000007507	204.191	153.537	178.525	178.751	68.7561	57.5005	61.2954	62.5173	-1.5135	6.90884e-13	7.44424e-12
ENSSSCG00000040554	35.8061	22.7462	19.8362	26.1295	9.93143	14.6188	13.4084	12.6529	-1.06798	0.0213536	0.0389397
ENSSSCG00000040401	208.062	232.011	234.315	224.796	44.3095	28.263	24.9013	32.4912	-2.76753	2.54668e-32	2.39732e-30
ENSSSCG00000061743	56.1284	36.3939	50.8301	47.7842	3.81978	6.82209	2.87322	4.50503	-3.42449	2.37264e-11	2.02175e-10
ENSSSCG00000037562	1050.96	779.056	949.656	926.556	409.481	386.91	480.786	425.726	-1.12316	2.51373e-15	3.88694e-14
ENSSSCG00000034186	67.7412	58.0027	71.906	65.8833	27.5024	18.5171	22.9858	23.0018	-1.50711	1.90198e-06	7.32609e-06
ENSSSCG00000016416	30.9674	22.7462	24.7952	26.1696	12.2233	4.87292	13.4084	10.1682	-1.35668	0.00557257	0.0114877
0060571|morphogenesis of an epithelial fold|BP;GO	sp|Q62226|SHH_MOUSE	Sonic hedgehog protein Short=SHH HHG-1 Sonic hedgehog protein N-product Sonic hedgehog protein 19 kDa product Sonic hedgehog protein C-product Sonic hedgehog protein 27 kDa product Precursor OS=Mus musculus (Mouse) Name=Shh Synonyms=Hhg1 PE=1	tr|G1TCI1|G1TCI1_RABIT	Hedgehog protein {ECO:0000256|RuleBase:RU280812} OS=Oryctolagus cuniculus (Rabbit) Name=SHH {ECO:0000313|Ensembl:ENSOCUP00000014488} PE=3	KOG3638@1|root,KOG3638@2759|Eukaryota,38EJM@33154|Opisthokonta,3BA86@33208|Metazoa,3CRIQ@33213|Bilateria,47YYB@7711|Chordata,48WJP@7742|Vertebrata,3JER5@40674|Mammalia,35NHI@314146|Euarchontoglires,4MM4R@9443|Primates	Intercellular signal essential for a variety of patterning events during development	T	NP_001231442.1	sonic hedgehog protein preproprotein [Sus scrofa]	HH_signal,Hint	-	0060685|regulation of prostatic bud formation|BP;GO	0060688|regulation of morphogenesis of a branching structure|BP;GO	0060736|prostate gland growth|BP;GO	0060737|prostate gland morphogenetic growth|BP;GO	0060738|epithelial-mesenchymal signaling involved in prostate gland development|BP;GO	0060740|prostate gland epithelium morphogenesis|BP;GO	0060767|epithelial cell proliferation involved in prostate gland development|BP;GO	0060768|regulation of epithelial cell proliferation involved in prostate gland development|BP;GO	0060769|positive regulation of epithelial cell proliferation involved in prostate gland development|BP;GO	0060781|mesenchymal cell proliferation involved in prostate gland development|BP;GO	0060782|regulation of mesenchymal cell proliferation involved in prostate gland development|BP;GO	0060783|mesenchymal smoothened signaling pathway involved in prostate gland development|BP;GO	0060828|regulation of canonical Wnt signaling pathway|BP;GO	0060840|artery development|BP;GO	0060916|mesenchymal cell proliferation involved in lung development|BP;GO	0060976|coronary vasculature development|BP;GO	0060977|coronary vasculature morphogenesis|BP;GO	0060979|vasculogenesis involved in coronary vascular morphogenesis|BP;GO	0060993|kidney morphogenesis|BP;GO	0061005|cell differentiation involved in kidney development|BP;GO	0061053|somite development|BP;GO	0061056|sclerotome development|BP;GO	0061061|muscle structure development|BP;GO	0061136|regulation of proteasomal protein catabolic process|BP;GO	0061138|morphogenesis of a branching epithelium|BP;GO	0061189|positive regulation of sclerotome development|BP;GO	0061190|regulation of sclerotome development|BP;GO	0061196|fungiform papilla development|BP;GO	0061197|fungiform papilla morphogenesis|BP;GO	0061198|fungiform papilla formation|BP;GO	0061326|renal tubule development|BP;GO	0061333|renal tubule morphogenesis|BP;GO	0061351|neural precursor cell proliferation|BP;GO	0061371|determination of heart left/right asymmetry|BP;GO	0061458|reproductive system development|BP;GO	0061525|hindgut development|BP;GO	0061564|axon development|BP;GO	0065001|specification of axis polarity|BP;GO
ENSSSCG00000016450	30.9674	26.1581	18.5964	25.2406	14.5152	6.82209	12.4506	11.2626	-1.15787	0.0161777	0.0302982
ENSSSCG00000016444	1580.31	1233.98	1466.64	1426.97	678.393	626.658	713.517	672.856	-1.0849	2.68107e-18	6.20477e-17
ENSSSCG00000016457	148.063	137.614	133.894	139.857	67.9921	63.348	68.9573	66.7658	-1.06755	3.52337e-07	1.54802e-06
ENSSSCG00000031799	655.154	560.693	602.523	606.124	278.08	238.773	259.548	258.8	-1.2266	1.79301e-19	4.92706e-18
ENSSSCG00000038693	300.965	277.503	323.577	300.682	120.705	113.052	117.802	117.186	-1.3575	1.54216e-16	2.88007e-15
ENSSSCG00000021562	14.516	15.9223	16.1169	15.5184	2.29187	3.89834	4.7887	3.65964	-2.10683	0.00197801	0.00446785
ENSSSCG00000016573	239.997	253.62	241.753	245.123	100.842	78.9414	96.7318	92.1718	-1.40668	5.59562e-15	8.17172e-14
ENSSSCG00000016574	130.644	104.632	109.099	114.792	40.4897	44.8309	72.7883	52.703	-1.13356	1.13756e-05	3.81799e-05
ENSSSCG00000031221	57.0962	59.1401	49.5904	55.2755	9.16748	10.7204	13.4084	11.0988	-2.3292	1.37054e-09	8.90592e-09
ENSSSCG00000016674	513.865	549.32	471.109	511.431	249.814	217.332	263.379	243.508	-1.07028	3.84039e-14	4.92674e-13
ENSSSCG00000030388	4519.31	4311.54	4463.13	4431.33	1939.69	1689.93	1906.86	1845.49	-1.26337	2.4648e-36	2.88568e-34
ENSSSCG00000016732	3120.93	2608.99	3120.47	2950.13	1293.38	1255.27	1447.15	1331.93	-1.14751	8.14485e-24	3.55718e-22
ENSSSCG00000016753	659.993	559.556	598.804	606.118	254.397	253.392	277.745	261.845	-1.21264	1.90737e-19	5.22073e-18
ENSSSCG00000039041	15.4837	7.96116	4.95904	9.46797	1.52791	0.974585	1.91548	1.47266	-2.69767	0.00600756	0.0123102
ENSSSCG00000055239	1919.98	1533.09	1878.24	1777.1	793.751	761.151	859.093	804.665	-1.14337	3.26499e-21	1.07791e-19
ENSSSCG00000033780	687.089	575.478	577.728	613.432	249.05	230.977	245.182	241.736	-1.34419	1.56833e-22	6.13764e-21
ENSSSCG00000027302	3119	2500.94	2827.89	2815.94	1323.94	1251.37	1401.17	1325.49	-1.0874	1.10397e-21	3.86444e-20
ENSSSCG00000024389	476.124	399.195	484.746	453.355	233.771	187.12	194.421	205.104	-1.14059	8.88964e-14	1.07602e-12
ENSSSCG00000024569	138.386	118.28	90.5024	115.723	35.142	34.1105	19.1548	29.4691	-1.96967	4.86338e-12	4.54437e-11
ENSSSCG00000032010	7964.43	6720.36	8049.76	7578.18	3438.57	3559.18	4055.07	3684.28	-1.04067	1.05656e-20	3.30786e-19
ENSSSCG00000012854	757.734	669.875	710.382	712.664	339.961	355.723	345.744	347.143	-1.03895	4.95637e-17	9.83649e-16
ENSSSCG00000012853	349.351	263.856	292.583	301.93	119.941	125.721	131.21	125.624	-1.26908	1.34321e-13	1.58054e-12
ENSSSCG00000012850	6587.35	5453.4	6635.19	6225.31	3290.36	2620.66	3197.9	3036.3	-1.03557	8.81435e-18	1.90982e-16
ENSSSCG00000012843	344.512	280.915	312.419	312.616	148.208	156.908	161.858	155.658	-1.00912	2.61203e-10	1.89043e-09
ENSSSCG00000023933	341.609	337.781	295.063	324.818	138.276	80.8905	135.041	118.069	-1.45559	3.80812e-14	4.88984e-13
ENSSSCG00000033452	1365.47	1045.19	1326.54	1245.73	464.486	519.454	599.546	527.828	-1.24061	4.831e-19	1.25336e-17
ENSSSCG00000033260	65.8058	62.552	84.3036	70.8871	12.2233	11.695	10.5351	11.4845	-2.61824	4.90526e-13	5.36843e-12
ENSSSCG00000031487	8.70958	6.82385	1.23976	5.59107	0.763956	0	0.957741	0.573899	-3.27085	0.0225343	0.0408051
ENSSSCG00000038364	2111.59	2008.49	2656.8	2258.96	1241.43	1013.57	1070.75	1108.58	-1.02557	4.19829e-15	6.23567e-14
ENSSSCG00000037455	2372.88	1970.96	2416.29	2253.38	1010.71	1033.06	1093.74	1045.84	-1.10777	3.01049e-22	1.14284e-20
ENSSSCG00000028501	4695.43	3863.44	4287.09	4281.99	1578.33	1571.03	1843.65	1664.34	-1.36381	5.82571e-33	5.63637e-31
ENSSSCG00000012893	2358.36	1827.66	1977.42	2054.48	946.542	838.143	974.98	919.888	-1.15954	7.23381e-21	2.30621e-19
ENSSSCG00000032003	12572.8	11117.2	12238.9	11976.3	6084.91	5157.5	6063.46	5768.62	-1.05378	1.52056e-23	6.53843e-22
ENSSSCG00000060071	1009.34	758.585	779.809	849.246	294.123	285.553	305.519	295.065	-1.52684	4.61117e-27	2.65466e-25
ENSSSCG00000020764	30.9674	25.0208	53.3097	36.4326	12.9873	17.5425	14.3661	14.9653	-1.28182	0.0024913	0.00551809
ENSSSCG00000012934	1215.47	1000.83	1156.7	1124.33	575.259	532.123	530.588	545.99	-1.0417	6.62832e-18	1.46348e-16
ENSSSCG00000012950	275.804	242.247	241.753	253.268	97.7864	102.331	118.76	106.293	-1.25735	8.94149e-13	9.44449e-12
ENSSSCG00000047415	70.6444	75.0624	71.906	72.5376	27.5024	36.0596	28.7322	30.7648	-1.24267	1.51404e-05	4.9667e-05
ENSSSCG00000012960	233.223	201.304	262.829	232.452	133.692	100.382	99.605	111.227	-1.05593	2.9283e-08	1.53257e-07
ENSSSCG00000012968	628.058	491.317	628.558	582.644	236.063	239.748	279.66	251.824	-1.21183	2.78986e-16	5.02174e-15
ENSSSCG00000012970	5.80639	4.54923	13.6374	7.99766	0.763956	0.974585	0	0.579514	-3.75119	0.00458312	0.00960036
ENSSSCG00000012975	156.773	135.34	137.613	143.242	71.8119	64.3226	67.0418	67.7254	-1.08039	2.65016e-07	1.18606e-06
ENSSSCG00000027361	481.93	400.333	521.939	468.067	152.791	117.925	176.224	148.98	-1.65006	5.54885e-22	2.03439e-20
ENSSSCG00000012986	91.9345	63.6893	78.1048	77.9095	19.0989	17.5425	23.9435	20.195	-1.95357	7.09035e-10	4.80695e-09
ENSSSCG00000020737	1298.7	1062.25	1237.28	1199.41	644.015	522.377	584.222	583.538	-1.0383	3.6677e-16	6.44368e-15
ENSSSCG00000027057	8096.04	6934.17	7700.15	7576.79	4095.57	3338.93	3664.32	3699.6	-1.03396	7.75692e-21	2.46172e-19
ENSSSCG00000013011	210.965	172.871	214.478	199.438	93.2027	104.281	84.2812	93.9215	-1.08726	1.28664e-08	7.14449e-08
ENSSSCG00000023178	176.127	136.477	122.736	145.113	64.9363	57.5005	60.3377	60.9248	-1.25457	2.39967e-08	1.27507e-07
ENSSSCG00000013029	3386.09	3507.46	4350.32	3747.96	1796.06	1667.51	1678.92	1714.17	-1.12789	5.72796e-22	2.09454e-20
ENSSSCG00000013028	1740.95	1488.74	1691.03	1640.24	699.784	686.108	783.432	723.108	-1.18222	1.27335e-24	6.01366e-23
ENSSSCG00000013033	1728.37	1340.89	1604.25	1557.83	701.312	697.803	788.22	729.112	-1.09616	1.38261e-18	3.35583e-17
ENSSSCG00000013040	173.224	176.283	163.648	171.052	87.091	73.0939	87.1544	82.4464	-1.05106	7.07635e-08	3.48121e-07
ENSSSCG00000013043	326.126	253.62	307.46	295.735	129.873	100.382	119.718	116.657	-1.33898	4.16719e-14	5.3166e-13
ENSSSCG00000013046	3482.87	3128.74	4349.08	3653.56	1695.98	1739.63	1901.11	1778.91	-1.0382	2.82313e-16	5.07508e-15
ENSSSCG00000013061	2633.2	2229.13	2387.78	2416.7	1136	1107.13	1261.34	1168.16	-1.04938	3.12063e-21	1.03763e-19
ENSSSCG00000013064	87341.7	86396.8	98118.3	90618.9	50337.1	38525.3	44149	44337.1	-1.03126	2.01128e-19	5.47288e-18
ENSSSCG00000021906	259.352	221.775	208.28	229.802	56.5328	61.3988	65.1264	61.0193	-1.91941	3.55713e-22	1.3358e-20
ENSSSCG00000013105	415.157	412.843	411.6	413.2	187.933	178.349	202.083	189.455	-1.12519	3.38846e-15	5.12573e-14
ENSSSCG00000032364	2678.68	2447.49	3300.24	2808.8	1387.34	1263.06	1401.17	1350.53	-1.05583	1.84152e-17	3.82927e-16
ENSSSCG00000013181	107.418	93.2593	81.8241	94.1672	52.713	34.1105	49.8025	45.542	-1.04526	6.73738e-05	0.000196989
ENSSSCG00000013241	2532.55	2100.61	2362.98	2332.05	1064.19	943.398	1078.42	1028.67	-1.18072	3.80148e-25	1.84537e-23
ENSSSCG00000013244	410.318	324.133	317.378	350.61	157.375	157.883	167.605	160.954	-1.12682	3.75119e-12	3.56978e-11
ENSSSCG00000013267	585.478	487.905	588.886	554.09	262.037	252.417	286.364	266.94	-1.05417	4.16652e-14	5.3166e-13
ENSSSCG00000056689	316.448	247.933	286.384	283.589	141.332	131.569	146.534	139.812	-1.02152	1.08604e-09	7.15063e-09
ENSSSCG00000013269	2778.36	2316.7	2448.52	2514.53	1242.19	1067.17	1244.1	1184.49	-1.08597	4.22147e-21	1.38711e-19
ENSSSCG00000029521	265.158	244.521	252.911	254.197	109.246	79.916	109.182	99.448	-1.35044	1.14545e-13	1.36048e-12
ENSSSCG00000013293	2016.75	1647.96	1800.13	1821.61	842.644	775.77	933.797	850.737	-1.09896	6.6199e-20	1.91743e-18
ENSSSCG00000042767	876.765	907.572	965.773	916.703	443.095	379.114	466.42	429.543	-1.09225	2.37353e-18	5.52977e-17
ENSSSCG00000013377	270.965	263.856	244.233	259.684	106.954	106.23	92.9008	102.028	-1.3473	6.54803e-15	9.41457e-14
ENSSSCG00000034191	46.4511	56.8654	34.7133	46.0099	15.2791	20.4663	8.61966	14.7884	-1.64011	4.12241e-05	0.000124798
ENSSSCG00000031143	0.967732	32.982	1.23976	11.7298	1.52791	0.974585	0.957741	1.15341	-3.32204	0.00574789	0.0118074
ENSSSCG00000037835	236.127	237.698	234.315	236.046	100.078	94.5347	109.182	101.265	-1.22127	2.55896e-12	2.50713e-11
ENSSSCG00000013927	147.095	123.967	163.648	144.903	62.6444	63.348	73.746	66.5795	-1.12303	2.05559e-07	9.38968e-07
ENSSSCG00000049430	946.442	804.077	881.469	877.329	442.331	369.368	460.673	424.124	-1.04829	1.09724e-15	1.80267e-14
ENSSSCG00000013909	17.4192	18.1969	18.5964	18.0708	7.63956	3.89834	9.57741	7.03844	-1.35293	0.0172561	0.0321105
ENSSSCG00000025955	1288.05	1117.97	1206.29	1204.1	426.288	353.774	453.969	411.344	-1.54908	1.31588e-33	1.30949e-31
ENSSSCG00000034260	34.8383	28.4327	27.2747	30.1819	10.6954	12.6696	15.3238	12.8963	-1.24011	0.00410578	0.00867087
ENSSSCG00000036363	41.6125	38.6685	37.1928	39.1579	16.807	9.74585	16.2816	14.2782	-1.44717	0.000274547	0.000723196
ENSSSCG00000013896	1248.37	1055.42	1358.78	1220.86	545.465	576.954	661.799	594.739	-1.03832	2.04846e-15	3.22476e-14
ENSSSCG00000013889	38707.3	40298.3	46028.5	41678	21326.6	18989.8	20483.2	20266.5	-1.04012	5.32524e-24	2.35528e-22
ENSSSCG00000013886	411.286	334.369	340.934	362.196	186.405	116.95	179.097	160.818	-1.16882	1.53341e-10	1.15666e-09
ENSSSCG00000013885	160.643	133.065	156.21	149.973	55.7688	44.8309	71.8305	57.4768	-1.38493	1.22683e-09	8.0358e-09
ENSSSCG00000031877	323.222	310.485	293.823	309.177	152.027	129.62	135.999	139.215	-1.14891	6.59099e-13	7.13486e-12
ENSSSCG00000037099	380.319	336.643	358.29	358.417	171.126	147.162	181.013	166.434	-1.1064	8.91056e-13	9.41897e-12
ENSSSCG00000013778	2139.65	1878.83	2362.98	2127.16	1097.04	968.737	1102.36	1056.05	-1.00962	1.39565e-17	2.93718e-16
ENSSSCG00000031299	2904.16	2413.37	2570.02	2629.18	1423.25	1200.69	1314.02	1312.65	-1.00184	2.24312e-18	5.25229e-17
ENSSSCG00000013772	1741.92	1543.33	1686.07	1657.11	815.905	697.803	801.629	771.779	-1.1018	3.63839e-22	1.36264e-20
ENSSSCG00000013769	29.0319	17.0596	35.953	27.3482	8.40352	5.84751	8.61966	7.62356	-1.83389	0.000358153	0.00092318
ENSSSCG00000013752	950.312	839.334	900.065	896.571	486.64	369.368	430.025	428.678	-1.06248	9.79885e-16	1.62521e-14
ENSSSCG00000013744	2192.88	2006.21	2149.74	2116.28	1113.85	984.331	1072.67	1056.95	-1.00111	2.48577e-21	8.34499e-20
ENSSSCG00000013742	25.161	26.1581	23.5554	24.9582	9.16748	5.84751	6.70418	7.23972	-1.77009	0.00054306	0.00135809
ENSSSCG00000013737	1641.27	1521.72	1718.31	1627.1	813.614	713.396	877.29	801.433	-1.02123	2.24287e-18	5.25229e-17
ENSSSCG00000013725	59.0316	52.3162	58.2687	56.5388	23.6826	25.3392	30.6477	26.5565	-1.09568	0.000492958	0.00124059
ENSSSCG00000024072	534.188	471.983	487.225	497.799	205.504	211.485	213.576	210.188	-1.2457	1.96053e-19	5.3557e-18
ENSSSCG00000013661	15265	14992	16212.3	15489.8	7777.08	6464.42	7240.52	7160.67	-1.11296	9.37556e-28	5.83127e-26
ENSSSCG00000025838	2202.56	2080.14	2196.85	2159.85	288.776	243.646	275.829	269.417	-3.00054	6.63409e-147	3.08087e-143
ENSSSCG00000013637	868.055	735.839	883.948	829.281	315.514	324.537	292.111	310.721	-1.41604	1.43507e-27	8.73077e-26
ENSSSCG00000033444	2109.65	1968.68	2216.69	2098.34	904.524	736.786	843.769	828.36	-1.33963	2.1396e-31	1.86305e-29
ENSSSCG00000013622	978.377	835.922	1024.04	946.113	446.915	381.063	445.349	424.442	-1.15525	5.66703e-19	1.4567e-17
ENSSSCG00000013615	2798.68	2607.85	2718.79	2708.44	1426.31	1212.38	1350.41	1329.7	-1.02579	2.33543e-22	8.93878e-21
ENSSSCG00000024810	407.415	294.563	331.016	344.331	171.126	157.883	156.112	161.707	-1.09137	6.03118e-11	4.86827e-10
ENSSSCG00000032833	1387.73	1172.57	1449.28	1336.52	544.701	480.47	544.954	523.375	-1.35176	1.15336e-27	7.11e-26
ENSSSCG00000036220	53.2252	27.2954	47.1109	42.5438	26.7385	20.4663	16.2816	21.1621	-1.00074	0.00872736	0.0173254
ENSSSCG00000022380	1168.05	1015.62	1086.03	1089.9	171.89	182.247	172.393	175.51	-2.63604	5.04528e-92	5.02078e-89
ENSSSCG00000038079	728.702	615.284	813.282	719.089	299.471	306.02	375.434	326.975	-1.13792	7.19099e-15	1.02439e-13
ENSSSCG00000027307	2379.65	1981.19	3027.49	2462.78	1013.77	1089.59	1140.67	1081.34	-1.18744	3.85157e-17	7.77682e-16
ENSSSCG00000013513	209.998	196.754	207.04	204.597	49.6572	52.6276	45.9715	49.4188	-2.05	1.3835e-23	5.96747e-22
ENSSSCG00000013494	257.417	230.874	271.507	253.266	105.426	70.1701	103.436	93.0107	-1.43946	6.45983e-14	7.99985e-13
ENSSSCG00000024242	3411.25	3264.08	3623.82	3433.05	1659.31	1492.09	1631.99	1594.46	-1.10593	1.35836e-27	8.3003e-26
ENSSSCG00000013491	340.642	362.801	306.221	336.555	110.01	93.5601	98.6473	100.739	-1.73711	5.2762e-25	2.55236e-23
ENSSSCG00000038067	11.6128	11.3731	6.1988	9.72822	0	0	0	0	-5.89431	3.13072e-05	9.69487e-05
ENSSSCG00000028995	61.9348	45.4923	60.7482	56.0585	13.7512	15.5934	11.4929	13.6125	-2.0432	2.95257e-08	1.5447e-07
ENSSSCG00000024588	29.0319	40.9431	23.5554	31.1768	2.29187	2.92375	1.91548	2.37703	-3.71898	2.34721e-08	1.24862e-07
ENSSSCG00000053447	36.7738	19.3342	30.994	29.034	5.34769	4.87292	5.74644	5.32235	-2.45129	6.59262e-06	2.30081e-05
ENSSSCG00000013468	2886.74	2705.66	2963.03	2851.81	1257.47	1111.03	1338.92	1235.81	-1.20616	1.31529e-28	8.98262e-27
ENSSSCG00000013434	3.87093	5.68654	4.95904	4.83884	0.763956	0	0	0.254652	-3.91405	0.012978	0.0248604
ENSSSCG00000024144	2391.26	2096.06	3011.38	2499.57	941.194	1055.48	1143.54	1046.74	-1.25603	6.26154e-20	1.82121e-18
ENSSSCG00000035532	10037.3	8568.48	10733.8	9779.88	4753.34	3842.79	4893.1	4496.41	-1.12088	4.74506e-20	1.39764e-18
ENSSSCG00000013418	126.773	122.829	140.093	129.898	47.3653	46.7801	59.3799	51.1751	-1.34557	3.98302e-09	2.39704e-08
ENSSSCG00000013425	24.1933	40.9431	35.953	33.6965	5.34769	3.89834	8.61966	5.95523	-2.49935	1.24095e-06	4.9411e-06
ENSSSCG00000052718	275.804	249.071	261.589	262.154	100.842	106.23	131.21	112.761	-1.22158	3.11673e-12	3.00709e-11
ENSSSCG00000042891	88.0636	90.9847	112.818	97.2888	25.9745	30.2121	28.7322	28.3063	-1.7822	9.899e-11	7.70894e-10
ENSSSCG00000014029	47.4188	65.9639	37.1928	50.1918	25.2106	25.3392	22.028	24.1926	-1.05319	0.00224362	0.00501253
ENSSSCG00000039635	1786.43	1634.31	1922.87	1781.2	756.317	743.608	703.939	734.621	-1.27714	1.2413e-30	9.82602e-29
ENSSSCG00000014034	258.384	264.993	241.753	255.043	81.7433	63.348	82.3657	75.819	-1.74675	5.70601e-21	1.85306e-19
ENSSSCG00000031274	47.4188	47.767	55.7892	50.325	22.1547	15.5934	20.1126	19.2869	-1.3728	7.89341e-05	0.000227966
ENSSSCG00000037535	39.677	19.3342	29.7542	29.5885	1.52791	1.94917	3.83096	2.43601	-3.63808	8.70922e-08	4.22776e-07
ENSSSCG00000014039	165.482	167.184	185.964	172.877	29.0303	23.39	28.7322	27.0509	-2.66921	4.42392e-28	2.85343e-26
ENSSSCG00000014047	449.995	452.649	445.074	449.239	214.672	206.612	228.9	216.728	-1.05187	2.2918e-14	3.00653e-13
ENSSSCG00000014066	37.7415	43.2177	24.7952	35.2515	12.9873	8.77126	13.4084	11.7223	-1.58678	0.000266136	0.000702767
ENSSSCG00000014256	33.8706	34.1193	23.5554	30.5151	7.63956	8.77126	9.57741	8.66274	-1.82871	0.000106508	0.000300805
ENSSSCG00000026423	1519.34	1410.26	1526.14	1485.25	497.336	407.376	436.73	447.147	-1.72958	4.89679e-48	1.28721e-45
ENSSSCG00000029239	387.093	304.799	388.045	359.979	58.8246	63.348	62.2531	61.4753	-2.55254	5.99308e-43	1.08436e-40
ENSSSCG00000014363	20.3224	18.1969	28.5145	22.3446	3.05583	3.89834	8.61966	5.19128	-2.12483	0.000329352	0.000856074
ENSSSCG00000014370	719.025	642.579	803.364	721.656	331.557	320.638	320.843	324.346	-1.15258	1.9932e-18	4.72267e-17
ENSSSCG00000014389	86.1281	75.0624	54.5494	71.9133	35.906	28.263	38.3096	34.1595	-1.07804	0.000264077	0.000697597
ENSSSCG00000036549	24.1933	40.9431	42.1518	35.7627	3.81978	2.92375	8.61966	5.12107	-2.81192	1.71913e-07	7.9478e-07
ENSSSCG00000054578	63298.4	54883.1	61334.6	59838.7	31759.2	25128.7	28191.1	28359.7	-1.0772	2.88462e-22	1.09805e-20
ENSSSCG00000038777	985.151	841.608	887.668	904.809	524.074	378.139	427.152	443.122	-1.02772	2.0769e-13	2.37565e-12
ENSSSCG00000063463	8.70958	9.09847	17.3566	11.7216	3.05583	4.87292	2.87322	3.60066	-1.70117	0.0226212	0.0409456
ENSSSCG00000033926	2403.85	2142.69	2601.02	2382.52	1090.17	1036.96	1152.16	1093.1	-1.12387	8.12757e-24	3.55718e-22
ENSSSCG00000024245	709.347	584.577	742.616	678.847	291.831	270.935	321.801	294.856	-1.20306	1.0626e-17	2.2846e-16
ENSSSCG00000007642	29.9997	25.0208	19.8362	24.9522	9.16748	15.5934	8.61966	11.1268	-1.18224	0.0136308	0.0259965
ENSSSCG00000034288	611.606	535.672	569.05	572.109	272.732	241.697	265.294	259.908	-1.13768	2.41003e-17	4.9596e-16
ENSSSCG00000046279	13.5482	11.3731	16.1169	13.6794	4.58374	6.82209	3.83096	5.07893	-1.43353	0.027936	0.0494541
ENSSSCG00000025096	69.6767	47.767	42.1518	53.1985	20.6268	22.4155	25.859	22.9671	-1.2251	0.000362371	0.000933362
ENSSSCG00000021145	9479.9	8033.95	8580.38	8698.07	5037.53	3390.58	4165.21	4197.77	-1.05077	4.64528e-15	6.86299e-14
ENSSSCG00000039053	3896.09	2627.18	2519.19	3014.15	1409.5	1141.24	1220.16	1256.97	-1.26188	2.06591e-16	3.80717e-15
ENSSSCG00000030709	18.3869	6.82385	14.8771	13.3626	4.58374	1.94917	6.70418	4.41236	-1.60074	0.0242762	0.043607
ENSSSCG00000033982	2885.78	2408.82	2561.34	2618.65	1421.72	1149.04	1234.53	1268.43	-1.04521	1.10764e-18	2.72644e-17
ENSSSCG00000007682	162.579	151.262	152.49	155.444	69.52	62.3734	84.2812	72.0582	-1.1112	8.63649e-08	4.19685e-07
ENSSSCG00000027890	99.6764	87.5728	85.5434	90.9308	57.2967	33.1359	40.2251	43.5526	-1.05159	9.551e-05	0.000271782
ENSSSCG00000007695	46.4511	22.7462	28.5145	32.5706	3.05583	2.92375	2.87322	2.95093	-3.4699	3.08643e-08	1.60868e-07
ENSSSCG00000057287	13.5482	9.09847	12.3976	11.6814	2.29187	0	1.91548	1.40245	-3.00759	0.0012584	0.00295252
ENSSSCG00000025430	723.863	591.401	611.201	642.155	317.042	273.858	366.815	319.238	-1.00954	4.61721e-12	4.3347e-11
ENSSSCG00000036391	170.321	187.656	197.122	185.033	75.6317	59.4497	62.2531	65.7782	-1.48326	3.10483e-13	3.49689e-12
ENSSSCG00000007704	624.187	544.771	571.529	580.162	281.136	252.417	291.153	274.902	-1.07777	1.06094e-15	1.74717e-14
ENSSSCG00000007703	74.5153	77.337	73.1458	74.9994	20.6268	19.4917	28.7322	22.9502	-1.71332	1.97823e-08	1.06494e-07
ENSSSCG00000033358	117.096	102.358	89.2627	102.905	31.3222	27.2884	45.9715	34.8607	-1.56922	8.97352e-09	5.11116e-08
ENSSSCG00000007715	3690.93	3355.06	4004.42	3683.47	1789.95	1525.23	1738.3	1684.49	-1.12819	4.18169e-24	1.86132e-22
ENSSSCG00000007723	1700.3	1577.45	1627.8	1635.19	765.484	714.371	794.925	758.26	-1.10875	3.72885e-25	1.81645e-23
ENSSSCG00000038600	52.2575	35.2566	43.3916	43.6352	6.87561	2.92375	8.61966	6.13968	-2.82173	4.1137e-09	2.46929e-08
ENSSSCG00000007776	2399.01	2092.65	2354.3	2281.99	1290.32	879.076	1096.61	1088.67	-1.06652	3.73796e-15	5.60574e-14
ENSSSCG00000058422	440.318	420.804	571.529	477.55	223.839	186.146	203.999	204.661	-1.21804	2.0034e-14	2.64814e-13
ENSSSCG00000033623	45.4834	61.4147	29.7542	45.5508	23.6826	13.6442	9.57741	15.6347	-1.52364	0.000254604	0.000674874
ENSSSCG00000007803	10318.9	8894.89	10070.6	9761.46	4452.34	3989.95	4645.04	4362.44	-1.16193	2.38341e-28	1.58879e-26
ENSSSCG00000007836	246.772	269.542	221.917	246.077	96.2585	93.5601	102.478	97.4323	-1.33796	5.43584e-14	6.80433e-13
ENSSSCG00000026710	4560.92	4271.73	5053.26	4628.64	2625.72	1936.5	2338.8	2300.34	-1.00806	4.59036e-16	7.96425e-15
ENSSSCG00000007927	1753.53	1583.13	1326.54	1554.4	757.845	620.811	786.305	721.653	-1.10726	1.97531e-16	3.64504e-15
ENSSSCG00000007935	19.3546	19.3342	23.5554	20.7481	10.6954	7.79668	9.57741	9.35649	-1.13761	0.0247407	0.0443441
ENSSSCG00000035999	199.353	159.223	185.964	181.513	63.4084	55.5513	89.0699	69.3432	-1.39208	1.54674e-10	1.16608e-09
ENSSSCG00000007952	4311.24	3709.9	3977.15	3999.43	1945.03	1764.97	2003.59	1904.53	-1.0704	3.62925e-24	1.63105e-22
ENSSSCG00000029375	948.377	862.08	872.791	894.416	438.511	425.894	459.715	441.373	-1.01974	4.38833e-18	9.86101e-17
ENSSSCG00000023315	855.475	771.095	905.024	843.865	368.227	342.079	397.462	369.256	-1.19206	5.35444e-21	1.74703e-19
ENSSSCG00000027252	238.062	123.967	171.087	177.705	92.4387	76.9922	91.9431	87.1247	-1.03099	9.77529e-06	3.30878e-05
ENSSSCG00000026248	784.83	677.836	752.534	738.4	342.252	376.19	343.829	354.09	-1.06167	4.50338e-17	8.9887e-16
ENSSSCG00000029264	209.998	167.184	148.771	175.318	66.4642	65.2972	94.8163	75.5259	-1.22278	2.87425e-08	1.50712e-07
ENSSSCG00000035052	119.999	84.1608	132.654	112.271	38.1978	44.8309	48.8448	43.9578	-1.35766	1.45719e-07	6.84939e-07
ENSSSCG00000028381	865.152	677.836	787.247	776.745	397.257	331.359	433.856	387.491	-1.00347	1.77959e-12	1.7991e-11
ENSSSCG00000008039	444.189	378.724	427.717	416.877	202.448	182.247	182.928	189.208	-1.13814	1.15876e-14	1.59682e-13
ENSSSCG00000008038	1191.28	847.295	900.065	979.546	462.194	415.173	447.265	441.544	-1.15038	9.46546e-16	1.57743e-14
ENSSSCG00000008035	1242.57	1095.23	1342.66	1226.82	543.173	531.149	565.067	546.463	-1.16649	1.51185e-22	5.93326e-21
ENSSSCG00000034728	19.3546	27.2954	32.2337	26.2946	9.93143	8.77126	4.7887	7.83047	-1.72524	0.000744785	0.0018228
ENSSSCG00000033697	234194	218445	237950	230196	109745	98614.3	111980	106780	-1.10822	5.7385e-31	4.73069e-29
ENSSSCG00000030328	5761.87	5490.93	6438.07	5896.96	3268.21	2628.46	2937.39	2944.68	-1.00133	7.63554e-19	1.92366e-17
ENSSSCG00000008014	729.67	611.872	711.622	684.388	359.06	296.274	339.998	331.777	-1.04312	1.35608e-14	1.85044e-13
ENSSSCG00000039024	45.4834	51.1789	50.8301	49.1641	18.335	35.0851	15.3238	22.9146	-1.10942	0.0022203	0.004966
ENSSSCG00000008017	1117.73	899.611	1160.41	1059.25	449.97	523.352	482.701	485.341	-1.12716	1.29446e-17	2.74496e-16
ENSSSCG00000008029	160.643	117.143	130.175	135.987	42.0176	50.6784	72.7883	55.1614	-1.31332	1.08959e-07	5.21118e-07
ENSSSCG00000008001	89.0313	77.337	97.941	88.1031	17.571	15.5934	9.57741	14.2473	-2.61287	3.14066e-15	4.79252e-14
ENSSSCG00000007995	1273.53	1075.89	1321.58	1223.67	294.887	306.994	315.097	305.659	-2.00206	2.24543e-56	8.45494e-54
ENSSSCG00000032188	4412.86	3974.89	4885.89	4424.55	1928.23	1556.41	1838.86	1774.5	-1.3175	9.4634e-29	6.59221e-27
ENSSSCG00000007986	21.2901	18.1969	14.8771	18.1214	9.93143	4.87292	4.7887	6.53102	-1.45069	0.0126323	0.0242648
ENSSSCG00000007984	7361.53	6591.84	7817.92	7257.1	3472.95	3250.24	3861.61	3528.27	-1.04042	1.13136e-21	3.95042e-20
ENSSSCG00000007982	675.477	519.75	732.698	642.642	231.479	230.002	259.548	240.343	-1.41941	1.35348e-20	4.15263e-19
ENSSSCG00000028185	706.444	711.955	631.038	683.146	306.347	261.189	296.9	288.145	-1.24445	3.72756e-21	1.22772e-19
ENSSSCG00000063184	491.608	402.607	540.535	478.25	211.616	221.231	245.182	226.009	-1.08234	1.299e-12	1.33858e-11
ENSSSCG00000008101	198.385	175.146	163.648	179.06	52.713	43.8563	63.2109	53.2601	-1.7517	7.16358e-16	1.2112e-14
ENSSSCG00000039523	1777.72	1638.86	1756.74	1724.44	928.207	752.38	876.333	852.306	-1.01567	1.15229e-18	2.82636e-17
ENSSSCG00000008118	221.611	205.853	184.724	204.063	87.855	73.0939	94.8163	85.2551	-1.25991	5.93539e-11	4.79651e-10
ENSSSCG00000059997	327.093	358.252	352.092	345.812	54.2409	60.4243	74.7038	63.123	-2.46008	3.59118e-41	5.43829e-39
ENSSSCG00000008187	425.802	492.455	409.121	442.459	203.976	158.857	211.661	191.498	-1.20621	1.69645e-14	2.2726e-13
ENSSSCG00000008287	1165.15	987.184	995.527	1049.29	572.203	413.224	471.208	485.545	-1.10997	1.68014e-15	2.68745e-14
ENSSSCG00000008281	1365.47	1145.27	1245.96	1252.23	539.353	461.953	544.954	515.42	-1.28038	2.52647e-25	1.26614e-23
ENSSSCG00000023156	165.482	142.164	116.537	141.394	70.284	68.2209	67.9996	68.8348	-1.04272	1.73986e-06	6.75313e-06
ENSSSCG00000021579	22.2578	25.0208	22.3157	23.1981	12.2233	11.695	9.57741	11.1652	-1.05005	0.0260293	0.0463912
ENSSSCG00000008305	709.347	630.069	750.054	696.49	375.867	300.172	353.406	343.148	-1.01893	7.69281e-14	9.41795e-13
ENSSSCG00000008307	12.5805	23.8835	12.3976	16.2872	3.81978	5.84751	7.66192	5.77641	-1.51128	0.0155745	0.0292963
ENSSSCG00000008314	69.6767	71.6505	75.6253	72.3175	7.63956	4.87292	15.3238	9.27878	-2.97129	2.90393e-14	3.78461e-13
ENSSSCG00000008318	195.482	126.241	169.847	163.857	76.3956	84.7889	67.0418	76.0755	-1.10981	4.30761e-07	1.86842e-06
ENSSSCG00000008429	1169.99	1078.17	1159.18	1135.78	512.615	602.293	481.743	532.217	-1.09448	4.04412e-19	1.05907e-17
ENSSSCG00000021534	54.193	44.355	39.6723	46.0734	19.8629	18.5171	20.1126	19.4975	-1.24534	0.00044437	0.0011285
ENSSSCG00000008550	21350.1	17769.3	18295.1	19138.2	7669.36	6691.5	7896.57	7419.14	-1.36714	1.7065e-35	1.93293e-33
ENSSSCG00000008554	39.677	25.0208	29.7542	31.484	17.571	14.6188	14.3661	15.5186	-1.02122	0.0138983	0.0264543
ENSSSCG00000029830	76757.6	70823.6	82352.3	76644.5	38016.8	34530.5	37786.7	36778	-1.05932	6.33337e-27	3.60149e-25
ENSSSCG00000005899	485.801	396.921	597.564	493.429	161.195	186.146	226.985	191.442	-1.3681	8.63257e-15	1.20966e-13
ENSSSCG00000053131	379.351	340.055	359.53	359.645	155.083	160.806	198.252	171.381	-1.07279	9.16499e-12	8.21665e-11
ENSSSCG00000026590	689.025	501.553	593.845	594.808	271.205	283.604	304.561	286.457	-1.05665	6.71708e-13	7.25444e-12
ENSSSCG00000005914	872.894	628.932	742.616	748.147	352.184	332.333	414.702	366.406	-1.03159	3.46828e-12	3.32554e-11
ENSSSCG00000031918	8854.74	7359.52	8421.69	8211.99	3190.28	3038.76	3490.01	3239.68	-1.34199	1.21206e-35	1.38414e-33
ENSSSCG00000005925	464.511	368.488	572.769	468.589	216.964	208.561	257.632	227.719	-1.04062	1.06894e-09	7.048e-09
ENSSSCG00000005911	577.736	439.001	484.746	500.494	234.535	225.129	271.998	243.887	-1.03966	7.19605e-12	6.54408e-11
ENSSSCG00000031698	4981.88	4391.15	5117.73	4830.25	2472.93	2084.64	2405.84	2321.14	-1.05692	6.82977e-22	2.46509e-20
ENSSSCG00000006954	17304	15487.9	15330.9	16040.9	7764.09	6250.99	7302.77	7105.95	-1.17456	6.59386e-27	3.73437e-25
ENSSSCG00000006955	1924.82	1732.12	2013.37	1890.1	706.66	771.871	793.009	757.18	-1.32057	3.66709e-32	3.406e-30
ENSSSCG00000005938	2.90319	2.27462	3.71928	2.9657	0	0	0	0	-4.17075	0.0227541	0.0411647
ENSSSCG00000005979	3590.28	3931.68	3999.46	3840.47	1535.55	1843.91	1494.08	1624.51	-1.24148	3.52014e-28	2.31333e-26
ENSSSCG00000005986	490.64	396.921	381.846	423.136	126.817	97.4585	113.013	112.43	-1.90943	4.0944e-29	2.91037e-27
ENSSSCG00000006233	8.70958	7.96116	4.95904	7.20993	0	0	0	0	-5.46197	0.000235536	0.000628156
ENSSSCG00000006289	24.1933	23.8835	14.8771	20.9846	4.58374	2.92375	0.957741	2.82174	-2.85633	3.13816e-05	9.71358e-05
ENSSSCG00000035124	24.1933	18.1969	21.0759	21.1554	3.05583	2.92375	0	1.99319	-3.37084	6.97325e-06	2.42212e-05
ENSSSCG00000006325	10966.3	11640.4	14764.3	12457	6721.29	5511.28	6141.03	6124.53	-1.02401	4.41314e-16	7.70475e-15
ENSSSCG00000006338	119.031	122.829	107.859	116.573	21.3908	22.4155	17.2393	20.3485	-2.51657	3.46368e-19	9.17415e-18
ENSSSCG00000054190	28.0642	13.6477	22.3157	21.3425	12.2233	4.87292	9.57741	8.89121	-1.25065	0.0203013	0.0372204
ENSSSCG00000006466	3348.35	2868.29	2782.02	2999.55	1337.69	1075.94	1301.57	1238.4	-1.27605	4.81618e-26	2.58073e-24
ENSSSCG00000006468	11389.2	9090.51	9711.04	10063.6	4854.18	4029.91	4774.34	4552.81	-1.14429	1.39888e-22	5.52102e-21
ENSSSCG00000006472	1543.53	1132.76	1269.51	1315.27	378.158	268.011	298.815	314.995	-2.05915	1.758e-41	2.72139e-39
ENSSSCG00000006477	159.676	137.614	120.257	139.182	51.949	52.6276	45.9715	50.1827	-1.4744	1.19018e-10	9.16109e-10
ENSSSCG00000006480	2107.72	2081.27	2288.6	2159.2	1009.19	996.026	1014.25	1006.49	-1.10081	3.14504e-27	1.86454e-25
ENSSSCG00000035121	259.352	205.853	249.192	238.132	28.2664	23.39	25.859	25.8385	-3.19811	7.23099e-42	1.1852e-39
ENSSSCG00000039186	587.413	572.066	612.441	590.64	48.1293	38.9834	60.3377	49.1501	-3.58709	1.64724e-90	1.52995e-87
ENSSSCG00000006523	756.766	645.991	1041.4	814.718	378.922	366.444	401.293	382.22	-1.09065	1.10734e-11	9.83271e-11
ENSSSCG00000006525	1086.76	910.984	866.592	954.78	51.1851	42.8817	51.718	48.5949	-4.29345	1.42017e-134	3.95717e-131
ENSSSCG00000054149	1662.56	1444.38	2046.84	1717.93	693.672	670.514	683.827	682.671	-1.33065	9.56965e-24	4.15341e-22
ENSSSCG00000035071	5.80639	6.82385	6.1988	6.27635	1.52791	0	0	0.509304	-3.45905	0.0126913	0.024351
ENSSSCG00000006538	2028.37	1640	1904.27	1857.55	718.883	634.455	735.545	696.294	-1.41547	7.27826e-32	6.62749e-30
ENSSSCG00000006560	377.415	317.309	391.764	362.163	148.208	138.391	126.422	137.673	-1.39275	7.02643e-18	1.54404e-16
ENSSSCG00000006582	16.4514	26.1581	27.2747	23.2947	9.16748	7.79668	10.5351	9.16643	-1.33596	0.00794509	0.0159176
ENSSSCG00000006581	5328.33	4314.95	4750.76	4798.01	2569.95	2044.68	2493	2369.21	-1.01786	3.18079e-17	6.48826e-16
ENSSSCG00000006621	815.798	802.94	767.411	795.383	293.359	237.799	293.069	274.742	-1.53196	2.48981e-31	2.14124e-29
ENSSSCG00000006624	179.998	196.754	168.607	181.787	63.4084	66.2718	80.4502	70.0435	-1.38029	8.39384e-12	7.57403e-11
ENSSSCG00000055629	39.677	59.1401	44.6313	47.8161	22.9187	24.3646	23.9435	23.7423	-1.00861	0.00310942	0.00674603
ENSSSCG00000006688	59.0316	59.1401	74.3856	64.1858	19.8629	11.695	16.2816	15.9465	-1.99063	9.63986e-09	5.46612e-08
ENSSSCG00000006811	180.966	160.361	136.374	159.233	61.8805	36.0596	53.6335	50.5245	-1.64916	3.48252e-12	3.33231e-11
ENSSSCG00000006820	1081.92	961.026	985.609	1009.52	120.705	114.026	137.915	124.215	-3.02439	1.73036e-104	3.01342e-101
ENSSSCG00000033292	32.9029	14.785	24.7952	24.161	11.4593	8.77126	10.5351	10.2553	-1.23785	0.0129615	0.0248357
ENSSSCG00000006890	91.9345	109.182	88.0229	96.3797	30.5583	26.3138	30.6477	29.1732	-1.72125	2.74516e-10	1.97959e-09
ENSSSCG00000000965	1522.24	1261.28	1609.21	1464.24	664.642	595.471	730.756	663.623	-1.14151	8.00279e-19	2.00892e-17
ENSSSCG00000059591	113.225	79.6116	85.5434	92.7932	22.9187	31.1867	33.5209	29.2088	-1.68303	4.88947e-09	2.90615e-08
ENSSSCG00000033171	234.191	195.617	249.192	226.333	88.6189	69.1955	91.9431	83.2525	-1.43956	1.29447e-13	1.52706e-12
ENSSSCG00000000974	1056.76	837.059	988.088	960.637	458.374	402.504	499.941	453.606	-1.08281	6.81031e-16	1.15287e-14
ENSSSCG00000031423	34.8383	37.5312	44.6313	39.0003	14.5152	16.5679	22.9858	18.023	-1.11813	0.00336574	0.00724082
ENSSSCG00000000021	485.801	390.097	423.998	433.299	190.989	155.934	188.675	178.533	-1.27847	2.12195e-16	3.90407e-15
ENSSSCG00000021748	783.863	600.499	759.973	714.778	330.793	294.325	341.913	322.344	-1.14874	4.76042e-16	8.24669e-15
ENSSSCG00000000024	941.603	761.997	802.124	835.241	428.58	300.172	401.293	376.682	-1.14747	1.57839e-14	2.1329e-13
ENSSSCG00000026962	873.862	652.815	652.113	726.263	276.552	289.452	310.308	292.104	-1.31705	4.03769e-19	1.05907e-17
ENSSSCG00000037425	22.2578	15.9223	11.1578	16.446	3.05583	4.87292	2.87322	3.60066	-2.21378	0.00121275	0.00285261
ENSSSCG00000034405	17.4192	13.6477	17.3566	16.1412	4.58374	0.974585	3.83096	3.12976	-2.33381	0.00094426	0.00226388
ENSSSCG00000000062	614.51	449.237	508.301	524.016	288.012	230.002	252.843	256.952	-1.02727	3.8598e-11	3.19707e-10
ENSSSCG00000030209	73.5476	67.1012	61.988	67.5456	20.6268	20.4663	19.1548	20.0826	-1.75134	3.53016e-08	1.82089e-07
ENSSSCG00000000133	1979.98	1762.83	1956.34	1899.72	899.177	898.567	973.064	923.603	-1.04086	2.43182e-22	9.28224e-21
ENSSSCG00000000183	2.90319	5.68654	7.43856	5.34277	0.763956	0.974585	0	0.579514	-3.16964	0.0250333	0.0447995
ENSSSCG00000000198	217.74	209.265	229.355	218.787	101.606	85.7635	115.887	101.085	-1.11278	1.47231e-09	9.51845e-09
ENSSSCG00000020838	192.579	164.91	158.689	172.059	60.3526	61.3988	56.5067	59.4194	-1.53624	1.71818e-13	1.98818e-12
ENSSSCG00000000239	8.70958	5.68654	3.71928	6.03847	0	1.94917	0	0.649723	-3.32275	0.016744	0.0312328
ENSSSCG00000000240	7.74185	6.82385	2.47952	5.68174	0.763956	0.974585	0	0.579514	-3.28502	0.0192045	0.0354193
ENSSSCG00000000248	869.023	620.971	726.499	738.831	291.831	373.266	375.434	346.844	-1.09477	1.09234e-12	1.13571e-11
ENSSSCG00000062487	88.0636	65.9639	52.0699	68.6991	31.3222	16.5679	26.8167	24.9023	-1.45914	1.11252e-05	3.73937e-05
ENSSSCG00000000260	45.4834	18.1969	35.953	33.2111	12.2233	17.5425	9.57741	13.1144	-1.35071	0.00316749	0.00685987
ENSSSCG00000046295	968.699	866.629	984.369	939.899	409.481	369.368	443.434	407.427	-1.20573	4.93568e-22	1.81915e-20
ENSSSCG00000062561	15901.8	15555	20100.2	17185.7	8350.81	7677.78	8109.19	8045.93	-1.09473	1.69068e-21	5.75904e-20
ENSSSCG00000000297	95.8054	104.632	70.6663	90.368	29.0303	19.4917	15.3238	21.282	-2.06997	4.98039e-11	4.072e-10
ENSSSCG00000000298	468.382	459.473	451.272	459.709	109.246	74.0684	79.4925	87.6022	-2.38072	5.95079e-44	1.23741e-41
ENSSSCG00000000371	620.316	564.105	541.775	575.399	187.933	165.679	200.168	184.593	-1.64059	1.15903e-30	9.28023e-29
ENSSSCG00000000519	442.253	462.885	574.009	493.049	113.066	115.976	101.52	110.187	-2.15888	1.14284e-39	1.54583e-37
ENSSSCG00000033337	8823.78	8281.88	7951.82	8352.49	3240.7	2507.61	2703.7	2817.34	-1.56741	5.8394e-43	1.08436e-40
ENSSSCG00000037697	28.0642	25.0208	23.5554	25.5468	3.81978	0	5.74644	3.18874	-2.98489	3.63107e-06	1.32603e-05
ENSSSCG00000039316	32.9029	23.8835	24.7952	27.1938	0	4.87292	3.83096	2.9013	-3.31623	7.44985e-07	3.09179e-06
ENSSSCG00000054936	25.161	12.5104	24.7952	20.8222	9.16748	2.92375	10.5351	7.54213	-1.45462	0.0109091	0.02123
ENSSSCG00000026812	7538.63	7066.1	8327.46	7644.06	3951.18	3473.42	3749.55	3724.72	-1.0369	2.64006e-23	1.10787e-21
ENSSSCG00000024655	15332.7	13159.8	14563.5	14352	7495.94	6499.51	7262.55	7086	-1.01814	8.24183e-23	3.31865e-21
ENSSSCG00000040186	591.284	658.502	881.469	710.418	330.029	215.383	306.477	283.963	-1.31872	8.97883e-14	1.08494e-12
ENSSSCG00000028373	4.83866	3.41193	1.23976	3.16345	0	0	0	0	-4.28138	0.0187593	0.0346763
ENSSSCG00000000682	5.80639	3.41193	6.1988	5.13904	0.763956	0	0.957741	0.573899	-3.13094	0.0272807	0.0484172
ENSSSCG00000000680	32.9029	39.8058	28.5145	33.741	16.807	12.6696	21.0703	16.849	-1.00253	0.0126522	0.0242931
ENSSSCG00000000699	34.8383	29.57	30.994	31.8008	11.4593	17.5425	14.3661	14.456	-1.15094	0.00567189	0.011667
ENSSSCG00000000707	929.022	870.041	829.399	876.154	235.299	214.409	273.914	241.207	-1.86208	7.61585e-44	1.56035e-41
ENSSSCG00000000709	260.32	210.402	240.513	237.078	69.52	45.8055	72.7883	62.7046	-1.91438	3.14619e-20	9.40617e-19
ENSSSCG00000000719	8036.04	7849.7	8210.93	8032.23	4352.26	3477.32	3914.29	3914.62	-1.03656	1.82731e-22	7.09138e-21
ENSSSCG00000000749	31.9351	22.7462	19.8362	24.8392	3.05583	1.94917	2.87322	2.62607	-3.23481	1.32793e-06	5.26101e-06
ENSSSCG00000000764	404.512	345.742	417.799	389.351	132.164	135.467	190.59	152.741	-1.35336	4.51411e-15	6.67628e-14
ENSSSCG00000023526	9.67732	9.09847	4.95904	7.91161	1.52791	0.974585	1.91548	1.47266	-2.43045	0.0154262	0.0290547
ENSSSCG00000000932	4981.88	4177.33	6186.4	5115.21	856.395	1217.26	867.713	980.455	-2.38392	8.40283e-53	2.43892e-50
ENSSSCG00000056858	380.319	351.428	395.483	375.743	202.448	182.247	169.52	184.739	-1.0211	1.08813e-11	9.68059e-11
ENSSSCG00000002635	1175.79	951.927	1037.68	1055.13	540.881	443.436	559.32	514.546	-1.03596	5.80758e-15	8.44585e-14
ENSSSCG00000002646	1978.04	1893.62	2412.57	2094.74	923.623	848.863	921.346	897.944	-1.22119	2.85249e-24	1.31158e-22
ENSSSCG00000002650	2249.98	1827.66	2272.48	2116.7	1024.47	965.814	1088.95	1026.41	-1.04426	1.22585e-18	2.991e-17
ENSSSCG00000033920	1401.28	1169.15	1341.42	1303.95	600.47	533.098	578.475	570.681	-1.1916	1.77068e-23	7.54405e-22
ENSSSCG00000035629	29.9997	22.7462	18.5964	23.7807	9.93143	6.82209	7.66192	8.13848	-1.54307	0.00258927	0.00571691
ENSSSCG00000032996	4908.33	3763.35	4316.84	4329.51	1984.76	1934.55	2085.96	2001.76	-1.11324	3.82902e-22	1.42636e-20
ENSSSCG00000056302	2041.91	1756	1921.63	1906.52	925.915	779.668	855.262	853.615	-1.15855	5.09294e-24	2.25971e-22
ENSSSCG00000002664	372.577	317.309	313.659	334.515	178.766	141.315	179.097	166.393	-1.00708	6.75844e-10	4.60884e-09
ENSSSCG00000002712	1996.43	1730.98	1914.19	1880.53	666.17	716.32	747.038	709.842	-1.40672	1.60282e-36	1.89241e-34
ENSSSCG00000002718	19.3546	18.1969	23.5554	20.369	2.29187	4.87292	1.91548	3.02676	-2.76897	4.01829e-05	0.000121967
ENSSSCG00000002736	0.967732	5.68654	2.47952	3.0446	0	0	0	0	-4.20207	0.0240007	0.0431622
ENSSSCG00000049263	158.708	137.614	140.093	145.472	55.0049	47.7547	46.9293	49.8963	-1.54085	4.3251e-12	4.08247e-11
ENSSSCG00000030300	3341.58	3158.31	4308.16	3602.68	1912.95	1504.76	1764.16	1727.29	-1.05974	3.22777e-15	4.90932e-14
ENSSSCG00000059404	1325.79	1205.55	1678.63	1403.32	580.607	458.055	585.179	541.28	-1.37277	3.18677e-21	1.0571e-19
ENSSSCG00000061081	331.932	375.312	545.494	417.579	109.246	98.4331	92.9008	100.193	-2.05328	7.11202e-26	3.73904e-24
ENSSSCG00000025503	24.1933	20.4716	21.0759	21.9136	5.34769	5.84751	10.5351	7.24345	-1.61355	0.00270112	0.00593846
ENSSSCG00000022721	24.1933	15.9223	18.5964	19.5707	3.81978	0	0.957741	1.59251	-3.50924	1.54933e-05	5.06695e-05
ENSSSCG00000002788	12.5805	17.0596	14.8771	14.8391	0	7.79668	4.7887	4.19513	-1.87568	0.0112344	0.0218052
ENSSSCG00000002786	452.898	400.333	484.746	445.992	206.268	187.12	234.646	209.345	-1.09087	4.03192e-13	4.46524e-12
ENSSSCG00000002777	59.0316	70.5131	91.7422	73.7623	37.4339	27.2884	41.1828	35.3017	-1.05332	0.000362973	0.000934567
ENSSSCG00000034863	123.87	105.77	111.578	113.739	41.2536	40.9326	62.2531	48.1464	-1.24745	5.08468e-07	2.17567e-06
ENSSSCG00000028661	27.0965	21.6089	26.0349	24.9134	11.4593	10.7204	12.4506	11.5435	-1.11149	0.0157726	0.0296031
ENSSSCG00000002768	478.059	451.512	479.787	469.786	242.938	209.536	221.238	224.571	-1.0624	2.0362e-14	2.68894e-13
ENSSSCG00000002838	30.9674	30.7073	23.5554	28.4101	0	0	0	0	-7.43684	4.0708e-09	2.44564e-08
ENSSSCG00000040905	338.706	379.861	483.506	400.691	199.393	161.781	199.21	186.795	-1.09629	9.25091e-11	7.2488e-10
ENSSSCG00000039166	9.67732	14.785	14.8771	13.1131	0	0	0.957741	0.319247	-5.35032	7.34173e-05	0.000213138
ENSSSCG00000002962	170.321	129.653	157.449	152.474	71.0479	40.9326	60.3377	57.4394	-1.40023	2.96752e-09	1.82452e-08
ENSSSCG00000002963	12621.2	12715.1	14856	13397.4	6388.2	5716.91	6292.36	6132.49	-1.12722	4.12836e-27	2.41665e-25
ENSSSCG00000024281	113.225	113.731	115.298	114.084	48.8932	38.9834	52.6757	46.8508	-1.28112	7.53901e-08	3.68668e-07
ENSSSCG00000031860	1998.37	1603.61	2163.38	1921.78	959.529	764.075	945.29	889.631	-1.11034	2.62472e-16	4.76761e-15
ENSSSCG00000026407	343.545	260.444	321.098	308.362	108.482	122.798	102.478	111.253	-1.47316	5.59403e-17	1.10391e-15
ENSSSCG00000026612	3728.67	3479.03	3651.09	3619.6	1826.62	1585.65	1776.61	1729.63	-1.065	1.73372e-25	8.81538e-24
ENSSSCG00000030510	7136.05	6425.79	7160.85	6907.57	3704.42	3007.57	3497.67	3403.22	-1.02098	7.30233e-21	2.32274e-19
ENSSSCG00000027515	506.124	420.804	466.15	464.359	216.2	242.672	236.562	231.811	-1.00531	1.94201e-12	1.94648e-11
ENSSSCG00000021067	1224.18	1061.11	1357.54	1214.28	572.967	593.522	568.898	578.462	-1.06957	3.21056e-18	7.3327e-17
ENSSSCG00000055235	491.608	404.882	437.635	444.708	216.2	185.171	214.534	205.302	-1.11486	5.8747e-14	7.32734e-13
ENSSSCG00000057647	19.3546	27.2954	14.8771	20.5091	8.40352	9.74585	9.57741	9.24226	-1.15689	0.0258059	0.0460461
ENSSSCG00000003015	2118.36	1956.17	2229.09	2101.21	861.743	839.118	929.008	876.623	-1.26122	1.20617e-31	1.0772e-29
ENSSSCG00000029070	1092.57	975.811	1050.08	1039.49	519.49	390.809	491.321	467.207	-1.15207	2.12588e-18	5.003e-17
ENSSSCG00000030182	240.965	220.638	218.198	226.6	90.1469	92.5856	95.7741	92.8355	-1.29009	5.14383e-13	5.6251e-12
ENSSSCG00000003048	1.93546	4.54923	3.71928	3.40133	0	0	0	0	-4.36296	0.013716	0.0261411
ENSSSCG00000037422	5.80639	4.54923	1.23976	3.86513	0	0	0	0	-4.57032	0.00837838	0.0166992
ENSSSCG00000003055	828.378	660.776	693.026	727.393	371.283	334.283	364.899	356.822	-1.02815	1.75125e-14	2.33926e-13
ENSSSCG00000003068	377.415	293.426	307.46	326.1	158.139	151.061	166.647	158.615	-1.04244	1.65737e-10	1.24144e-09
ENSSSCG00000003069	208.062	197.892	179.765	195.24	83.2712	63.348	72.7883	73.1358	-1.41231	1.03553e-12	1.08068e-11
ENSSSCG00000003073	23.2256	20.4716	17.3566	20.3512	2.29187	1.94917	3.83096	2.69067	-2.93335	2.18273e-05	6.94446e-05
ENSSSCG00000031166	45.4834	42.0804	33.4735	40.3458	12.9873	11.695	15.3238	13.3354	-1.60295	5.78757e-05	0.000171376
ENSSSCG00000035374	1289.02	1086.13	1241	1205.38	524.838	533.098	553.574	537.17	-1.1668	2.40486e-23	1.01222e-21
ENSSSCG00000036132	2.90319	113.731	45.8711	54.1684	1.52791	0.974585	1.91548	1.47266	-5.19732	0.000201708	0.0005444
ENSSSCG00000039864	143.224	125.104	141.333	136.554	49.6572	45.8055	45.9715	47.1447	-1.53218	1.29477e-11	1.13647e-10
ENSSSCG00000055289	1301.6	1098.64	1250.92	1217.05	595.886	552.59	606.25	584.908	-1.05711	2.43275e-19	6.54306e-18
ENSSSCG00000003108	151.934	141.026	136.374	143.111	61.1165	68.2209	70.8728	66.7368	-1.10596	1.38136e-07	6.51935e-07
ENSSSCG00000003109	322.255	278.641	510.781	370.559	168.07	146.188	174.309	162.856	-1.18255	5.0808e-09	3.01088e-08
ENSSSCG00000022774	10066.3	8457.03	8827.09	9116.82	4452.34	3514.35	3911.41	3959.37	-1.20305	2.60897e-25	1.29353e-23
ENSSSCG00000003134	2983.52	2510.04	2686.56	2726.71	1303.31	1235.77	1346.58	1295.22	-1.07425	1.88547e-23	7.98433e-22
ENSSSCG00000025928	54800.7	55121.9	59910.1	56610.9	27345.1	23460.2	25515.2	25440.1	-1.15392	1.02257e-31	9.25098e-30
ENSSSCG00000030425	2343.85	1783.3	2214.21	2113.79	893.065	959.966	1079.37	977.468	-1.11365	3.3533e-18	7.6337e-17
ENSSSCG00000003148	32.9029	30.7073	30.994	31.5347	11.4593	13.6442	15.3238	13.4758	-1.2355	0.00321199	0.00694788
ENSSSCG00000040556	72.5799	44.355	48.3506	55.0952	25.2106	21.4409	27.7745	24.8086	-1.15785	0.000582829	0.00145155
ENSSSCG00000003152	3316.42	2715.89	3148.99	3060.43	1436.24	1267.93	1370.53	1358.23	-1.17173	1.87795e-25	9.51405e-24
ENSSSCG00000003169	1670.3	1504.66	1568.3	1581.09	791.459	679.286	813.122	761.289	-1.05413	4.48659e-20	1.32431e-18
ENSSSCG00000052671	62278.4	59690.5	72194.9	64721.3	33536.2	29453.9	33591.8	32194	-1.00742	5.96647e-21	1.92419e-19
ENSSSCG00000003165	79329.8	75958.6	87324.9	80871.1	40236.8	32855.2	36777.2	36623.1	-1.14283	1.09033e-26	6.02797e-25
ENSSSCG00000024823	870.958	689.209	773.61	777.926	280.372	268.011	309.35	285.911	-1.44543	3.72928e-26	2.03751e-24
ENSSSCG00000003161	325.158	251.345	265.309	280.604	117.649	118.899	141.746	126.098	-1.15868	4.58373e-11	3.7698e-10
ENSSSCG00000003198	293.223	245.659	262.829	267.237	135.22	99.4077	110.14	114.923	-1.2128	1.33124e-11	1.16501e-10
ENSSSCG00000003212	95.8054	76.1997	79.3446	83.7832	34.378	25.3392	36.3941	32.0371	-1.38623	8.40747e-07	3.45627e-06
ENSSSCG00000003216	1562.89	1288.57	1345.14	1398.87	640.195	624.709	715.432	660.112	-1.08462	2.58709e-19	6.93141e-18
ENSSSCG00000029960	92.9022	61.4147	92.982	82.433	35.142	32.1613	33.5209	33.6081	-1.29332	5.58058e-06	1.97683e-05
ENSSSCG00000037098	101.612	78.4743	136.374	105.487	35.142	52.6276	43.0983	43.6226	-1.27852	2.95491e-06	1.0981e-05
ENSSSCG00000023074	42.5802	31.8446	60.7482	45.0577	22.9187	17.5425	25.859	22.1067	-1.01984	0.00555324	0.01145
ENSSSCG00000003225	59.9994	72.7878	80.5844	71.1238	13.7512	5.84751	11.4929	10.3639	-2.75073	3.56059e-13	3.98443e-12
ENSSSCG00000029785	44365.7	41204.7	46757.5	44109.3	21992.8	18798.8	20509.1	20433.5	-1.11008	3.81365e-28	2.49445e-26
ENSSSCG00000003268	2026.43	1688.9	1927.83	1881.05	954.182	809.88	971.149	911.737	-1.04457	2.11912e-18	4.99554e-17
ENSSSCG00000032113	53.2252	34.1193	57.0289	48.1245	12.9873	11.695	17.2393	13.9739	-1.78716	4.66945e-06	1.67452e-05
ENSSSCG00000058942	150.966	136.477	104.14	130.528	52.713	45.8055	55.549	51.3558	-1.34911	1.25163e-08	6.96949e-08
ENSSSCG00000058009	26.1288	20.4716	23.5554	23.3852	12.9873	9.74585	9.57741	10.7702	-1.11092	0.0199918	0.0366964
ENSSSCG00000003229	4508.66	3829.32	4295.77	4211.25	2280.41	1795.19	2022.75	2032.78	-1.0503	2.25173e-19	6.07966e-18
ENSSSCG00000039922	3451.9	2735.23	3069.64	3085.59	1725.01	1210.43	1434.7	1456.71	-1.08213	2.07939e-15	3.26607e-14
ENSSSCG00000003278	20.3224	27.2954	22.3157	23.3111	3.05583	0.974585	6.70418	3.5782	-2.70816	2.24862e-05	7.13424e-05
ENSSSCG00000038287	708.38	582.302	663.271	651.318	346.836	283.604	334.251	321.564	-1.01718	1.83452e-13	2.11577e-12
ENSSSCG00000003288	2240.3	1738.95	2103.87	2027.71	1008.42	938.525	1037.23	994.727	-1.02764	1.21463e-17	2.58354e-16
ENSSSCG00000003289	1376.11	1345.44	1490.19	1403.91	638.668	538.945	628.278	601.964	-1.22028	1.29104e-25	6.58855e-24
ENSSSCG00000024661	477.092	416.255	447.553	446.967	205.504	190.044	194.421	196.657	-1.18392	1.03525e-16	1.98666e-15
ENSSSCG00000032606	18.3869	26.1581	22.3157	22.2869	4.58374	11.695	11.4929	9.25721	-1.28917	0.0136061	0.02596
ENSSSCG00000033509	85.1604	47.767	47.1109	60.0127	13.7512	8.77126	18.1971	13.5732	-2.1509	4.45506e-08	2.26195e-07
ENSSSCG00000030000	688.057	638.03	635.997	654.028	280.372	276.782	288.28	281.811	-1.21552	7.32268e-22	2.6092e-20
ENSSSCG00000040575	548.704	576.616	638.476	587.932	213.144	162.756	244.224	206.708	-1.50588	8.79016e-22	3.10037e-20
ENSSSCG00000003338	330.964	284.327	328.536	314.609	141.332	146.188	163.774	150.431	-1.06675	2.67919e-11	2.26084e-10
ENSSSCG00000003339	2192.88	1779.89	1948.9	1973.89	818.961	827.423	913.684	853.356	-1.21076	2.33341e-25	1.17361e-23
ENSSSCG00000003341	950.312	816.588	880.229	882.376	258.981	249.494	271.998	260.158	-1.76273	1.70725e-43	3.30354e-41
ENSSSCG00000003342	2256.75	1814.01	2065.44	2045.4	938.138	773.82	959.656	890.538	-1.19939	8.19044e-22	2.90354e-20
ENSSSCG00000003343	2848.03	2370.15	2582.42	2600.2	1275.04	1100.31	1346.58	1240.64	-1.06757	9.55047e-20	2.69893e-18
ENSSSCG00000038530	130.644	110.319	135.134	125.365	63.4084	59.4497	62.2531	61.7037	-1.02142	3.71932e-06	1.35577e-05
ENSSSCG00000028530	247.739	194.48	239.274	227.164	86.3271	61.3988	83.3234	77.0164	-1.55608	7.32625e-15	1.04044e-13
ENSSSCG00000035018	1.93546	2.27462	6.1988	3.46963	0	0	0	0	-4.38491	0.0136275	0.0259938
ENSSSCG00000032903	76.4508	55.7281	80.5844	70.9211	21.3908	32.1613	41.1828	31.5783	-1.18029	0.000159094	0.000437773
ENSSSCG00000024223	489.672	427.628	364.489	427.263	162.723	135.467	167.605	155.265	-1.46121	4.86833e-19	1.25836e-17
ENSSSCG00000003366	5.80639	19.3342	2.47952	9.20672	0	0	0.957741	0.319247	-4.84695	0.000980891	0.00234324
ENSSSCG00000003374	77.4185	65.9639	39.6723	61.0182	4.58374	7.79668	2.87322	5.08455	-3.60278	1.36948e-13	1.60874e-12
ENSSSCG00000055869	2762.87	2389.49	2763.42	2638.59	1137.53	950.22	1118.64	1068.8	-1.30318	1.2651e-29	9.476e-28
ENSSSCG00000003419	2171.59	1804.91	1961.3	1979.27	1052.73	892.72	1015.2	986.886	-1.00374	7.45433e-18	1.6278e-16
ENSSSCG00000003423	368.706	312.76	338.454	339.973	43.5455	43.8563	34.4787	40.6268	-3.06187	2.50489e-53	7.75515e-51
ENSSSCG00000022401	1931.59	1708.24	2183.22	1941.02	809.03	789.414	940.501	846.315	-1.19761	6.482e-22	2.34564e-20
ENSSSCG00000003439	92.9022	94.3966	71.906	86.4016	38.9618	28.263	37.3519	34.8589	-1.30698	2.15214e-06	8.19896e-06
ENSSSCG00000003483	18.3869	19.3342	12.3976	16.7062	4.58374	2.92375	4.7887	4.09873	-2.02381	0.00188328	0.00427048
ENSSSCG00000024062	1465.15	1026.99	1579.45	1357.2	50.4211	36.0596	60.3377	48.9395	-4.79069	1.2122e-131	2.81473e-128
ENSSSCG00000021259	1608.37	1677.53	1950.14	1745.35	556.924	553.564	619.658	576.716	-1.59734	4.40321e-41	6.59629e-39
ENSSSCG00000003508	218.707	172.871	174.806	188.795	97.7864	89.6618	83.3234	90.2572	-1.06517	4.74474e-08	2.39767e-07
ENSSSCG00000059680	8.70958	6.82385	3.71928	6.41757	0	0.974585	0	0.324862	-4.33642	0.00383586	0.00815247
ENSSSCG00000039514	11117.3	9448.76	10850.4	10472.1	3507.32	3442.23	3696.88	3548.81	-1.56122	1.82096e-53	5.76582e-51
ENSSSCG00000027827	6178.97	5271.43	5601.23	5683.88	2044.35	1768.87	1992.1	1935.11	-1.55426	1.3488e-47	3.41662e-45
ENSSSCG00000036534	86.1281	81.8862	74.3856	80.8	12.9873	14.6188	26.8167	18.1409	-2.17226	4.07354e-11	3.36611e-10
ENSSSCG00000038848	590.316	600.499	559.132	583.316	126.817	115.001	122.591	121.47	-2.26196	5.04965e-55	1.67504e-52
ENSSSCG00000031074	260.32	197.892	218.198	225.47	10.6954	8.77126	9.57741	9.68135	-4.53399	6.52672e-47	1.59527e-44
ENSSSCG00000045776	2472.55	2212.07	2459.68	2381.43	1110.79	1011.62	1186.64	1103.02	-1.11031	2.97073e-24	1.36146e-22
ENSSSCG00000028387	172.256	169.459	143.812	161.842	68.7561	72.1193	81.4079	74.0944	-1.13236	2.77398e-08	1.45618e-07
ENSSSCG00000033546	35.8061	36.3939	45.8711	39.357	23.6826	11.695	16.2816	17.2198	-1.17062	0.00284566	0.00622381
ENSSSCG00000033539	82.2572	79.6116	65.7073	75.8587	12.2233	14.6188	18.1971	15.013	-2.35173	2.56141e-12	2.50777e-11
ENSSSCG00000062214	19721.4	16204.4	16778.9	17568.2	7321.76	5819.25	6729.08	6623.36	-1.40724	1.99529e-33	1.95763e-31
ENSSSCG00000003567	316.448	221.775	250.431	262.885	106.954	82.8397	79.4925	89.762	-1.54641	6.69109e-15	9.59056e-14
ENSSSCG00000029438	250.642	216.089	193.402	220.045	134.456	86.7381	106.309	109.168	-1.00702	4.20191e-07	1.82598e-06
ENSSSCG00000046793	153.869	166.047	226.876	182.264	52.713	95.5093	84.2812	77.5012	-1.23989	1.55246e-07	7.25316e-07
ENSSSCG00000023585	532.252	398.058	433.916	454.742	168.07	170.552	172.393	170.339	-1.41924	1.2434e-19	3.47155e-18
ENSSSCG00000003612	7881.21	7507.37	8088.19	7825.59	3734.22	3589.4	3823.3	3715.64	-1.07454	3.33928e-31	2.83676e-29
ENSSSCG00000003608	10.645	21.6089	11.1578	14.4706	1.52791	0	0	0.509304	-4.64092	0.000139023	0.000385831
ENSSSCG00000022120	46.4511	42.0804	44.6313	44.3876	22.1547	17.5425	22.028	20.5751	-1.10608	0.00161361	0.00369933
ENSSSCG00000035068	152.902	142.164	146.292	147.119	11.4593	10.7204	8.61966	10.2665	-3.83218	8.12553e-33	7.75376e-31
ENSSSCG00000038677	50.322	53.4535	38.4325	47.4027	26.7385	14.6188	20.1126	20.4899	-1.19898	0.000894855	0.00215433
ENSSSCG00000003634	1466.11	1280.61	1337.7	1361.47	627.972	585.725	650.306	621.334	-1.13207	2.13646e-23	9.01974e-22
ENSSSCG00000038916	823.54	707.406	810.803	780.583	369.755	323.562	373.519	355.612	-1.13354	1.53797e-18	3.71998e-17
ENSSSCG00000003644	839.991	694.896	761.212	765.366	323.154	341.105	362.984	342.414	-1.16257	3.16398e-19	8.41233e-18
ENSSSCG00000024162	161.611	142.164	177.286	160.353	77.1596	65.2972	80.4502	74.3023	-1.10693	7.8126e-08	3.81377e-07
ENSSSCG00000003733	18.3869	12.5104	22.3157	17.7377	9.93143	3.89834	6.70418	6.84465	-1.34756	0.0215294	0.0392089
ENSSSCG00000003832	5289.62	5134.95	5071.86	5165.48	2482.09	2232.77	2388.6	2367.82	-1.12511	5.54623e-32	5.08356e-30
ENSSSCG00000038041	31.9351	27.2954	11.1578	23.4628	12.2233	6.82209	4.7887	7.9447	-1.54907	0.00567333	0.0116683
ENSSSCG00000003843	705.476	593.675	627.318	642.157	294.887	291.401	348.618	311.635	-1.04523	2.0936e-14	2.76213e-13
ENSSSCG00000032083	10056.7	8370.59	9670.12	9365.79	4264.4	3612.79	4179.58	4018.92	-1.22046	2.84895e-28	1.88112e-26
ENSSSCG00000003847	57.0962	51.1789	54.5494	54.2748	25.9745	16.5679	20.1126	20.885	-1.36614	5.17893e-05	0.000154735
ENSSSCG00000063412	51.2898	46.6297	57.0289	51.6495	19.0989	13.6442	19.1548	17.2993	-1.57025	9.16146e-06	3.12301e-05
ENSSSCG00000003908	305.803	321.858	343.413	323.692	26.7385	26.3138	19.1548	24.069	-3.74032	1.31678e-61	6.11511e-59
ENSSSCG00000029256	3923.18	3375.53	3729.2	3675.97	1520.27	1273.78	1503.65	1432.57	-1.35917	7.93071e-34	8.00657e-32
ENSSSCG00000046843	11.6128	10.2358	14.8771	12.2419	3.81978	2.92375	4.7887	3.84408	-1.66638	0.0192734	0.0355228
ENSSSCG00000037270	72.5799	58.0027	52.0699	60.8842	22.9187	30.2121	28.7322	27.2877	-1.17137	0.000191588	0.0005192
ENSSSCG00000035849	430.641	357.115	401.682	396.479	153.555	148.137	168.562	156.751	-1.34034	3.12784e-18	7.15551e-17
ENSSSCG00000003940	828.378	774.507	939.738	847.541	353.712	311.867	362.026	342.535	-1.30545	1.69388e-23	7.23901e-22
ENSSSCG00000030906	33.8706	45.4923	40.9121	40.0917	23.6826	16.5679	12.4506	17.5671	-1.17087	0.00251086	0.00555787
ENSSSCG00000003950	88.0636	54.5908	58.2687	66.9744	6.87561	5.84751	7.66192	6.79501	-3.30571	1.58358e-14	2.13693e-13
ENSSSCG00000003951	232.256	179.695	200.841	204.264	25.9745	25.3392	27.7745	26.3627	-2.9568	1.51759e-34	1.58971e-32
ENSSSCG00000024697	352.254	311.623	327.296	330.391	19.8629	12.6696	15.3238	15.9521	-4.35137	3.60478e-66	2.00887e-63
ENSSSCG00000001011	2201.59	2135.87	2293.55	2210.34	1083.29	991.153	996.05	1023.5	-1.10991	3.31803e-27	1.95876e-25
ENSSSCG00000031615	458.705	432.177	437.635	442.839	170.362	156.908	175.267	167.512	-1.40234	2.18168e-22	8.39646e-21
ENSSSCG00000038404	2000.3	2251.87	2164.62	2138.93	942.722	909.288	894.53	915.513	-1.22349	1.10534e-31	9.93522e-30
ENSSSCG00000036988	620.316	623.245	892.627	712.063	310.93	338.181	329.463	326.191	-1.12516	3.75063e-13	4.17696e-12
ENSSSCG00000001040	22.2578	29.57	29.7542	27.194	6.11165	4.87292	7.66192	6.2155	-2.12436	4.842e-05	0.000145291
ENSSSCG00000021576	63.8703	48.9043	58.2687	57.0144	24.4466	16.5679	20.1126	20.3757	-1.47603	1.17597e-05	3.93554e-05
ENSSSCG00000054693	55.1607	25.0208	22.3157	34.1657	21.3908	13.6442	6.70418	13.9131	-1.28919	0.00780941	0.0156706
ENSSSCG00000001341	1876.43	1753.73	1702.19	1777.45	928.207	762.125	826.53	838.954	-1.08222	2.60096e-21	8.71072e-20
ENSSSCG00000025943	130.644	109.182	153.73	131.185	56.5328	59.4497	75.6615	63.8813	-1.04032	6.13543e-06	2.1591e-05
ENSSSCG00000037154	120.966	119.417	119.017	119.8	16.807	13.6442	18.1971	16.2161	-2.88195	9.80298e-23	3.93588e-21
ENSSSCG00000055497	10.645	2.27462	3.71928	5.54631	0.763956	0.974585	0	0.579514	-3.25772	0.0228832	0.0413716
ENSSSCG00000001395	20.3224	26.1581	30.994	25.8248	10.6954	6.82209	11.4929	9.67012	-1.40314	0.00377823	0.00804252
ENSSSCG00000023018	764.508	675.561	720.3	720.123	96.2585	64.3226	72.7883	77.7898	-3.19848	4.62029e-84	3.38789e-81
ENSSSCG00000036566	369.673	301.387	266.548	312.536	155.083	117.925	141.746	138.251	-1.17628	4.75829e-11	3.90415e-10
ENSSSCG00000001419	18.3869	9.09847	12.3976	13.2943	0	0	1.91548	0.638494	-4.47734	0.000226239	0.000605796
ENSSSCG00000001422	5.80639	10.2358	17.3566	11.1329	0.763956	0	0.957741	0.573899	-4.22733	0.00075587	0.00184913
ENSSSCG00000001426	364.835	276.366	366.969	336.057	168.07	161.781	158.027	162.626	-1.04662	2.116e-10	1.56145e-09
ENSSSCG00000001439	16.4514	18.1969	14.8771	16.5085	6.11165	0.974585	3.83096	3.63907	-2.13815	0.00177249	0.00403699
ENSSSCG00000026951	811.927	801.803	856.674	823.468	436.219	338.181	344.787	373.062	-1.13865	1.63508e-17	3.42041e-16
ENSSSCG00000001504	997.731	864.355	916.182	926.089	474.417	405.427	499.941	459.928	-1.0097	1.93436e-15	3.05897e-14
ENSSSCG00000001506	2332.23	1889.07	2045.6	2088.97	982.448	907.338	991.261	960.349	-1.12143	1.38437e-22	5.47929e-21
ENSSSCG00000032242	2600.29	1821.97	1966.26	2129.51	574.495	383.012	471.208	476.238	-2.15902	3.88772e-42	6.52575e-40
ENSSSCG00000001572	92.9022	102.358	99.1808	98.1469	13.7512	18.5171	22.9858	18.418	-2.42881	1.13982e-15	1.86823e-14
ENSSSCG00000038553	19.3546	17.0596	14.8771	17.0971	5.34769	4.87292	3.83096	4.68386	-1.86425	0.00272157	0.00597869
ENSSSCG00000001629	22.2578	28.4327	18.5964	23.0956	10.6954	9.74585	12.4506	10.964	-1.07739	0.0248289	0.0444737
ENSSSCG00000026752	1029.67	793.841	831.879	885.129	469.833	383.012	450.138	434.328	-1.02708	1.64947e-13	1.91823e-12
ENSSSCG00000026568	984.183	846.158	1076.11	968.817	408.717	373.266	390.758	390.914	-1.30806	3.91699e-24	1.75471e-22
ENSSSCG00000001672	64.838	43.2177	86.7832	64.9463	34.378	23.39	28.7322	28.8334	-1.15993	0.00042424	0.00107895
ENSSSCG00000053910	4.83866	5.68654	2.47952	4.33491	0	0	0	0	-4.72749	0.00443765	0.00931947
ENSSSCG00000001726	46.4511	38.6685	40.9121	42.0106	0.763956	1.94917	0	0.904375	-5.56431	1.10857e-09	7.2852e-09
ENSSSCG00000001750	159.676	169.459	187.204	172.113	79.4515	87.7126	87.1544	84.7728	-1.02185	1.39847e-07	6.59476e-07
ENSSSCG00000052947	64.838	78.4743	405.401	182.905	2.29187	4.87292	20.1126	9.09245	-4.33689	0.000178909	0.000487686
ENSSSCG00000002623	595.155	506.102	606.242	569.167	18.335	10.7204	21.0703	16.7086	-5.07955	1.70046e-98	2.15371e-95
ENSSSCG00000058308	232.256	242.247	292.583	255.695	27.5024	28.263	26.8167	27.5274	-3.2133	1.56962e-44	3.3643e-42
ENSSSCG00000023467	1208.7	1469.4	1440.6	1372.9	92.4387	88.6872	83.3234	88.1498	-3.95772	1.50391e-158	1.04762e-154
ENSSSCG00000030626	169.353	136.477	168.607	158.146	89.3829	65.2972	75.6615	76.7805	-1.03667	8.81212e-07	3.6109e-06
ENSSSCG00000001849	17.4192	6.82385	13.6374	12.6268	3.05583	3.89834	5.74644	4.23354	-1.59854	0.0251118	0.0449284
ENSSSCG00000001867	14.516	4.54923	6.1988	8.42134	2.29187	0.974585	1.91548	1.72731	-2.28006	0.0191705	0.0353706
ENSSSCG00000001885	726.766	620.971	593.845	647.194	257.453	275.808	314.139	282.467	-1.19968	1.45685e-17	3.05675e-16
ENSSSCG00000001987	307.739	305.936	311.18	308.285	133.692	102.331	113.013	116.346	-1.3999	6.68903e-17	1.31441e-15
ENSSSCG00000001988	21.2901	17.0596	23.5554	20.6351	1.52791	0.974585	1.91548	1.47266	-3.80223	3.65408e-06	1.33304e-05
ENSSSCG00000020941	25.161	27.2954	23.5554	25.3373	2.29187	0.974585	2.87322	2.04656	-3.61719	3.81066e-07	1.66793e-06
ENSSSCG00000001989	396.77	385.548	329.776	370.698	38.9618	27.2884	31.6054	32.6185	-3.494	1.37462e-62	6.83972e-60
ENSSSCG00000001990	1622.89	1319.28	1513.75	1485.3	724.231	582.802	655.095	654.042	-1.18228	6.48909e-21	2.08309e-19
ENSSSCG00000001991	725.799	690.346	702.944	706.363	343.016	276.782	323.716	314.505	-1.16529	4.44122e-19	1.15654e-17
ENSSSCG00000001993	61.9348	54.5908	34.7133	50.413	1.52791	10.7204	3.83096	5.35977	-3.29629	1.89631e-10	1.40904e-09
ENSSSCG00000002000	3191.58	2848.96	2940.71	2993.75	1445.41	1265.99	1468.22	1393.2	-1.10344	7.37034e-25	3.52865e-23
ENSSSCG00000002005	496.446	393.509	591.365	493.773	161.195	195.892	211.661	189.582	-1.3835	8.26621e-16	1.38253e-14
ENSSSCG00000002015	1248.37	1092.95	1113.3	1151.54	596.65	513.606	611.038	573.765	-1.00502	1.04151e-16	1.99592e-15
ENSSSCG00000053614	0	14.785	13.6374	9.47412	0	0.974585	0.957741	0.644108	-3.94704	0.00436594	0.00918271
ENSSSCG00000002032	352.254	357.115	288.864	332.744	142.86	137.416	141.746	140.674	-1.24343	1.2961e-14	1.77379e-13
ENSSSCG00000002037	117.096	116.005	120.257	117.786	45.8374	60.4243	56.5067	54.2561	-1.12496	1.05053e-06	4.23616e-06
ENSSSCG00000002036	7848.3	7287.87	9034.13	8056.77	4024.52	3644.95	4025.38	3898.28	-1.04714	6.87672e-22	2.47562e-20
ENSSSCG00000031452	151.934	128.516	140.093	140.181	74.1038	69.1955	64.1686	69.156	-1.0182	1.36098e-06	5.38516e-06
ENSSSCG00000029201	2888.68	2536.2	2736.15	2720.34	1219.27	1089.59	1257.51	1188.79	-1.19421	2.08322e-28	1.39536e-26
ENSSSCG00000030437	1.93546	4.54923	2.47952	2.98807	0	0	0	0	-4.18009	0.0228961	0.0413787
ENSSSCG00000038313	183.869	168.322	137.613	163.268	71.8119	67.2464	98.6473	79.2352	-1.04925	1.28489e-06	5.10437e-06
ENSSSCG00000059608	7.74185	21.6089	18.5964	15.9824	5.34769	3.89834	2.87322	4.03975	-1.95336	0.0044494	0.00934272
ENSSSCG00000002135	1961.59	2221.16	2242.72	2141.83	443.859	436.614	426.195	435.556	-2.29697	7.77224e-94	9.02357e-91
ENSSSCG00000002265	27.0965	19.3342	13.6374	20.0227	0.763956	1.94917	1.91548	1.54287	-3.75325	6.67173e-06	2.32493e-05
ENSSSCG00000002258	43.5479	25.0208	43.3916	37.3201	16.807	14.6188	20.1126	17.1795	-1.12136	0.00486871	0.0101604
ENSSSCG00000002277	49.3543	54.5908	47.1109	50.352	8.40352	10.7204	9.57741	9.56712	-2.40499	2.74881e-09	1.6961e-08
ENSSSCG00000002279	2056.43	1889.07	2265.04	2070.18	56.5328	56.5259	58.4222	57.1603	-5.17904	6.85924e-246	9.55629e-242
ENSSSCG00000056471	581.607	558.419	648.394	596.14	294.123	267.036	292.111	284.423	-1.06576	9.53267e-16	1.58673e-14
ENSSSCG00000002412	261.288	258.169	230.595	250.017	114.593	111.103	92.9008	106.199	-1.23394	2.50596e-12	2.45694e-11
ENSSSCG00000027030	119.031	100.083	94.2217	104.445	45.0734	30.2121	51.718	42.3345	-1.30275	6.70114e-07	2.80783e-06
ENSSSCG00000002512	346.448	311.623	267.788	308.62	101.606	111.103	110.14	107.616	-1.52492	1.0095e-18	2.50701e-17
ENSSSCG00000026084	1093.54	963.301	1109.58	1055.47	449.206	389.834	472.166	437.069	-1.27133	3.11789e-24	1.42421e-22
ENSSSCG00000037527	147.095	94.3966	109.099	116.864	23.6826	24.3646	24.9013	24.3162	-2.27104	1.27609e-15	2.07936e-14
ENSSSCG00000027286	739.347	591.401	730.218	686.989	289.539	312.842	339.04	313.807	-1.13237	3.30716e-16	5.86946e-15
ENSSSCG00000008695	1103.21	914.396	892.627	970.079	425.524	465.852	499.941	463.772	-1.06735	2.45673e-16	4.47999e-15
ENSSSCG00000008722	428.705	333.231	347.133	369.69	177.238	144.239	210.703	177.393	-1.06115	8.32988e-10	5.58748e-09
ENSSSCG00000008712	319.351	292.288	275.227	295.622	130.637	160.806	140.788	144.077	-1.04207	2.21514e-10	1.62428e-09
ENSSSCG00000035020	282.578	257.032	238.034	259.214	98.5504	98.4331	110.14	102.375	-1.34384	1.44184e-14	1.95933e-13
ENSSSCG00000008741	35.8061	44.355	39.6723	39.9445	13.7512	15.5934	20.1126	16.4857	-1.28254	0.000798837	0.00194332
ENSSSCG00000008804	3.87093	5.68654	2.47952	4.01233	0	0	0	0	-4.6129	0.00645205	0.0131553
ENSSSCG00000008899	209.998	205.853	200.841	205.564	119.177	95.5093	85.2389	99.9751	-1.03378	4.61793e-08	2.33783e-07
ENSSSCG00000008898	744.186	859.805	962.053	855.348	352.948	338.181	352.449	347.859	-1.29602	1.21416e-22	4.84689e-21
ENSSSCG00000060276	402.576	441.276	441.354	428.402	227.659	188.095	207.83	207.861	-1.03936	8.48958e-13	8.99443e-12
ENSSSCG00000009239	31.9351	52.3162	45.8711	43.3741	15.2791	16.5679	13.4084	15.0851	-1.51718	9.56354e-05	0.000272083
ENSSSCG00000039647	8996.03	7316.31	7537.74	7950.03	3807.56	3387.66	3601.1	3598.77	-1.14346	2.63841e-25	1.29888e-23
ENSSSCG00000014598	151.934	169.459	145.052	155.482	84.7992	71.1447	71.8305	75.9248	-1.02965	4.53835e-07	1.95875e-06
ENSSSCG00000014625	2704.81	2480.47	2747.31	2644.2	1385.05	1144.16	1360.95	1296.72	-1.02734	4.20619e-20	1.24417e-18
ENSSSCG00000039656	55.1607	56.8654	48.3506	53.4589	22.9187	18.5171	30.6477	24.0278	-1.1569	0.000498307	0.00125292
ENSSSCG00000014800	156.773	106.907	135.134	132.938	33.6141	27.2884	30.6477	30.5167	-2.12001	4.42565e-16	7.71691e-15
ENSSSCG00000014803	50.322	51.1789	52.0699	51.1903	19.8629	23.39	24.9013	22.7181	-1.17764	0.00037595	0.000964414
ENSSSCG00000014812	1170.96	964.438	1043.88	1059.76	387.326	365.469	407.997	386.931	-1.4543	2.32563e-31	2.01246e-29
ENSSSCG00000014818	2603.2	2111.98	2367.94	2361.04	1152.05	933.652	1116.73	1067.47	-1.14483	6.59175e-21	2.11118e-19
ENSSSCG00000040207	719.025	509.514	638.476	622.338	284.192	271.909	326.59	294.23	-1.08242	1.16962e-12	1.20884e-11
ENSSSCG00000014851	21.2901	19.3342	13.6374	18.0872	0	4.87292	0.957741	1.94355	-3.3115	5.62799e-05	0.000167025
ENSSSCG00000014878	91.9345	128.516	111.578	110.676	26.7385	35.0851	24.9013	28.9083	-1.93854	1.48734e-12	1.52141e-11
ENSSSCG00000014904	73.5476	93.2593	101.66	89.4891	22.9187	19.4917	21.0703	21.1602	-2.07049	5.77874e-12	5.33882e-11
ENSSSCG00000014952	13.5482	12.5104	19.8362	15.2983	3.81978	6.82209	4.7887	5.14353	-1.58184	0.013014	0.0249259
ENSSSCG00000015019	68.7089	83.0235	83.0639	78.2655	12.2233	13.6442	12.4506	12.7727	-2.61563	2.30596e-14	3.02226e-13
ENSSSCG00000015016	5.80639	4.54923	3.71928	4.69163	0	0	0	0	-4.84161	0.00283835	0.00621208
ENSSSCG00000015049	18.3869	6.82385	11.1578	12.1229	0	0	0	0	-6.21399	7.07127e-06	2.45372e-05
ENSSSCG00000015082	241.933	229.736	181.005	217.558	90.1469	75.043	56.5067	73.8989	-1.55268	2.16192e-13	2.46682e-12
ENSSSCG00000015084	16.4514	9.09847	19.8362	15.1287	1.52791	0.974585	0.957741	1.15341	-3.68316	9.27695e-05	0.000264362
ENSSSCG00000040140	46.4511	28.4327	29.7542	34.8794	6.87561	0.974585	9.57741	5.8092	-2.57746	1.61942e-06	6.34114e-06
ENSSSCG00000015100	25.161	14.785	24.7952	21.5804	11.4593	2.92375	5.74644	6.70985	-1.64958	0.00424036	0.00893477
ENSSSCG00000027710	88.0636	104.632	115.298	102.665	39.7257	25.3392	28.7322	31.2657	-1.69775	6.72339e-10	4.59397e-09
ENSSSCG00000015120	141.289	122.829	119.017	127.712	71.8119	32.1613	51.718	51.8971	-1.28725	9.14525e-07	3.73641e-06
ENSSSCG00000015125	3139.32	2639.69	2416.29	2731.77	968.697	769.922	984.557	907.725	-1.5894	1.79229e-33	1.77094e-31
ENSSSCG00000028237	50.322	62.552	58.2687	57.0476	14.5152	17.5425	17.2393	16.4323	-1.79979	2.34576e-07	1.05821e-06
ENSSSCG00000030017	1323.86	1070.21	1051.32	1148.46	624.152	502.886	586.137	571.058	-1.00786	4.49795e-14	5.72287e-13
ENSSSCG00000021573	3610.61	3759.94	3871.77	3747.44	1857.94	1634.38	1826.41	1772.91	-1.07923	1.05584e-26	5.88401e-25
ENSSSCG00000036157	238.062	209.265	158.689	202.005	56.5328	52.6276	67.9996	59.0533	-1.7799	4.06295e-16	7.11119e-15
ENSSSCG00000015241	132.579	168.322	147.531	149.477	45.8374	53.6022	40.2251	46.5549	-1.68237	2.42872e-13	2.75897e-12
ENSSSCG00000015246	10193.1	8677.67	8601.45	9157.41	3663.93	3301.89	3730.4	3565.41	-1.36093	4.79995e-37	5.7649e-35
ENSSSCG00000015253	29.9997	28.4327	29.7542	29.3955	7.63956	10.7204	11.4929	9.95096	-1.57625	0.000584744	0.0014558
ENSSSCG00000015271	5.80639	3.41193	13.6374	7.61856	0.763956	1.94917	0.957741	1.22362	-2.65463	0.01568	0.0294611
ENSSSCG00000015638	3.87093	6.82385	6.1988	5.63119	0.763956	0	0.957741	0.573899	-3.25438	0.0193963	0.0357116
ENSSSCG00000015653	132.579	135.34	172.327	146.749	62.6444	75.043	77.577	71.7548	-1.03346	1.63167e-06	6.37654e-06
ENSSSCG00000015654	1.93546	6.82385	9.91808	6.2258	0	0	0	0	-5.22705	0.000821803	0.00199397
ENSSSCG00000032446	288.384	299.112	245.472	277.656	109.246	104.281	109.182	107.57	-1.369	1.47887e-15	2.38193e-14
ENSSSCG00000015363	14.516	18.1969	18.5964	17.1031	3.05583	2.92375	0.957741	2.31244	-2.86025	0.000125618	0.000350794
ENSSSCG00000026587	496.446	456.061	488.465	480.324	216.964	184.197	189.633	196.931	-1.28334	2.23901e-19	6.05706e-18
ENSSSCG00000015632	26.1288	26.1581	19.8362	24.041	6.11165	2.92375	5.74644	4.92728	-2.27295	6.75552e-05	0.000197406
ENSSSCG00000012102	127.741	141.026	86.7832	118.517	30.5583	65.2972	27.7745	41.21	-1.53658	4.16572e-07	1.81139e-06
ENSSSCG00000012132	476.124	452.649	487.225	471.999	198.629	139.366	160.9	166.298	-1.49879	1.57989e-21	5.42143e-20
ENSSSCG00000012280	622.251	671.012	836.838	710.034	367.463	320.638	364.899	351	-1.01359	1.3614e-12	1.39772e-11
ENSSSCG00000023759	1515.47	1285.16	1389.77	1396.8	716.591	603.268	748.953	689.604	-1.01816	1.35364e-16	2.55195e-15
ENSSSCG00000025545	1088.7	981.497	989.328	1019.84	465.249	406.402	475.997	449.216	-1.18271	1.6073e-22	6.25499e-21
ENSSSCG00000012327	4732.21	4322.91	5431.39	4828.83	2198.67	1879.97	2100.32	2059.66	-1.22875	1.33562e-26	7.32594e-25
ENSSSCG00000012376	174.192	205.853	173.566	184.537	9.16748	11.695	10.5351	10.4659	-4.1513	3.89282e-40	5.64945e-38
ENSSSCG00000012394	3.87093	5.68654	2.47952	4.01233	0	0	0	0	-4.6129	0.00645205	0.0131553
ENSSSCG00000037234	56.1284	34.1193	44.6313	44.9597	9.16748	4.87292	3.83096	5.95712	-2.88214	2.46338e-09	1.52872e-08
ENSSSCG00000048443	63.8703	50.0416	52.0699	55.3273	26.7385	17.5425	21.0703	21.7838	-1.33714	6.87853e-05	0.000200737
ENSSSCG00000012680	3.87093	4.54923	4.95904	4.45973	0	0	0	0	-4.75879	0.0036982	0.00789024
ENSSSCG00000040446	83.2249	71.6505	79.3446	78.0733	33.6141	38.9834	40.2251	37.6075	-1.05997	8.83468e-05	0.000253001
ENSSSCG00000012774	2206.43	1785.57	2046.84	2012.95	723.467	663.692	700.108	695.756	-1.53245	1.00692e-39	1.37533e-37
ENSSSCG00000012773	90.9668	110.319	114.058	105.115	26.7385	20.4663	36.3941	27.8663	-1.91322	9.56967e-12	8.55743e-11
ENSSSCG00000012783	4060.6	3469.93	3589.1	3706.54	1939.69	1624.63	1761.28	1775.2	-1.0618	1.3276e-21	4.61249e-20
ENSSSCG00000035997	135430	147274	168870	150525	74728.7	69535.7	74902	73055.5	-1.04292	4.89877e-23	2.01403e-21
ENSSSCG00000038027	13.5482	20.4716	12.3976	15.4725	3.81978	0.974585	4.7887	3.19436	-2.26013	0.00165493	0.00378781
ENSSSCG00000036341	46.4511	72.7878	57.0289	58.7559	19.8629	24.3646	27.7745	24.0007	-1.29566	9.1518e-05	0.000261223
ENSSSCG00000033858	311.61	264.993	278.946	285.183	129.873	102.331	188.675	140.293	-1.02573	2.80352e-07	1.24987e-06
[truncated: 158 more columns]
