# Supplementary material for: SIRT7 deletion inhibits Glaesserella parasuis-mediated inflammatory responses in porcine alveolar macrophages
Source: Front Cell Infect Microbiol. 2025 Jun 25;15:1589199. doi: 10.3389/fcimb.2025.1589199 (PMC12238765; doi:10.3389/fcimb.2025.1589199)
Supplement: Supplementary file 1 [file DataSheet1.zip › Supplementary Table/Overlapping_DEG.-tab-s3.xlsx]

## Sheet: Overlapping downregulated gene 
ENSSSCG00000042767
ENSSSCG00000012934
ENSSSCG00000013778
ENSSSCG00000040207
ENSSSCG00000048201
ENSSSCG00000021624
ENSSSCG00000010997
ENSSSCG00000017227
ENSSSCG00000003161
ENSSSCG00000036988
ENSSSCG00000016215
ENSSSCG00000012066
ENSSSCG00000046295
ENSSSCG00000011611
ENSSSCG00000002712
ENSSSCG00000003612
ENSSSCG00000021067
ENSSSCG00000060071
ENSSSCG00000062561
ENSSSCG00000029070
ENSSSCG00000023178
ENSSSCG00000008039
ENSSSCG00000040575
ENSSSCG00000031698
ENSSSCG00000025955
ENSSSCG00000003229
ENSSSCG00000004674
ENSSSCG00000002005
ENSSSCG00000007776
ENSSSCG00000001011
ENSSSCG00000003634
ENSSSCG00000038041
ENSSSCG00000002258
ENSSSCG00000011356
ENSSSCG00000002646
ENSSSCG00000049263
ENSSSCG00000036852
ENSSSCG00000005979
ENSSSCG00000027710
ENSSSCG00000032083
ENSSSCG00000013028
ENSSSCG00000027030
ENSSSCG00000022187
ENSSSCG00000024144
ENSSSCG00000007472
ENSSSCG00000037270
ENSSSCG00000026752
ENSSSCG00000032996
ENSSSCG00000037835
ENSSSCG00000003152
ENSSSCG00000054149
ENSSSCG00000026812
ENSSSCG00000037319
ENSSSCG00000022655
ENSSSCG00000035532
ENSSSCG00000012132
ENSSSCG00000031860
ENSSSCG00000026587
ENSSSCG00000033780
ENSSSCG00000059376
ENSSSCG00000040401
ENSSSCG00000030017
ENSSSCG00000049430
ENSSSCG00000040426
ENSSSCG00000025791
ENSSSCG00000006811
ENSSSCG00000002000
ENSSSCG00000006477
ENSSSCG00000035999
ENSSSCG00000059404
ENSSSCG00000021573
ENSSSCG00000002963
ENSSSCG00000017549
ENSSSCG00000013029
ENSSSCG00000030182
ENSSSCG00000034040
ENSSSCG00000001341
ENSSSCG00000037606
ENSSSCG00000016182
ENSSSCG00000017971
ENSSSCG00000038745
ENSSSCG00000000965
ENSSSCG00000006466
ENSSSCG00000032073
ENSSSCG00000013491
ENSSSCG00000035374
ENSSSCG00000013494
ENSSSCG00000025525
ENSSSCG00000038916
ENSSSCG00000025986
ENSSSCG00000038726
ENSSSCG00000026612
ENSSSCG00000014803
ENSSSCG00000024061
ENSSSCG00000038364
ENSSSCG00000031918
ENSSSCG00000039861
ENSSSCG00000023074
ENSSSCG00000028210
ENSSSCG00000012950
ENSSSCG00000038530
ENSSSCG00000010732
ENSSSCG00000014878
ENSSSCG00000003341
ENSSSCG00000005704
ENSSSCG00000013105
ENSSSCG00000012774
ENSSSCG00000008429
ENSSSCG00000017690
ENSSSCG00000031615
ENSSSCG00000001990
ENSSSCG00000030510
ENSSSCG00000017379
ENSSSCG00000005661
ENSSSCG00000031280
ENSSSCG00000031800
ENSSSCG00000051852
ENSSSCG00000002412
ENSSSCG00000014598
ENSSSCG00000053447
ENSSSCG00000017338
ENSSSCG00000009739
ENSSSCG00000036534
ENSSSCG00000034863
ENSSSCG00000029256
ENSSSCG00000003343
ENSSSCG00000033920
ENSSSCG00000006538
ENSSSCG00000006954
ENSSSCG00000026600
ENSSSCG00000063387
ENSSSCG00000021145
ENSSSCG00000017527
ENSSSCG00000010104
ENSSSCG00000003342
ENSSSCG00000003134
ENSSSCG00000015125
ENSSSCG00000002962
ENSSSCG00000007723
ENSSSCG00000000248
ENSSSCG00000015246
ENSSSCG00000055869
ENSSSCG00000015742
ENSSSCG00000034186
ENSSSCG00000039922
ENSSSCG00000003015
ENSSSCG00000038404
ENSSSCG00000013468
ENSSSCG00000028237
ENSSSCG00000038777
ENSSSCG00000001672
ENSSSCG00000014029
ENSSSCG00000013637
ENSSSCG00000006955
ENSSSCG00000056302
ENSSSCG00000005678
ENSSSCG00000000709
ENSSSCG00000001987
ENSSSCG00000039681
ENSSSCG00000000764
ENSSSCG00000007200
ENSSSCG00000013425
ENSSSCG00000012280
ENSSSCG00000015734
ENSSSCG00000010007
ENSSSCG00000033148
ENSSSCG00000039635
ENSSSCG00000027361
ENSSSCG00000024245
ENSSSCG00000007982
ENSSSCG00000012327
ENSSSCG00000033926
ENSSSCG00000027677
ENSSSCG00000026962
ENSSSCG00000033518
ENSSSCG00000005986
ENSSSCG00000003832
ENSSSCG00000031757
ENSSSCG00000010131
ENSSSCG00000012960
ENSSSCG00000038348
ENSSSCG00000007371
ENSSSCG00000005663
ENSSSCG00000017624
ENSSSCG00000010772
ENSSSCG00000017934
ENSSSCG00000013513
ENSSSCG00000001040
ENSSSCG00000021906
ENSSSCG00000031221
ENSSSCG00000000371
ENSSSCG00000035020
ENSSSCG00000031274
ENSSSCG00000030388
ENSSSCG00000032364
ENSSSCG00000024823
ENSSSCG00000017448
ENSSSCG00000040186
ENSSSCG00000037016
ENSSSCG00000014034
ENSSSCG00000022246
ENSSSCG00000033337
ENSSSCG00000017544
ENSSSCG00000008187
ENSSSCG00000011619
ENSSSCG00000015839
ENSSSCG00000035629
ENSSSCG00000032833
ENSSSCG00000003567
ENSSSCG00000013043
ENSSSCG00000032188
ENSSSCG00000000024
ENSSSCG00000036341
ENSSSCG00000027827
ENSSSCG00000006688
ENSSSCG00000006338
ENSSSCG00000032113
ENSSSCG00000042891
ENSSSCG00000054936
ENSSSCG00000015082
ENSSSCG00000011680
ENSSSCG00000010512
ENSSSCG00000054190
ENSSSCG00000025993
ENSSSCG00000007703
ENSSSCG00000010568
ENSSSCG00000026568
ENSSSCG00000033444
ENSSSCG00000033171
ENSSSCG00000038600
ENSSSCG00000003212
ENSSSCG00000024071
ENSSSCG00000033539
ENSSSCG00000016059
ENSSSCG00000021997
ENSSSCG00000015901
ENSSSCG00000062214
ENSSSCG00000009239
ENSSSCG00000057849
ENSSSCG00000008314
ENSSSCG00000017994
ENSSSCG00000030209
ENSSSCG00000017990
ENSSSCG00000003847
ENSSSCG00000006472
ENSSSCG00000011246
ENSSSCG00000024569
ENSSSCG00000020838
ENSSSCG00000037527
ENSSSCG00000014066
ENSSSCG00000028995
ENSSSCG00000007995
ENSSSCG00000033787
ENSSSCG00000006289
ENSSSCG00000021576
ENSSSCG00000040411
ENSSSCG00000055105
ENSSSCG00000014039
ENSSSCG00000026339
ENSSSCG00000017885
ENSSSCG00000017676
ENSSSCG00000014904
ENSSSCG00000003374
ENSSSCG00000034191
ENSSSCG00000036157
ENSSSCG00000014800
ENSSSCG00000010639
ENSSSCG00000003278
ENSSSCG00000037179
ENSSSCG00000040513
ENSSSCG00000039316
ENSSSCG00000059608
ENSSSCG00000033260
ENSSSCG00000008001
ENSSSCG00000021173
ENSSSCG00000003069
ENSSSCG00000022380
ENSSSCG00000034754
ENSSSCG00000010337
ENSSSCG00000003073
ENSSSCG00000029239
ENSSSCG00000015019
ENSSSCG00000000297
ENSSSCG00000015864
ENSSSCG00000000298
ENSSSCG00000024336
ENSSSCG00000002277
ENSSSCG00000016218
ENSSSCG00000006582
ENSSSCG00000003951
ENSSSCG00000039053
ENSSSCG00000000519
ENSSSCG00000032242
ENSSSCG00000035105
ENSSSCG00000004702
ENSSSCG00000001989
ENSSSCG00000007236
ENSSSCG00000020941
ENSSSCG00000058422
ENSSSCG00000015654
ENSSSCG00000035121
ENSSSCG00000016328
ENSSSCG00000028051
ENSSSCG00000001867
ENSSSCG00000023018
ENSSSCG00000000749
ENSSSCG00000035068
ENSSSCG00000017880
ENSSSCG00000037154
ENSSSCG00000017879
ENSSSCG00000005177
ENSSSCG00000032601
ENSSSCG00000009558
ENSSSCG00000037535
ENSSSCG00000039166
ENSSSCG00000011260
ENSSSCG00000040140
ENSSSCG00000006820
ENSSSCG00000002718
ENSSSCG00000003908
ENSSSCG00000009589
ENSSSCG00000005452
ENSSSCG00000015907
ENSSSCG00000025838
ENSSSCG00000001988
ENSSSCG00000059997
ENSSSCG00000003950
ENSSSCG00000000932
ENSSSCG00000036248
ENSSSCG00000036549
ENSSSCG00000002135
ENSSSCG00000003423
ENSSSCG00000009667
ENSSSCG00000001993
ENSSSCG00000037422
ENSSSCG00000005352
ENSSSCG00000058308
ENSSSCG00000012376
ENSSSCG00000034695
ENSSSCG00000003225
ENSSSCG00000014256
ENSSSCG00000011862
ENSSSCG00000039186
ENSSSCG00000017307
ENSSSCG00000014851
ENSSSCG00000039010
ENSSSCG00000024588
ENSSSCG00000017445
ENSSSCG00000031074
ENSSSCG00000015363
ENSSSCG00000006525
ENSSSCG00000001572
ENSSSCG00000004760
ENSSSCG00000001422
ENSSSCG00000035053
ENSSSCG00000015084
ENSSSCG00000023467
ENSSSCG00000015049
ENSSSCG00000003608
ENSSSCG00000001419
ENSSSCG00000024697
ENSSSCG00000037697
ENSSSCG00000035124
ENSSSCG00000006233
ENSSSCG00000002265
ENSSSCG00000002623
ENSSSCG00000052947
ENSSSCG00000027941
ENSSSCG00000029080
ENSSSCG00000004703
ENSSSCG00000002279
ENSSSCG00000001726
ENSSSCG00000024062
ENSSSCG00000002838

## Sheet: Overlapping upregulated gene 
ENSSSCG00000006197
ENSSSCG00000004425
ENSSSCG00000006452
ENSSSCG00000039203
ENSSSCG00000046640
ENSSSCG00000027609
ENSSSCG00000001551
ENSSSCG00000037452
ENSSSCG00000015959
ENSSSCG00000033844
ENSSSCG00000006172
ENSSSCG00000014985
ENSSSCG00000015894
ENSSSCG00000035218
ENSSSCG00000000916
ENSSSCG00000000848
ENSSSCG00000016821
ENSSSCG00000012607
ENSSSCG00000001795
ENSSSCG00000034870
ENSSSCG00000024344
ENSSSCG00000038929
ENSSSCG00000006051
ENSSSCG00000011519
ENSSSCG00000031620
ENSSSCG00000021343
ENSSSCG00000011212
ENSSSCG00000040648
ENSSSCG00000016034
ENSSSCG00000004195
ENSSSCG00000055651
ENSSSCG00000036418
ENSSSCG00000053891
ENSSSCG00000040208
ENSSSCG00000032861
ENSSSCG00000016830
ENSSSCG00000012198
ENSSSCG00000016685
ENSSSCG00000011014
ENSSSCG00000038491
ENSSSCG00000006238
ENSSSCG00000044762
ENSSSCG00000022258
ENSSSCG00000001595
ENSSSCG00000008799
ENSSSCG00000005380
ENSSSCG00000017008
ENSSSCG00000002267
ENSSSCG00000005268
ENSSSCG00000024973
ENSSSCG00000003314
ENSSSCG00000034767
ENSSSCG00000005250
ENSSSCG00000037416
ENSSSCG00000004012
ENSSSCG00000004250
ENSSSCG00000035993
ENSSSCG00000024439
ENSSSCG00000031503
ENSSSCG00000034708
ENSSSCG00000022099
ENSSSCG00000014310
ENSSSCG00000002669
ENSSSCG00000033457
ENSSSCG00000035077
ENSSSCG00000028536
ENSSSCG00000021585
ENSSSCG00000056862
ENSSSCG00000004172
ENSSSCG00000051265
ENSSSCG00000027667
ENSSSCG00000017717
ENSSSCG00000023627
ENSSSCG00000004658
ENSSSCG00000025049
ENSSSCG00000029458
ENSSSCG00000005946
ENSSSCG00000021902
ENSSSCG00000026210
ENSSSCG00000004484
ENSSSCG00000014232
ENSSSCG00000002252
ENSSSCG00000015662
ENSSSCG00000034110
ENSSSCG00000017991
ENSSSCG00000009662
ENSSSCG00000053658
ENSSSCG00000008841
ENSSSCG00000005751
ENSSSCG00000011538
ENSSSCG00000032778
ENSSSCG00000024635
ENSSSCG00000014994
ENSSSCG00000035825
ENSSSCG00000008162
ENSSSCG00000004193
ENSSSCG00000012141
ENSSSCG00000011322
ENSSSCG00000004789
ENSSSCG00000036724
ENSSSCG00000025500
ENSSSCG00000014924
ENSSSCG00000023437
ENSSSCG00000005494
ENSSSCG00000009002
ENSSSCG00000006764
ENSSSCG00000000915
ENSSSCG00000015331
ENSSSCG00000020967
ENSSSCG00000010461
ENSSSCG00000011598
ENSSSCG00000011683
ENSSSCG00000000504
ENSSSCG00000061257
ENSSSCG00000040910
ENSSSCG00000032320
ENSSSCG00000023607
ENSSSCG00000000837
ENSSSCG00000005423
ENSSSCG00000040728
ENSSSCG00000003080
ENSSSCG00000024881
ENSSSCG00000006506
ENSSSCG00000022140
ENSSSCG00000030655
ENSSSCG00000036438
ENSSSCG00000038535
ENSSSCG00000014316
ENSSSCG00000034321
ENSSSCG00000029507
ENSSSCG00000036201
ENSSSCG00000009245
ENSSSCG00000020927
ENSSSCG00000027157
ENSSSCG00000030260
ENSSSCG00000015345
ENSSSCG00000010948
ENSSSCG00000009827
ENSSSCG00000012828
ENSSSCG00000012029
ENSSSCG00000035941
ENSSSCG00000013248
ENSSSCG00000016111
ENSSSCG00000024765
ENSSSCG00000026383
ENSSSCG00000011522
ENSSSCG00000003228
ENSSSCG00000035859
ENSSSCG00000008510
ENSSSCG00000026454
ENSSSCG00000010169
ENSSSCG00000007056
ENSSSCG00000031856
ENSSSCG00000025463
ENSSSCG00000031262
ENSSSCG00000004890
ENSSSCG00000013762
ENSSSCG00000037706
ENSSSCG00000013401
ENSSSCG00000033001
ENSSSCG00000006988
ENSSSCG00000004369
ENSSSCG00000002385
ENSSSCG00000004509
ENSSSCG00000021206
ENSSSCG00000004390
ENSSSCG00000005216
ENSSSCG00000009114
ENSSSCG00000011521
ENSSSCG00000035355
ENSSSCG00000022504
ENSSSCG00000016943
ENSSSCG00000062186
ENSSSCG00000024621
ENSSSCG00000010554
ENSSSCG00000024791
ENSSSCG00000015175
ENSSSCG00000004192
ENSSSCG00000040166
ENSSSCG00000016027
ENSSSCG00000004366
ENSSSCG00000010188
ENSSSCG00000039214
ENSSSCG00000036155
ENSSSCG00000011514
ENSSSCG00000040288
ENSSSCG00000016119
ENSSSCG00000011286
ENSSSCG00000017260
ENSSSCG00000002333
ENSSSCG00000039224
ENSSSCG00000014832
ENSSSCG00000015955
ENSSSCG00000032795
ENSSSCG00000031831
ENSSSCG00000010703
ENSSSCG00000010165
ENSSSCG00000015582
ENSSSCG00000004663
ENSSSCG00000008930
ENSSSCG00000016824
ENSSSCG00000031904
ENSSSCG00000005506
ENSSSCG00000010746
ENSSSCG00000004918
ENSSSCG00000033816
ENSSSCG00000032949
ENSSSCG00000004241
ENSSSCG00000014988
ENSSSCG00000021359
ENSSSCG00000000531
ENSSSCG00000032176
ENSSSCG00000016857
ENSSSCG00000009250
ENSSSCG00000026886
ENSSSCG00000000943
ENSSSCG00000012604
ENSSSCG00000013263
ENSSSCG00000016900
ENSSSCG00000039658
ENSSSCG00000028905
ENSSSCG00000011775
ENSSSCG00000006861
ENSSSCG00000016581
ENSSSCG00000022689
ENSSSCG00000000528
ENSSSCG00000034197
ENSSSCG00000010543
ENSSSCG00000011972
ENSSSCG00000001798
ENSSSCG00000012633
ENSSSCG00000029347
ENSSSCG00000036169
ENSSSCG00000037582
ENSSSCG00000016535
ENSSSCG00000035673
ENSSSCG00000005981
ENSSSCG00000009192
ENSSSCG00000012134
ENSSSCG00000005288
ENSSSCG00000014156
ENSSSCG00000029281
ENSSSCG00000034763
ENSSSCG00000003582
ENSSSCG00000031337
ENSSSCG00000015770
ENSSSCG00000004237
ENSSSCG00000030460
ENSSSCG00000005969
ENSSSCG00000006163
ENSSSCG00000003839
ENSSSCG00000003743
ENSSSCG00000028976
ENSSSCG00000015815
ENSSSCG00000022592
ENSSSCG00000002916
ENSSSCG00000037508
ENSSSCG00000005186
ENSSSCG00000013397
ENSSSCG00000011928
ENSSSCG00000031733
ENSSSCG00000038646
ENSSSCG00000035038
ENSSSCG00000031866
ENSSSCG00000011516
ENSSSCG00000012130
ENSSSCG00000016420
ENSSSCG00000017298
ENSSSCG00000031261
ENSSSCG00000020885
ENSSSCG00000004464
ENSSSCG00000017274
ENSSSCG00000012759
ENSSSCG00000038724
ENSSSCG00000053239
ENSSSCG00000022288
ENSSSCG00000031616
ENSSSCG00000005222
ENSSSCG00000062552
ENSSSCG00000006725
ENSSSCG00000035537
ENSSSCG00000022611
ENSSSCG00000000839
ENSSSCG00000038772
ENSSSCG00000029331
ENSSSCG00000034259
ENSSSCG00000012202
ENSSSCG00000006737
ENSSSCG00000006911
ENSSSCG00000034706
ENSSSCG00000025053
ENSSSCG00000008119
ENSSSCG00000031794
ENSSSCG00000004507
ENSSSCG00000020906
ENSSSCG00000004570
ENSSSCG00000004154
ENSSSCG00000004452
ENSSSCG00000016851
ENSSSCG00000010292
ENSSSCG00000016174
ENSSSCG00000014838
ENSSSCG00000004113
ENSSSCG00000010831
ENSSSCG00000033608
ENSSSCG00000057606
ENSSSCG00000037803
ENSSSCG00000008753
ENSSSCG00000007155
ENSSSCG00000005601
ENSSSCG00000006052
ENSSSCG00000001068
ENSSSCG00000015273
ENSSSCG00000011570
ENSSSCG00000015537
ENSSSCG00000003805
ENSSSCG00000005131
ENSSSCG00000003451
ENSSSCG00000009166
ENSSSCG00000002330
ENSSSCG00000004617
ENSSSCG00000027063
ENSSSCG00000016233
ENSSSCG00000001963
ENSSSCG00000008529
ENSSSCG00000014913
ENSSSCG00000013316
ENSSSCG00000008340
ENSSSCG00000033669
ENSSSCG00000037144
ENSSSCG00000011535
ENSSSCG00000016230
ENSSSCG00000026618
ENSSSCG00000014242
ENSSSCG00000005498
ENSSSCG00000000475
ENSSSCG00000029860
ENSSSCG00000005382
ENSSSCG00000006308
ENSSSCG00000022073
ENSSSCG00000010437
ENSSSCG00000014933
ENSSSCG00000008631
ENSSSCG00000017799
ENSSSCG00000006940
ENSSSCG00000011825
ENSSSCG00000028662
ENSSSCG00000011689
ENSSSCG00000031173
ENSSSCG00000009831
ENSSSCG00000013849
ENSSSCG00000063479
ENSSSCG00000008284
ENSSSCG00000039290
ENSSSCG00000015322
ENSSSCG00000029815
ENSSSCG00000017272
ENSSSCG00000001931
ENSSSCG00000024618
ENSSSCG00000021292
ENSSSCG00000015818
ENSSSCG00000008208
ENSSSCG00000034581
ENSSSCG00000006267
ENSSSCG00000015670
ENSSSCG00000000849
ENSSSCG00000010313
ENSSSCG00000027459
ENSSSCG00000038469
ENSSSCG00000016653
ENSSSCG00000000808
ENSSSCG00000033120
ENSSSCG00000005037
ENSSSCG00000005970
ENSSSCG00000006878
ENSSSCG00000010314
ENSSSCG00000004156
ENSSSCG00000028517
ENSSSCG00000012001
ENSSSCG00000013335
ENSSSCG00000013410
ENSSSCG00000011101
ENSSSCG00000002425
ENSSSCG00000003722
ENSSSCG00000008785
ENSSSCG00000005229
ENSSSCG00000010448
ENSSSCG00000012007
ENSSSCG00000022447
ENSSSCG00000007067
ENSSSCG00000008368
ENSSSCG00000004332
ENSSSCG00000025194
ENSSSCG00000008444
ENSSSCG00000023269
ENSSSCG00000015814
ENSSSCG00000023294
ENSSSCG00000005095
ENSSSCG00000004291
ENSSSCG00000029544
ENSSSCG00000014020
ENSSSCG00000027865
ENSSSCG00000005338
ENSSSCG00000012581
ENSSSCG00000010180
ENSSSCG00000029578
ENSSSCG00000029094
ENSSSCG00000008374
ENSSSCG00000010148
ENSSSCG00000022112
